# Supplementary material for: Proteome trait regulation of marine Synechococcus elemental stoichiometry under global change
Source: ISME J. 2024 Mar 21;18(1):wrae046. doi: 10.1093/ismejo/wrae046 (PMC11020310; doi:10.1093/ismejo/wrae046)
Supplement: TS1_Growth_medium_recipe_wrae046 [file ts1_growth_medium_recipe_wrae046.xlsx]

## Sheet: TS7. ASW
Table S1. Chemical constituents of growth medium used in cultures of Synechococcus.
		Kg to 50L	Inoculum stock (M)	Final concentration in medium (M)
Salts
	NaCl	1.08
	MgSO4·7H2O	3.69 x 10-1
	MgCl2·6H2O	2.04 x 10-1
	CaCl2·2H2O	7.35 x 10-2
	KCl	3.75 x 10-2
Carbonates
	NaHCO3		1.00012	0.00200024
	Na2CO3		0.376998	0.000188499
Iron-EDTA solution
	EDTA		0.005	5e-06
	FeCl3·6H2O		0.000499445	4.99445e-07
Vitamin mix
	Thiamine		0.000296472	2.96472e-07
	D-Biotin		0.00204658	2.04658e-06
	B12		0.0003689	3.689e-07
Trace metal solution
	MnCl2·4H2O		0.00707392	7.07392e-06
	Na2MoO4·2H2O		0.0016119	1.6119e-06
	ZnSO4·7H2O		0.000771932	7.71932e-07
	CoCl·6H2O		8.57395e-05	8.57395e-08
P-limited chemostatic cultures
	NaNO3		0.9	4.5e-05
	KH2PO4		0.001	5.6e-07
	N:Pinput			80
N-limited chemostatic cultures
	NaNO3		0.3	1.59e-05
	KH2PO4		0.01	9.2e-06
	N:Pinput			1.7
