# Supplementary material for: Proteome trait regulation of marine Synechococcus elemental stoichiometry under global change
Source: ISME J. 2024 Mar 21;18(1):wrae046. doi: 10.1093/ismejo/wrae046 (PMC11020310; doi:10.1093/ismejo/wrae046)
Supplement: TS2_Peak_area_dataset_comparisons_wrae046 [file ts2_peak_area_dataset_comparisons_wrae046.xlsx]

## Sheet: TS8 PkArea_analysis
Table S2. Comparison of changes in total dataset peak area with varying peptide criteria
Peptide selection criteria	# peptides	w/o decoys	Total dataset peak area	% change between missing-value-reduced and original data sets
1 peptide per protein	1439	1425	1.4659e+12	0.0139379
1 peptide, less than 2 missing dataset values	1251	1251	1.46569e+12	0.0139359
2 peptide per protein	1236	1231	1.46097e+12	0.00570154
2 peptides, less than 2 missing dataset values	1146	1146	1.46088e+12	0.00570121
Difference between 1-2 peptides				0.33735
Difference between 1-2 peptides, with less than 2 missing values				0.329087
