# Supplementary material for: Proteome trait regulation of marine Synechococcus elemental stoichiometry under global change
Source: ISME J. 2024 Mar 21;18(1):wrae046. doi: 10.1093/ismejo/wrae046 (PMC11020310; doi:10.1093/ismejo/wrae046)
Supplement: TS3_Biclusters_wrae046 [file ts3_biclusters_wrae046.xlsx]

## Sheet: TS3_Biclusters
Table S3. Results from the Nonparametric Bayesian Local Clustering statistical analysis. The difference from the means of the % peak areas for proteins across 30 samples are binned into 8 biclusters. The mean % peak areas for each protein is calculated across 30 samples. Subcusters are separated by lines. Experimental treatment, time point and sample number are denoted at the top of biclusters.
				Nutrient treatment N:Pinput ratio	1.7 (N-stress)	1.7 (N-stress)	1.7 (N-stress)	1.7 (N-stress)	1.7 (N-stress)	1.7 (N-stress)	1.7 (N-stress)	1.7 (N-stress)	1.7 (N-stress)	1.7 (N-stress)	1.7 (N-stress)	1.7 (N-stress)	1.7 (N-stress)	1.7 (N-stress)	1.7 (N-stress)	80 (P-stress)	80 (P-stress)	80 (P-stress)	80 (P-stress)	80 (P-stress)	80 (P-stress)	80 (P-stress)	80 (P-stress)	80 (P-stress)	80 (P-stress)	80 (P-stress)	80 (P-stress)	80 (P-stress)	80 (P-stress)	80 (P-stress)
				Temperature (deg C)	20	20	20	20	20	24	24	24	24	24	28	28	28	28	28	20	20	24	28	20	24	20	20	24	24	24	28	28	28	28
				Replicate (time point)	T1	T2	T3	T4	T5	T1	T2	T3	T4	T5	T1	T2	T3	T4	T5	T3	T4	T4	T4	T1	T1	T2	T5	T5	T2	T3	T3	T1	T2	T5
				Sampling day from chemostat start day	38	43	47	50	57	38	43	47	50	57	38	43	47	50	57	47	50	50	50	38	38	43	57	57	43	47	47	38	43	57
				sample#	1	7	13	19	25	3	9	15	21	27	5	11	17	23	29	14	20	22	24	2	4	8	26	28	10	16	18	6	12	30
Bicluster	Position	Gene ID	Protein name	Protein ID	Difference from the mean % peak area intensity (mean is calculated across 30 samples for each protein)
1	1	SYNW2458	Possible transglutaminase-like enzyme	Q7U3H4	0.126741	0.12162	0.161307	0.183087	0.149301	0.0860242	0.117832	0.137956	0.117519	0.136488	0.129944	0.10335	0.126519	0.109659	0.0557077	-0.140261	-0.266226	-0.133459	0.0145114	NaN	-0.235204	-0.341204	-0.29043	-0.315881	-0.092262	-0.213542	0.0522681	0.0252935	0.0219159	0.051425
1	2	SYNW1426	Uncharacterized protein	Q7U6B3	0.273202	0.188619	0.228336	0.160041	0.150603	0.248935	0.272204	0.247049	0.210033	0.180517	0.218965	0.224536	0.238865	0.195841	0.124465	-0.185058	-0.276737	-0.170205	-0.19343	-0.233933	-0.335044	-0.252516	-0.283142	-0.431917	-0.199337	-0.185156	-0.0741099	-0.0228074	-0.143381	-0.175438
1	3	SYNW2454	Aspartate transcarbamylase	Q7U3H8	0.0139032	0.0440111	0.0783407	0.111889	0.0797684	0.142202	0.160541	0.159552	0.164198	0.123296	0.147129	0.153685	0.149006	0.122196	0.0929803	-0.0917132	-0.163832	-0.0661234	0.0060915	-0.176088	-0.128835	-0.225403	-0.250922	-0.156811	-0.0360505	-0.105902	-0.046137	-0.0992188	-0.118962	-0.0827916
1	4	SYNW1375	Uncharacterized protein	Q7U6G3	0.0496763	0.0453358	0.0420946	0.0443942	0.0696917	0.0448827	0.122847	0.0807062	0.130344	0.0859881	0.105465	0.0962866	0.124854	0.10522	0.119413	-0.0847168	-0.119926	-0.0458446	-0.0357298	-0.119797	-0.110699	-0.194273	-0.12029	-0.0551367	-0.114298	-0.121137	-0.0950964	-0.11269	-0.0261076	0.0885422
1	5	SYNW2485	Putative cyanate ABC transporter	Q7U3E7	0.0817339	0.0772491	0.0356955	0.0188693	0.0802789	0.105121	0.0834806	0.0840436	0.0691837	0.104219	0.0814354	0.0498901	0.05968	0.051996	0.0584162	-0.151625	-0.143051	-0.169195	-0.144566	-0.0237853	-0.0267155	-0.0477222	-0.0292222	-0.0444692	-0.143339	-0.0847445	-0.061212	0.0192662	-0.00571346	0.0148013
1	6	SYNW1994	TVP38/TMEM64 family membrane protein	Q7U4R9	0.0605443	0.0331844	0.00617284	0.0344584	0.0584222	0.0664438	0.0128769	0.0212516	0.0191633	0.0751178	0.103993	0.068729	0.0892138	0.0878714	0.107016	-0.266896	-0.205233	-0.0592667	-0.104066	0.0275311	0.0517408	0.0183504	0.0379601	0.0578675	-0.215138	-0.285496	-0.172787	0.0823947	0.0884832	0.100097
1	7	SYNW1412	Putative agmatine ureohydrolase	Q7U6C6	0.076695	0.0853676	0.0868386	0.0546511	0.0619888	0.0444016	0.0487429	0.0624138	0.0285244	0.0582006	0.0696524	0.0348161	0.0507073	0.0281365	-0.0154086	-0.0751094	-0.171208	-0.0420966	-0.0974666	-0.0900888	-0.0506791	-0.121066	-0.131571	-0.0415819	-0.021306	-0.0313165	0.00644838	0.0114842	0.0347722	0.0450565
1	8	SYNW1858	Putative multidrug efflux ABC transporter	Q7U551	0.0674839	0.0592062	0.0275786	0.0274299	0.061675	0.0617339	0.0362171	0.0571807	0.0246986	0.0612854	0.0884163	0.0632024	-0.0463017	0.0762208	0.079629	-0.172562	-0.108644	-0.101239	-0.13978	-0.00697354	-0.00334014	-0.0850894	-0.00357587	-0.0373368	-0.138736	-0.102955	-0.0782342	0.0879494	0.0704232	0.074437
1	9	SYNW1045	Uncharacterized protein	Q7U7E0	0.0626674	0.068064	0.0807761	0.0258277	0.0564865	-0.0379433	0.0425489	0.0660421	0.0258938	0.0607507	0.064587	0.0975864	0.0925413	0.0319915	-0.00107361	-0.108775	-0.125653	-0.0846613	-0.170625	-0.103595	-0.182465	0.0396613	-0.012568	-0.10852	-0.0374974	0.0542465	0.0723032	-0.0443819	0.0585801	0.0172031
1	10	SYNW0157	Putative Na+/H+ antiporter, CPA2 family	Q7U9U6	0.026539	0.0590278	0.0596498	0.0582576	0.0688992	0.0736384	0.062392	0.0469207	0.0567965	0.0354544	0.0415242	0.018976	0.0120847	0.0472176	-0.00976557	-0.214239	-0.0994791	-0.0301688	-0.153396	0.0674899	0.0697683	0.0547726	0.0548582	0.0381284	-0.145559	-0.151506	-0.172796	0.0117152	-0.0050948	0.0178935
1	11	SYNW1818	Uncharacterized protein	Q7U589	0.0389421	0.0509192	0.00543831	-0.0411641	0.023906	0.0614797	0.0306278	0.0448113	0.0156118	0.0619381	0.0786908	0.0258114	0.053404	0.0493975	0.0478353	-0.125663	-0.136612	-0.189472	-0.172216	0.0257443	0.0236212	0.034159	0.0228197	0.0226419	-0.103168	-0.0744211	-0.0391291	0.0631788	0.0508639	0.0500032
1	12	SYNW2227	Possible porin	Q7U447	0.0224659	0.0542097	0.0528957	0.00407088	0.0173945	0.0445371	0.0458073	0.0617681	0.0307727	0.0421178	0.0340217	0.0101699	0.043458	0.0236581	0.0233712	-0.0708949	-0.0644733	-0.0703266	-0.102829	-0.00397543	-0.0184711	-0.0249566	-0.0124859	-0.00761289	-0.0687458	-0.0536515	-0.048402	0.027772	0.012513	-0.00417869
1	13	SYNW2010	C-phycoerythrin class II gamma chain, linker polypeptide	Q7U4Q6	0.0190698	0.0165835	0.0139581	-0.0146374	0.0293976	0.0502361	0.0338239	0.0195985	-0.00592343	0.0339219	0.0600692	0.0668927	0.0702844	0.0707783	0.0429438	0.0163517	0.0291081	-0.0545832	-0.0723415	0.0326062	-0.0513184	0.020256	0.0290367	-0.0378329	-0.0653753	-0.065402	-0.0836047	-0.0641582	-0.0606771	-0.0790625
1	14	SYNW1242	POLIIIAc domain-containing protein	Q7U6U4	0.0402805	0.0379664	0.0160311	0.0122174	0.0532364	0.0343915	0.0022954	0.0574578	0.0220423	0.0450199	0.0418848	0.02319	0.0402897	0.0223989	0.0408692	-0.248694	-0.172894	-0.111338	-0.211684	0.0283472	0.0224641	0.0433296	0.0477272	0.0339515	-0.0854133	-0.000333115	0.0169515	0.0431991	0.0471724	0.0576429
1	15	SYNW0184	Putative CTP:CMP-3-deoxy-D-manno-octulosonate transferase	Q7U9R9	0.0469113	0.0635684	-0.0627185	-0.254033	0.0598737	0.0572636	0.0152967	0.0656609	-0.0558763	0.129612	0.114962	0.0368803	0.0848572	0.0628618	0.124012	-0.290715	-0.333878	-0.37752	-0.305547	0.0438613	0.103484	0.0418541	0.100945	0.106461	-0.0766946	0.0195399	0.0415378	0.153141	0.134442	0.149956
1	16	SYNW0703	Possible membrane fusion protein	Q7U8B8	0.0317428	0.0250468	0.0338198	0.0269675	0.00690219	0.00969132	0.0253366	0.0160478	0.0233766	0.0355067	0.051147	0.0537129	0.0509045	0.032915	0.0480904	-0.106977	-0.0782682	-0.0155803	-0.0641082	-0.00334087	0.0063893	-0.0179839	-0.0176085	0.00148657	-0.119101	-0.0673804	-0.023658	0.0122328	0.0347346	-0.0120442
1	17	SYNW0006	TPR_REGION domain-containing protein	Q7UA90	0.0617777	0.0501585	0.0689834	0.0479221	0.0372346	0.0275218	0.0394544	0.0541404	0.0396895	0.0314255	-0.00621602	0.0123062	0.0120329	0.00142346	-0.0170179	-0.1309	-0.0526284	-0.0587626	-0.173741	-0.103732	-0.0517771	0.0298949	-0.0246688	-0.00367669	0.0159519	0.0374862	0.0424141	-0.0211375	0.0258054	0.00863521
1	18	SYNW2233	UPF0367 protein SYNW2233	Q7U442	0.0395785	0.0399956	0.0393302	0.0126913	0.0240629	0.00209954	0.0388618	0.0325553	0.0342909	0.0436911	0.0180095	0.0283314	0.0571437	0.0250374	0.0175303	-0.0590105	-0.0206957	-0.0440155	-0.00616753	-0.0630419	-0.0515399	-0.0322509	-0.0404388	-0.0584855	-0.0291491	-7.41696e-05	-0.0155874	-0.0146626	-0.0130482	-0.00504167
1	19	SYNW2439	Putative ATP-binding subunit of urea ABC transport system	Q7U3J3	0.0046308	0.00033782	0.0175337	0.0216684	0.00797465	0.0391446	0.0583778	0.0464776	0.0560887	0.0314426	0.0292907	0.0423642	0.0399124	0.032779	0.0201698	-0.0137061	-0.032301	-0.00513753	0.0283851	-0.0643185	-0.0276218	-0.0773886	-0.0594576	-0.0568232	-0.0319508	-0.0384965	-0.0721283	0.00412771	0.00104951	-0.00242517
1	20	SYNW0169	5'-methylthioadenosine/S-adenosylhomocysteine nucleosidase	Q7U9T4	0.0171161	0.0129634	0.0129389	0.0360344	-0.000382408	0.00399291	0.0140693	0.0302212	0.0223985	0.0385346	0.0431797	0.0514518	0.0624741	0.02882	0.0453763	-0.108915	-0.0749404	-0.0468083	-0.0491802	-0.0924895	-0.0698406	-0.0200063	-0.0374632	-0.0326401	-0.0317007	0.0118623	0.0643201	0.0033447	0.031222	0.0340465
1	21	SYNW1442	30S ribosomal protein S21	Q7U697	0.0350242	0.0356986	0.045852	0.0378728	0.0494146	0.0268235	0.0275732	0.0172527	0.0214288	0.0124983	0.0180461	0.014375	0.0138679	0.0307258	0.0326088	-0.0540616	-0.0392246	-0.0369948	-0.0527186	0.00800302	-0.00133358	0.00743243	0.0071561	-0.0213579	-0.058004	-0.0696156	-0.0699889	-0.0125963	-0.0112724	-0.0144856
1	22	SYNW0545	Conserved hypothetical	Q7U8R8	0.0847912	0.0927484	0.0985489	0.0987495	0.0817681	0.043466	0.0459161	0.0469842	0.0538877	0.0309812	-0.0227169	-0.0382396	-0.0204748	-0.0374324	-0.14036	0.0237301	0.0245319	-0.00240095	-0.0848758	0.0388198	0.010509	0.0663833	0.0458924	-0.0052424	-0.0778868	-0.034324	-0.0789269	-0.116369	-0.0841534	-0.144305
1	23	SYNW1932	Possible ring-cleaving dioxygenase	Q7U4Y1	0.0308304	0.0325657	0.0319238	0.0429441	0.0359972	0.0216562	0.0235517	0.0180354	0.0314458	0.0161431	0.0169124	0.0136631	0.0137176	0.0202143	0.0204466	-0.0103952	-0.0164908	-0.0251983	-0.00473447	-0.0194205	-0.00950935	-0.0306346	0.00195541	-0.0341837	-0.0471345	-0.048805	-0.0401122	-0.0345596	-0.0274841	-0.0233405
1	24	SYNW1089	Possible glycosyltransferase	Q7U796	0.0732053	0.0747719	0.0940062	0.105396	0.0824996	0.0548505	0.0584563	0.0491027	0.0617357	-0.0631441	-0.077766	-0.0978994	0.0286648	0.0314724	-0.106204	0.0290488	0.0400933	0.0631829	-0.026094	-0.118457	-0.0970539	-0.0531944	-0.0465633	-0.0136726	-0.0170708	0.0215518	0.0184831	-0.0481116	-0.113797	-0.00749286
1	25	SYNW0328	HIT (Histidine triad) family protein	Q7U9D0	0.042469	0.0501038	0.0512263	0.041445	0.0224565	-0.00252113	0.0250959	0.0117663	0.0154622	0.013653	0.0194041	0.0284902	0.0388018	-0.0045519	-0.000657303	-0.0421093	-0.0208241	-0.0255736	-0.0286325	-0.0360614	-0.0462566	-0.0206104	-0.0480155	-0.0549863	-0.00664766	-0.0151115	0.0401242	-0.0120035	-0.0171761	-0.0187593
1	26	SYNW2064	R3H domain-containing protein	Q7U4K3	0.0620663	0.0729722	0.00447747	0.0532151	0.00714203	0.00207423	0.0528221	0.0878546	0.0247439	0.0514074	-0.0125275	-0.00212241	0.0488919	-0.0639569	-0.0407668	-0.110225	-0.0748001	-0.207172	-0.0886779	0.081243	0.025718	0.0410002	0.00286637	0.0254906	-0.0826183	-0.062697	-0.046409	0.045196	0.0332355	0.0695563
1	27	SYNW2487	Putative cyanate ABC transporter	Q7U3E5	0.0255996	0.0281879	0.0300179	0.0155635	0.0117815	0.040699	0.0560808	0.0530008	0.0408658	0.0294768	0.00957752	0.0168376	0.0177875	-0.00152505	-0.0298732	-0.026126	-0.0272142	-0.0196111	-0.0343437	-0.0284806	-0.0201232	-0.0286048	-0.0296294	-0.0293628	-0.0036008	-0.0014083	-0.0261781	-0.0191569	-0.0240679	-0.0261702
1	28	SYNW0767	Possible ligand gated channel (GIC family)	Q7U857	0.0370301	0.0237257	0.0504133	0.0591526	0.0425779	0.0535162	0.0618978	0.0711077	0.06401	0.0580145	-0.0129426	0.00394014	-0.00650419	-0.106679	-0.0558517	0.0423434	0.0219506	0.0229302	-0.00834794	-0.000639953	-0.0352545	-0.0287686	-0.0130734	-0.0104866	-0.0354355	0.011215	-0.0100351	-0.175487	-0.069615	-0.0547049
1	29	SYNW2080	30S ribosomal protein S8	Q7U4I7	0.0411878	0.0471399	0.0433802	0.024702	-0.00965804	0.0332937	0.0219826	0.0203402	0.0158003	-0.0105184	0.0201452	0.0093505	0.0114262	0.0353706	0.00430982	-0.0209565	-0.0234391	-0.0456577	-0.0698426	0.0335835	0.00566092	0.0370589	-0.00396798	-0.0086714	-0.034191	-0.0470443	-0.0727969	-0.0229306	-0.0190831	-0.0159747
1	30	SYNW2058	Prephenate dehydrogenase	Q7U4K9	0.0247194	-0.00447524	0.0421231	0.0438362	-0.00310283	0.000612085	0.00928033	0.0237845	0.00509928	-0.00566468	0.0260074	0.0509158	0.0478525	0.0250783	0.020947	-0.00505405	-0.00976047	0.00157509	0.00992118	-0.071169	-0.0974981	-0.0584098	-0.0301339	-0.0535299	-0.0155528	-0.00130046	0.0441255	-0.0199092	-0.00144939	0.00113233
1	31	SYNW1962	Methylthioribose-1-phosphate isomerase	Q7U4V1	-0.00898607	0.00930004	0.0177824	0.0219629	0.00982256	0.0118492	0.0201322	-0.00371921	0.0159658	-0.00184526	0.0482543	0.0529801	0.0359206	0.0344109	0.0363274	-0.0645153	-0.0550568	-0.0211268	-0.050259	-0.00954259	0.000242337	-0.0122257	-0.0367996	-0.0128934	-0.0370769	-0.0257522	0.00838548	-0.00800948	0.0210069	0.00346514
1	32	SYNW2098	Alanine racemase	Q7U4H0	-0.00504134	0.00561828	-0.00460361	-0.0289766	0.0230374	0.0257909	0.00998274	0.0219728	0.0310437	0.0413705	0.0232672	0.0312132	0.0350482	0.0309155	0.0551891	-0.133741	-0.0941673	-0.0606357	-0.128551	-0.00481875	0.0158188	-0.0179868	0.0130835	0.0226827	-0.0124103	0.00460761	0.0196599	0.0245173	0.0299742	0.0261394
1	33	SYNW2081	50S ribosomal protein L6	Q7U4I6	0.0425465	0.0423891	0.0233355	0.00413025	0.0387161	0.0253974	0.0138525	0.00515637	0.00823659	0.0311418	0.0149185	-0.00523527	-0.000173775	0.0196337	0.0303811	-0.0361453	-0.0167717	-0.0409122	-0.0655057	0.0136904	-0.00382078	0.00982061	0.0160666	-0.00351576	-0.0314707	-0.0380671	-0.0504273	-0.0107781	-0.0182513	-0.0183379
1	34	SYNW0443	Possible oxidoreductase, GFO/Idh/MocA family protein	Q7U916	-0.0314212	-0.0390494	-0.03881	-0.0238354	-0.0296253	0.025934	0.0161164	0.0180413	0.0307583	0.035625	0.0730434	0.0551622	0.0626106	0.0646726	0.0714888	-0.0920037	-0.0744752	-0.0413745	-0.0513402	0.00246606	0.0192901	-0.00280741	-0.0103917	0.0215797	-0.0641028	-0.0661387	-0.0408686	0.0284281	0.0371797	0.0438475
1	35	SYNW2438	Putative ATP-binding subunit of urea ABC transport system	Q7U3J4	-0.00531718	-0.0137626	0.0110826	0.00145259	-0.00305917	0.0205272	0.0420047	0.0481429	0.0374757	0.0352338	0.019248	0.0317403	0.0333974	0.0236931	0.007882	-0.028732	-0.0272777	-0.0203189	0.00676244	-0.0543616	-0.0433891	-0.050891	-0.0421411	-0.0256172	-0.0090427	-0.0084948	0.0146946	-0.0063017	0.00140343	0.00396572
1	36	SYNW2074	50S ribosomal protein L16	Q7U4J3	0.0307351	0.0289092	0.0299121	0.0310438	0.0287198	0.000749411	0.00717704	0.015058	0.0248067	0.0149601	0.0114206	0.0160007	0.002161	0.0201835	0.0234427	-0.0481244	-0.025857	-0.0157899	-0.0238942	-0.0106227	-0.0195667	-0.0132104	0.00786207	-0.0121214	-0.0363314	-0.0195461	-0.00219471	-0.0250862	-0.0194764	-0.0213204
1	37	SYNW2519	Formate-dependent phosphoribosylglycinamide formyltransferase	Q7U3B3	-0.00733627	-0.00265891	0.00185367	0.00218877	0.0269118	0.027714	0.0224584	0.0133787	0.0247319	0.0197424	0.033231	0.0320162	0.00889645	0.0353347	0.0353658	-0.0504917	-0.0290721	-0.0211668	-0.0310628	0.00543504	-0.00663929	0.00684181	0.0118823	-0.0015416	-0.0348252	-0.0509607	-0.0402182	-0.0224402	-0.00225603	-0.00731298
1	38	SYNW1244	Photolyase protein family	Q7U6U2	0.0442786	0.0546659	0.0573622	0.0156796	0.0534823	-0.00198748	0.0048978	0.0224056	-0.0079309	0.0350683	-0.00450513	0.0155877	-0.0104672	-0.0226383	0.0147992	-0.0905746	-0.0892832	-0.12018	-0.104312	0.0312269	0.0223705	0.0285095	0.0403235	0.0238726	-0.0433188	-0.00561691	-0.0223826	0.0158987	0.0174122	0.0253566
1	39	SYNW1029	Possible tRNA/rRNA methyltransferase	Q7U7F6	0.086457	0.0931957	0.0829755	0.0801271	0.0864374	0.00289941	-0.0320505	-0.00784861	-0.0473082	0.0234811	-0.0146693	-0.0451179	-0.0293287	-0.0120892	-0.00175472	0.0351302	0.0218094	-0.0555254	0.0124638	0.036029	-0.0308345	0.0411272	0.0286685	-0.0356116	-0.0553762	-0.0769846	-0.0658968	-0.0305309	-0.00956583	-0.0803083
1	40	SYNW0758	Uncharacterized protein	Q7U866	0.0947679	0.0695659	0.0613315	0.0624845	0.0760126	0.00127785	-0.00779785	-0.0135132	0.0215476	0.0449948	-0.0587457	-0.0146409	-0.0339884	-0.015095	-0.0237869	0.0140376	0.0136027	-0.0127937	-0.0116553	-0.00320241	-0.0369165	0.00542869	0.0206758	-0.0261366	-0.0416546	-0.073009	-0.0558823	-0.00936606	-0.017586	-0.029957
1	41	SYNW1954	Putative glycerol-3-phosphate dehydrogenase	Q7U4V9	-0.000849853	-0.00669303	-0.0549617	-0.0636601	-0.0217665	0.0663412	0.031732	0.0475392	0.01523	0.049757	0.0664279	0.0414019	0.0558595	0.0323613	-0.00300798	-0.153604	-0.150027	-0.0797713	-0.163043	0.0186347	0.0562944	0.0169342	0.0198713	0.0452321	-0.037471	0.0150169	0.024129	0.0405744	0.0433462	0.0481722
1	42	SYNW0884	Uncharacterized protein	Q7U7U6	0.0539745	0.0244005	0.0257895	-0.000626525	0.0280361	0.0200137	0.033926	0.0345954	0.0474249	0.0280521	-0.0162383	0.0220909	0.0358658	0.00479029	-0.0930488	-0.127293	-0.106857	-0.0432935	-0.0938125	-0.0278279	-0.0346023	0.000387627	0.000465268	0.00462153	0.0110244	0.0100106	0.0530719	0.016142	0.0630913	0.025825
1	43	SYNW2340	50S ribosomal protein L7/L12	Q7U3T9	0.0150403	0.023055	0.0332306	0.0362561	0.00318403	0.0166188	0.0236572	0.0118928	0.0107213	0.0102836	0.0121705	0.00233042	0.0153546	0.0265051	-0.00346658	-0.0230797	0.00991398	-0.031762	-0.0565954	-0.0158382	-0.0238086	0.0117975	0.00766768	-0.0169475	0.00813466	0.00377594	-0.00747136	-0.0323279	-0.0243781	-0.0459149
1	44	SYNW0276	Ribonuclease PH	Q7U9I1	0.043268	0.0381852	0.0331457	0.0277513	0.0453469	-0.000111382	0.0094031	0.00066627	0.0055823	0.011893	0.000469159	0.0066805	-0.00397847	0.00321724	0.00170549	-0.00401983	-0.00916524	-0.0350842	-0.051855	0.0193609	-0.0208971	0.0176465	0.0154618	-0.0197374	-0.0303008	-0.0241939	-0.0332879	-0.0147637	-0.0166516	-0.0157367
1	45	SYNW2073	30S ribosomal protein S3	Q7U4J4	0.0323545	0.0380789	0.0301343	0.0161745	0.0273405	0.0116897	0.0147565	0.00780708	0.00686211	0.0158147	0.00269663	-0.0117463	-0.00146292	0.00662582	0.0230816	-0.0203999	-0.0100429	-0.0309472	-0.0514728	0.0169265	-0.0041446	0.00771137	0.0139882	-0.000905052	-0.0201882	-0.0266292	-0.038506	-0.0113566	-0.0255825	-0.0186588
1	46	SYNW1464	Uncharacterized protein	Q7U675	0.0080185	-0.0111648	0.0115992	-0.0237461	-0.000570876	-0.0034439	0.0100471	0.0149397	-0.00190197	0.0128444	0.0360846	0.0479249	0.0479229	0.0214244	0.0353004	-0.0808916	-0.0645495	-0.043728	-0.0815968	-0.0138064	-0.00601989	-0.000404547	-0.00648198	0.00106438	-0.0179618	-0.0048983	0.0310499	0.0239791	0.0316772	0.0272898
1	47	SYNW1523	Dihydroorotase	Q7U618	0.0427768	0.00496344	0.0338338	0.033595	0.011168	0.00266367	0.00641091	0.0165393	0.0161996	0.000585359	0.00426588	0.0190295	0.0185894	-0.000703067	-0.00740245	0.0162783	0.00246095	-0.0211091	0.0108522	-0.0175536	-0.0454678	-0.0366292	-0.0259932	-0.0499196	-0.00169349	0.00725708	0.0260117	-0.02483	-0.0138178	-0.0283617
1	48	SYNW0238	Orotate phosphoribosyltransferase	Q7U9L6	0.0105452	0.0155119	0.033268	0.0447569	0.0296653	-0.0111882	-0.00310994	0.00768637	-0.00545618	-0.00456035	0.0115153	0.019693	0.0196073	0.0156022	0.0161278	-0.00146756	-0.0130182	-0.0116577	0.00605731	-0.00632113	-0.0125963	-8.77723e-05	-0.00448067	-0.0295888	-0.0355382	-0.0175557	-0.0134886	-0.0185833	-0.020056	-0.021282
1	49	SYNW0166	Isocitrate dehydrogenase [NADP]	Q7U9T7	0.0119219	0.00569272	0.00999888	0.00388284	0.0158594	0.0069875	0.0144471	0.0041665	0.0120243	0.0173984	0.0159955	0.0171739	0.0132341	0.021592	0.0261345	-0.0360935	-0.0252077	-0.0264659	-0.0264488	-0.0143523	-0.0140635	-0.0157263	-0.00600132	-0.00557959	-0.0175614	-0.0142225	-0.00912164	0.00795913	-0.00618952	0.0125652
1	50	SYNW0082	6,7-dimethyl-8-ribityllumazine synthase	Q7UA19	0.0232665	0.0184675	0.0154017	0.0129189	0.0258366	0.0151366	0.00585643	0.0080759	0.0106977	0.0159059	0.00978538	-0.000234383	0.00500229	0.0120194	0.0164773	-0.0575643	-0.0234905	-0.0333568	-0.0538099	0.0107467	-0.00433275	0.006677	0.0219373	0.000556054	-0.0290035	-0.0202955	-0.0214494	0.00648297	-0.00529207	0.00758107
1	51	SYNW2132	Ferredoxin-dependent glutamate synthase, Fd-GOGAT	Q7U4D7	0.0172769	0.0164745	0.0223116	0.0190053	0.0169255	0.00739835	0.00687868	0.00197131	0.0127738	0.00856731	0.00778016	0.00619145	0.010958	0.0150351	0.0112886	-0.00361278	-0.00202707	-0.0118384	-0.0128869	-0.00468752	-0.00911374	-0.00863463	-0.00572759	-0.0139084	-0.0236025	-0.0271436	-0.0298327	0.00131256	-0.027317	-0.00181618
1	52	SYNW2257	Phytoene dehydrogenase	Q7U418	0.0413434	0.0355517	0.0284477	0.0136214	0.0296135	0.0156235	0.00502832	-0.0215746	0.00831335	0.00307783	0.0132781	0.00287676	-0.0161424	0.0077117	0.00673537	-0.00223838	-0.0130026	-0.0383389	-0.0410843	0.0309109	0.0108327	-0.00751047	0.0172735	-0.000880084	-0.0322539	-0.0107268	-0.0330759	-0.0104006	-0.00825502	-0.0347559
1	53	SYNW0054	Thiazole synthase	Q7UA46	0.0273615	0.0186717	0.0194639	0.0278423	0.0260159	0.00766643	-0.00162956	0.0143144	-0.0146368	0.0156692	0.0170111	0.0241752	0.0116254	-0.00617509	-0.0167692	-0.074082	-0.0407498	-0.0557837	-0.0659327	-0.00182048	-0.00659277	0.00873902	0.0100133	0.000524849	-0.0106671	0.0155945	0.023828	0.0123031	0.0166334	-0.00261419
1	54	SYNW1073	Glutamine synthetase	Q7U7B2	0.0245991	0.0255821	0.0164296	-0.0100258	0.0107938	0.0196049	0.0206897	0.0154218	0.00954657	0.0138728	0.00866335	0.0107369	-0.00363654	0.00822577	-0.00258562	-0.0290966	-0.0163381	-0.0395802	-0.0455368	0.00159825	-0.00498194	0.00491413	0.0021181	-0.0102776	-0.0157119	-0.0110152	-0.0169057	0.00672475	0.00141596	0.00475449
1	55	SYNW0010	NusB family protein	Q7UA86	0.0109563	0.0249297	0.024989	0.00767556	0.0188641	-0.00832006	0.0117569	0.00118574	0.00547595	-0.00313195	0.00134407	0.012607	0.0126913	0.019512	0.0267578	-0.0470443	-0.0118151	-0.0306854	-0.0494664	-0.0237518	-0.00849487	-0.000241061	-0.00118985	-0.0042945	-0.00505928	0.00340011	0.00400251	0.00177542	0.00123354	0.00433778
1	56	SYNW1675	Imidazole glycerol phosphate synthase subunit hisF1	Q7U5M8	0.0156343	-0.00622514	0.00744701	-0.00485718	0.0182708	-0.00483784	-0.0128743	-0.00671794	-0.0159523	0.0219819	0.0212085	0.0161855	0.0255558	0.0327593	0.056037	-0.0236117	-0.0138001	-0.0198348	-0.00266013	-0.0292239	-0.0421745	-0.0444215	-0.0067738	4.36971e-05	-0.0122008	-0.0176957	-0.0124689	0.0180426	0.00486984	0.0382944
1	57	SYNW2477	Ferredoxin--nitrite reductase	Q7U3F5	0.00552426	-0.00102141	0.0106803	0.0103638	0.0107431	0.0180177	0.0237423	0.0260105	0.0182833	0.0138944	0.0101606	0.00978938	0.00604337	0.00238611	-0.0113431	-0.0292637	-0.0150227	-0.0077799	-0.0212352	-0.0114073	-0.00388872	-0.0142338	-0.0177727	-0.00475705	0.000431373	-0.0030347	-0.00547153	-0.00836078	-0.00718926	-0.00428867
1	58	SYNW2260	Putative Rubisco transcriptional regulator	Q7TTS7	0.00814542	0.0227425	0.00495232	0.00674264	0.0191651	0.0172797	0.000942393	-0.00494596	0.000892045	0.0228498	0.0308196	0.0209997	-0.00329329	-0.00769761	0.0131848	-0.1056	-0.0976024	-0.0797611	-0.0649319	6.4361e-05	0.00926067	0.0123756	-0.00083741	0.0123655	-0.0187423	-0.0106266	0.034729	0.0488256	0.0573065	0.0503956
1	59	SYNW0279	Alternative thymidylate synthase	Q7U9H9	-0.0381717	-0.00229781	-0.0573728	-0.0240386	-0.0138214	0.0487116	0.00363405	0.0308036	-0.00706671	0.0429485	0.028285	0.016646	0.0365513	0.022794	0.0636331	-0.10041	-0.060235	-0.0548667	-0.0674125	-0.0125322	0.0580801	0.0104666	0.00458101	0.0616565	-0.0752994	-0.0280165	-0.0944595	0.074278	0.055961	0.0769707
1	60	SYNW1268	DnaJ2 protein	Q7U6R8	0.0170547	0.0277673	-0.0330961	-0.0126096	0.0039831	0.0171167	0.00819584	0.0234912	0.000500527	0.0311656	0.0200937	0.00371173	0.0150576	-3.63641e-05	0.0286433	0.0128682	-0.075491	0.00222741	-0.100568	-0.0206987	0.0386155	-0.0394712	0.0225525	0.0351824	-0.0697735	-0.0360344	-0.0630609	0.0447829	0.0289434	0.0688858
1	61	SYNW0761	Amino_oxidase domain-containing protein	Q7U863	0.00874203	0.0111943	0.00612802	-0.0100634	-0.000454181	0.0109038	0.0165792	0.0200465	0.00728858	0.0101026	0.0148708	0.0101484	0.0170988	0.0106995	0.0129232	-0.0615729	-0.0498678	-0.0337528	-0.0599246	0.004822	0.0011961	0.00319052	-0.00704742	0.00444943	-0.010327	-0.00769813	0.00751555	0.0146835	0.0267753	0.02135
1	62	SYNW0378	Conserved hypothetical	Q7U980	-0.00104841	0.00902487	0.0312993	0.0385217	-0.000800511	-0.0625129	0.0202103	-0.0162945	0.025647	0.0126105	0.0147051	0.0276337	0.02585	0.00969011	0.0109233	0.0221522	0.0111922	0.0305244	0.0557878	-0.0722324	-0.0457321	-0.0211159	-0.0627097	-0.0193856	0.0040743	-0.0139944	0.0014506	-0.0299528	0.0116867	-0.0172051
1	63	SYNW1202	Putative acetazolamide conferring resistance protein Zam	Q7U6Y4	0.0177475	0.00866489	0.0147976	0.0146204	0.0182274	0.00754972	0.00691114	0.00298941	0.010022	0.0124724	0.00837786	0.00555361	-0.00298582	0.00815347	0.00812437	-0.0215421	-0.0102336	-0.0192651	-0.0282904	0.00637313	-0.00210351	0.000977501	0.00131922	-0.00106587	-0.0122304	-0.0255947	-0.0213806	-0.00465228	-0.00398843	0.000451237
1	64	SYNW0819	4-hydroxy-tetrahydrodipicolinate reductase	Q7U807	0.0108379	0.0103255	0.0232754	0.0168196	0.000848868	-0.004712	0.0114605	0.0127929	-0.00158179	-0.00934651	0.00421254	0.0194166	0.0193283	0.0169945	0.00783391	0.0048558	0.00957524	-0.00898949	-0.00589453	-0.00656826	-0.0179856	-0.0070442	-0.0132783	-0.0287796	-0.00409992	-0.022821	-0.00599569	-0.0122254	-0.0062537	-0.0130015
1	65	SYNW1852	3-oxoacyl-[acyl-carrier-protein] reductase	Q7U556	-0.00254263	0.0085589	0.0138274	-0.00437637	0.00418422	0.00915559	0.010612	0.014503	0.00378141	0.0121641	0.0105937	0.0130059	0.014982	0.0159295	0.0128064	-0.0311064	-0.0175159	-0.0265145	-0.0470309	-0.00301237	-0.00752327	0.00239819	0.0051308	0.00165932	-0.00959357	-0.0148658	-0.00426257	-0.00721917	0.0108227	0.0114485
1	66	SYNW1736	Acetyl-coenzyme A carboxylase carboxyl transferase subunit alpha	Q7U5H1	0.0223376	0.0183458	0.0221853	0.02386	0.0184168	0.00191776	0.00177645	0.00727213	0.00296137	0.00633187	0.0105036	0.0035114	0.00405314	-0.00432454	-0.00403961	0.021057	0.00885783	-0.0126957	0.00363438	0.0110066	-0.0154644	0.00480348	-0.000393724	-0.0198934	-0.030893	-0.0354122	-0.0273818	-0.00828632	-0.00939391	-0.0246538
1	67	SYNW1074	Phycobilisome core component-allophycocyanin beta-18 subunit	Q7U7B1	-0.000569306	0.000860414	0.0113324	0.00793201	0.00170871	-0.000913568	0.0158103	0.0124409	0.0168691	0.015291	0.00634519	0.00241742	0.0144878	0.00718099	0.0163785	-0.0320781	-0.0196065	-0.0140012	-0.013984	-0.0491555	-0.0186006	0.00221674	-0.00733852	0.00137629	-0.011768	0.000537292	0.0131545	0.00278213	0.0100779	0.00881569
1	68	SYNW0011	Signal recognition particle receptor FtsY	Q7UA85	0.00790612	0.00662682	0.0195767	0.0137452	-0.000183892	-0.0013006	0.0052994	0.0064286	0.00430056	-0.000161989	0.0117239	0.016149	0.0169585	0.0186985	0.000994398	-0.0159799	-0.00430766	-0.0100304	-0.0112738	-0.0074026	-0.0163902	-0.00734865	-0.012696	-0.015616	-0.0118148	-0.0135338	0.00260794	-0.00409533	-0.00838634	0.00950669
1	69	SYNW0033	Elongation factor P	Q7UA67	0.0163256	0.00461998	0.0100993	-0.00584209	0.0064106	0.00772056	0.00876165	0.0157511	0.000870396	0.0199904	0.00658784	0.00124034	0.00467234	0.0133493	0.00833152	-0.0667649	-0.0298317	-0.0324177	-0.0673061	0.0128272	0.0047324	0.00522981	0.0141337	0.00964518	-0.0123885	-0.00157489	-0.00233858	0.0184194	0.0103012	0.0184446
1	70	SYNW1535	Uncharacterized protein	Q7U606	0.0156164	-0.000612243	0.0170133	0.0223349	0.0117452	-0.00260048	-0.000562879	0.00536247	0.00236416	0.00590098	0.00488656	0.0107578	0.00857553	0.000667987	0.01738	0.0126401	0.00262904	-0.0063383	-0.000744294	0.000976555	-0.0204678	-0.0195305	-0.00762664	-0.0341217	-0.00555979	-0.00458821	0.0109588	-0.0101049	-0.0232046	-0.0137475
1	71	SYNW1550	Possible membrane protease complex subunit	Q7U5Z1	0.00628261	0.00315102	-0.00825338	-0.0231713	0.00174494	0.0183958	0.00878928	0.00728581	-0.00152425	0.0137066	0.0279004	0.00836909	0.020454	0.010295	0.0220702	-0.0440864	-0.0397692	-0.0376527	-0.0301205	0.00771567	0.00667925	-0.000394016	-0.00210468	0.00251224	-0.024292	-0.0176311	-0.00461548	0.0310245	0.0211065	0.0161322
1	72	SYNW1676	Uncharacterized protein	Q7U5M7	-0.0208798	0.00373966	-0.0177296	-0.0107572	-0.00975359	0.0169238	0.0148828	0.000880841	0.00461668	0.0098018	0.0241239	0.0205363	0.0122086	0.0295556	0.0347771	-0.0637621	-0.0599898	-0.0204587	-0.044135	0.0165886	0.0270986	0.000720644	0.0179512	0.00913002	-0.031837	-0.0322142	-0.016124	0.0163542	0.0409295	0.0268212
1	73	SYNW1031	Glutamyl-tRNA(Gln) amidotransferase subunit A	Q7U7F4	0.00373379	-0.0100284	-0.0252984	-0.0492783	-0.00677191	0.0226652	0.00509232	0.011333	-0.000930501	0.0253376	0.0298605	0.0137991	0.0247015	0.0294865	0.037626	-0.0908687	-0.0585097	-0.0483771	-0.0718759	0.0119513	0.0272076	0.00502088	0.0159046	0.0246382	-0.0281052	-0.0161623	-0.00927492	0.046616	0.0387636	0.0417436
1	74	SYNW1056	Protein translocase subunit SecD	Q7U7C9	-0.0167294	-0.0129807	-0.00272095	-0.0072028	0.00585889	0.00348887	0.0108373	0.023291	0.00825933	0.0117675	0.0138729	0.0282042	0.0189878	0.0185316	0.00716935	0.000910649	-0.001644	-0.0156389	-0.0385172	-0.00804024	0.00344448	0.0116972	0.00686169	0.00560398	-0.0107633	-0.0159813	-0.0255895	-0.00727544	-0.00861206	-0.00709111
1	75	SYNW0045	Soluble hydrogenase small subunit	Q7UA55	-0.00349877	0.00664641	0.0129665	-0.00225328	0.00239361	0.00509096	0.00521406	0.01038	0.00350205	0.00671323	0.0115791	0.00555599	0.0134192	0.0158499	0.0138371	-0.023633	-0.0165109	-0.0205389	-0.0272603	0.00797841	-0.00400417	0.00329629	-0.0021661	-0.00513459	-0.0165136	-0.0143792	-0.00976962	0.0117776	0.0068052	0.00265693
1	76	SYNW0597	Translation initiation factor IF-2	Q7U8L9	0.0170425	0.0192608	0.0242745	0.0178242	0.0172235	-0.00293385	0.00713961	0.00828552	0.00849883	0.000350355	-0.0128285	-0.00668756	-0.0012732	0.0065701	-0.00468178	-0.0126196	-0.00542253	-0.0123429	-0.0161841	0.011252	0.0015658	0.00732885	0.00595431	0.00166904	-0.0108196	-0.00713875	-0.019609	-0.00817461	-0.0259276	-0.00759633
1	77	SYNW0548	Circadian clock protein KaiA	Q7U8R5	0.0217581	0.0243606	0.010983	0.0113355	0.00966312	-0.00248928	-0.0125854	-0.0194275	-0.00609176	-0.00733183	0.0145617	0.00855114	0.00922888	0.0117796	0.0234152	-0.033281	-0.0248624	-0.023097	0.0022145	-0.00821685	0.00033235	-0.000221788	-0.00983318	-0.00628142	-0.0254313	-0.0340761	-0.0052121	0.0213501	0.0193451	0.0295602
1	78	SYNW0692	Putative nicotinamide nucleotide transhydrogenase, subunit alpha 1 (A1)	Q7U8C9	-0.00122717	-0.00208227	0.00408551	-0.00269094	-0.00141904	0.00513691	0.0109592	0.0131679	0.0050855	0.00470945	0.00963092	0.0116665	0.014729	0.0114801	0.0109759	-0.0223475	-0.021242	-0.0190622	-0.0266165	-0.00381182	-0.00144462	-0.00410233	-0.00284244	0.00101453	-0.00644969	-0.00960966	-0.00340073	0.0080619	0.0119994	0.00564609
1	79	SYNW1650	Ketol-acid reductoisomerase (NADP(+))	Q7U5Q1	0.00955498	0.00992638	0.0143756	-0.00050459	0.00354905	0.00446188	0.0105853	0.0100247	0.00102823	0.00633578	0.00303605	0.000415257	0.00717287	0.00818279	0.00447614	-0.012285	-0.00910293	-0.011777	-0.0194732	-0.00437265	-0.007138	-0.00225797	-0.000143827	-0.000604933	-0.00263703	-0.0063386	-0.00579027	-0.00515078	-0.00219001	-0.00335814
1	80	SYNW0295	Putative 3-methyladenine DNA glycosylase	Q7U9G3	0.0273358	0.0130322	0.033282	0.0390263	0.0217718	-0.0140867	-0.00667307	-0.00453747	0.000960463	0.00681698	-0.0105433	0.00506519	-0.011637	-0.0104918	0.00109722	0.0283253	0.0195056	0.00162897	0.025509	-0.00423844	-0.0439047	-0.00898638	-0.0117701	-0.0259051	-0.00303632	-0.0111753	-0.00121768	-0.0271723	-0.0177395	-0.0102418
1	81	SYNW1483	Putative oligopeptidase A	Q7U657	-0.00211416	-0.0072344	-0.00201221	-0.00313822	-0.00837682	0.00872335	0.0115816	0.014668	0.0125452	0.00711589	0.00796322	0.011536	0.0116541	0.0128531	0.00891616	-0.00379177	-0.000447765	-0.000581835	-0.00165483	-0.0132851	-0.00406724	-0.0136901	-0.0151152	-0.0094389	0.00205617	0.00309459	0.000126576	-0.00788216	-0.0101569	-0.0098464
1	82	SYNW1898	CysQ protein homolog	Q7U514	0.0226666	0.0116787	0.0228606	0.0133367	0.0076778	0.00500425	0.0082209	0.00472677	-0.00339577	-0.00387987	-0.00118355	-0.0041316	-0.00172054	0.00308066	-0.00270193	0.00110249	0.00391479	-0.00894627	-0.00646491	0.00841461	-0.0029084	-0.00404626	-0.00292958	-0.0139616	-0.00805287	-0.00883675	-0.00682386	-0.00720207	-0.0159056	-0.00959338
1	83	SYNW1162	Uncharacterized protein	Q7U724	-0.00592566	-0.0036586	0.0138957	0.0132028	0.00325251	0.0100028	0.0130168	0.0174616	0.0212217	0.0104496	0.00527453	-0.00971539	-0.00756888	0.00741252	-0.00710064	0.00449346	0.00254574	0.00434247	0.00797775	-0.00155614	0.0124461	-0.00748446	-0.00268119	0.00484085	-0.00471324	-0.0134571	-0.0467005	-0.0218567	-0.0120988	-0.00731962
1	84	SYNW1999	Phycobilisome linker polypeptide	Q7U4R5	-0.00266788	-0.00148824	0.0011827	-0.0223073	-0.00218529	0.00111053	0.0172314	0.0119895	0.00679528	0.0146849	7.29336e-05	0.00689117	0.0118699	0.0198276	0.0166086	-0.0610028	-0.0303784	-0.0238384	-0.0555463	0.00846427	0.0130604	0.0124487	0.0101076	0.0128388	-0.0117467	-0.00305779	-0.00760748	0.0179683	0.0171737	0.0215003
1	85	SYNW0419	Wzz domain-containing protein	Q7U940	-0.00991352	-0.011543	-0.0110741	-0.0211059	-0.0165047	0.0138462	0.00956419	0.018267	0.00644044	0.0154997	0.0165298	0.0191551	0.0201548	0.0137876	0.015887	-0.0308279	-0.0297188	-0.010683	-0.010847	-0.0101926	0.0124786	-0.0132124	-0.00845143	0.00806972	0.00208669	-0.00624647	-0.00922068	0.00936058	0.009538	0.00887622
1	86	SYNW1971	Cell division inhibitor MinD	Q7U4U2	0.00359388	0.0048498	0.00919823	-0.00150988	-0.00252312	0.000904466	0.0182915	0.014281	0.00340436	0.0052569	-0.0078522	0.00737505	0.00684504	0.005034	0.0117304	-0.0156446	-0.00395006	-0.00647476	-0.0144562	-0.0193999	-0.0170362	-0.0149891	-0.0147807	-0.0106093	0.012559	-0.000250798	0.00693241	0.00347722	0.00730092	0.00844259
1	87	SYNW0537	Cytochrome c-550	Q7U8S5	-0.0238107	0.00614217	0.0090475	-0.0197374	0.00971852	0.000772685	-0.000514534	0.00682164	0.00704517	0.0154538	0.00698928	0.0103349	0.0290702	0.0165521	5.9178e-05	-0.0438409	-0.02029	-0.039181	-0.0679737	-0.0105725	-0.0186233	0.0201904	-0.00635626	-0.00347934	0.0137836	0.0305739	0.0335998	-0.0129673	0.031331	0.0198612
1	88	SYNW1025	Anthranilate phosphoribosyltransferase	Q7TTV4	0.00770531	0.00435577	0.00865783	-0.00586988	0.00115498	-0.00460848	0.0111043	0.00636624	-0.00305689	0.011562	0.00123919	0.00658282	0.0137577	0.00526866	0.00672814	-0.0234278	-0.0136947	-0.00844601	-0.0296783	-0.0233399	-0.00623739	-0.00965607	-0.0110038	-0.0120986	0.00332347	0.0090242	0.0208611	0.0112164	0.0100271	0.0121827
1	89	SYNW0908	Uncharacterized protein	Q7U7S3	0.00524101	-0.00113973	0.00321546	-0.0160601	0.00445567	0.00574624	0.0102406	0.0116926	-0.00105217	0.0152881	-0.00156309	0.00152132	0.00485199	0.00517545	0.015355	-0.021363	-0.0234291	-0.0120434	-0.0183692	-0.0207427	-0.00323882	-0.00906472	-0.0100976	0.00591668	-0.0017949	-0.0078139	0.00548506	0.0147292	0.0104971	0.028361
1	90	SYNW0091	HTH gntR-type domain-containing protein	Q7UA10	-0.00669509	0.00392373	-0.00799843	-0.0308801	-0.00209828	0.00875187	0.0214903	0.0169272	0.00888942	0.0146918	0.0013033	0.00379115	0.00517444	0.00748934	0.0113148	-0.0201308	-0.0309678	-0.0118342	-0.0126887	0.00102384	0.01509	-0.00108835	-0.00324379	0.010835	-0.0118136	-0.020082	-0.0236997	0.018734	0.0194714	0.0143193
1	91	SYNW1691	Uncharacterized protein	Q7U5L2	-0.00352804	-0.00534533	-0.0301604	-0.0211134	0.00390148	0.0263388	0.00805987	0.0110131	0.00345668	0.0161654	0.0250507	0.00546263	0.00715764	0.00274905	0.00520599	-0.0269462	-0.0247891	-0.0261362	-0.0345054	0.0055686	0.00778597	0.00189691	0.00549917	0.00546269	-0.00804962	-0.0125832	0.00224489	0.0198128	0.0123747	0.01795
1	92	SYNW0289	Isoleucine--tRNA ligase	Q7U9G9	0.00175781	-0.00838689	-0.0108688	-0.0114568	0.00110585	0.00101874	-0.000416926	0.0125024	0.00391151	0.0152351	0.00801019	0.00339924	-0.000516794	0.0117798	0.0257451	-0.0558624	-0.0406426	-0.0181568	-0.0318742	0.00137385	0.0131473	0.000383224	0.0161609	0.0171907	-0.0199961	0.000189597	-0.000268055	0.0160187	0.0201592	0.0293572
1	93	SYNW1293	L-threonine dehydratase	Q7U6P5	0.032677	0.0290362	0.0284238	0.0184794	0.0208563	-0.0185621	-0.00757199	-0.00656582	-0.00434086	-0.00625046	-0.00602449	-0.00434846	-0.0234679	-0.00867143	0.0075947	0.0065627	0.00216149	-0.00834997	0.00547402	0.0112144	-0.00237151	-0.00263941	-0.00377783	-0.00975063	-0.0169794	-0.00536986	-0.010688	0.000716434	-0.00618214	-0.0112844
1	94	SYNW1622	tRNA-specific 2-thiouridylase MnmA	Q7TTU4	0.00834699	0.000423817	0.0185249	0.013405	0.00461029	0.00520717	0.0120066	0.0138601	0.00523717	-0.0139495	0.0160244	0.00758698	-0.0116585	-0.0134457	-0.0236417	-0.0865565	-0.0477348	-0.0118993	-0.0715012	0.0235591	0.0187775	0.0150056	0.00299419	0.017209	-0.00327595	0.0209161	0.0218308	0.007533	0.0245729	0.0260315
1	95	SYNW1633	UDP-N-acetylglucosamine 1-carboxyvinyltransferase	Q7U5R6	0.0103103	0.0134069	0.019153	0.0259508	0.00641256	-0.00455249	-0.00348855	0.0082542	0.00867989	-0.00373661	-0.00950373	-0.0113357	-0.0134314	-0.0051756	-0.00547693	0.00655391	0.0130724	0.0143516	0.0139535	-0.0124967	0.00177819	-0.0112918	0.000732453	0.00671871	0.00756777	0.00674238	-0.00177665	-0.0318057	-0.0248517	-0.0247151
1	96	SYNW1495	Uroporphyrinogen decarboxylase	Q7U645	-0.00235397	0.00265049	0.0039578	-0.0192406	0.00442507	0.00346472	0.0141509	0.0134288	0.0114299	0.0110959	-0.0126145	-0.00353002	-0.00160886	0.0028574	0.0061943	-0.0286956	-0.0172051	-0.0329277	-0.0334032	0.00787707	-0.00176242	0.0113202	0.0109509	0.0112324	0.00304371	0.0119508	0.00315689	0.00207622	0.00669894	0.0113795
1	97	SYNW2168	Possible sodium transporter, Trk family	Q7U4A3	0.122195	0.0381491	0.0746404	0.0606494	0.101257	-0.0163075	-0.0776288	0.0394872	-0.0375821	0.0522475	-0.0351206	-0.103338	-0.0362743	-0.0568081	-0.0915889	-0.0580805	-0.0483966	-0.0438384	-0.0792986	0.0983394	0.0332234	0.0308327	0.0533374	0.0440837	-0.078345	-0.00119149	-0.00452888	0.0220706	-0.0123036	0.0101193
1	98	SYNW0313	Rho_N domain-containing protein	Q7U9E5	0.0175977	0.00488883	0.0295834	0.0137262	0.0190515	0.00901955	-0.00696391	0.00432104	0.00819128	-0.00281406	0.0110842	-0.0122842	-0.0108259	-0.0299361	-0.0240394	0.00438639	0.00636058	-0.00982539	-0.0220045	0.0312337	0.00332316	0.020878	0.0145068	-0.00945816	0.000601886	0.00714396	-0.0241622	-0.00680855	-0.0236855	-0.0230904
1	99	SYNW0555	Chloroplast outer envelope membrane protein homolog	Q7U8Q8	-0.00370778	-0.00293235	0.00529018	-0.0028505	-0.00374687	0.00457277	0.0106907	0.0124783	0.00827199	0.00390155	-0.00715217	-0.00180386	0.000666655	0.00329131	0.00332769	-0.0150869	-0.0110398	-0.00419108	0.000599519	-0.0123024	6.32651e-05	-0.012146	-0.0113389	-0.000270249	0.00556936	-0.000297799	0.00542231	0.00648932	0.00643903	0.0117928
1	100	SYNW1830	UDP-N-acetylglucosamine 2-epimerase	Q7U577	0.000110047	-0.00983356	-0.0174852	-0.0369952	-0.00519921	0.00945432	-0.00271471	0.00120799	-0.0130001	0.00999908	0.0270578	0.0146172	0.0186644	0.0115021	0.0218308	-0.0159243	-0.0385423	-0.019877	-0.0289156	0.0054518	0.0109183	-0.00137774	-0.0120957	0.00876841	-0.0113579	-0.0110372	0.0099727	0.0220619	0.0291932	0.023546
1	101	SYNW1690	UDP-N-acetylmuramoyl-L-alanyl-D-glutamate--2,6-diaminopimelate ligase	Q7U5L3	-0.0266174	-0.0239927	-0.0270435	-0.0285228	-0.028983	0.00651283	0.0102686	0.0310859	-0.00402644	0.0225698	0.0109577	0.0274777	0.0235363	0.00525133	0.0284848	-0.0740262	-0.0520391	-0.00275334	-0.0436775	-0.0316997	-0.00127656	-0.053224	-0.0362397	0.00371222	0.0269471	0.0161327	0.05592	0.0505535	0.0552269	0.0594845
1	102	SYNW2522	UvrABC system protein A	Q7U3B0	0.0132265	0.0134858	0.0280358	0.0309931	0.0111851	-0.00884506	0.00405379	0.0018725	0.0107513	-0.00875518	-0.0170211	-0.0104548	-0.0217622	-0.00360916	-0.0168143	0.0262114	0.0115275	0.0139311	0.0187982	-0.00217791	-0.00931575	-0.00442393	-0.0010631	-0.0183795	0.00551937	-0.0038024	-0.00652336	-0.0199477	-0.018005	-0.0186912
1	103	SYNW0558	UDP-N-acetylglucosamine acyltransferase	Q7U8Q5	0.00267071	0.00216437	0.00133905	0.000350677	-0.00825424	0.000233984	-0.00561373	-0.00101825	0.00292587	0.00195954	0.00167344	0.00424884	-0.00344785	0.0079154	0.0173275	-0.0227451	-0.0223426	-0.0217115	-0.0284533	0.00846592	-0.000509562	0.0140889	0.0202715	0.0053831	-0.00609895	-0.012344	-0.0016815	0.00682764	0.00772075	0.0286533
1	104	SYNW0437	Uncharacterized protein	Q7U922	-0.0237584	-0.00311224	-0.00541953	-0.0299205	-0.0166391	0.00556068	0.00322462	-0.0134431	0.00231958	0.00569441	0.0216662	0.0191768	0.0198396	0.0202668	0.0159426	0.00159556	-0.0152497	-0.00614162	-0.033141	0.0285017	0.00946667	0.0393913	0.0104828	0.0161478	-0.00286952	-0.00715255	-0.0306645	-0.0242383	0.00678701	-0.0143138
1	105	SYNW2337	Dihydroorotate dehydrogenase (quinone)	Q7U3U2	0.0193507	0.00816916	0.0235943	0.0303184	0.0206011	-0.0265018	-0.0225085	-0.00195953	-0.0197598	-0.0101357	-0.0081361	0.0119123	0.00460498	-0.00498071	-0.00733849	0.0417441	0.0220418	-0.00480754	0.0348719	-0.00237861	-0.0435679	-0.0105739	-0.0093493	-0.0312454	-0.000215141	-0.0034211	0.0174001	-0.0165745	-0.00499073	-0.00616406
1	106	SYNW2360	Alanine--tRNA ligase	Q7U3R9	-0.00375693	-0.002291	0.00915459	0.00957628	0.00539493	-0.00342034	-0.00118887	0.00866352	0.00442745	-0.0080615	-0.00140729	0.00185117	0.00626494	-0.00410909	-0.00524843	-0.025604	-0.00610815	-0.0108205	-0.0199175	0.00305105	0.00183869	-0.00010197	0.00171475	-0.00247315	0.00229367	0.00433223	0.0104474	-0.000871752	0.0141925	0.0121773
1	107	SYNW0829	Uncharacterized protein	Q7U7Z9	0.0400674	0.0338225	0.0125562	0.00923422	0.0406052	0.0107822	0.00164336	-0.0137345	-0.0173655	0.000629686	-0.0120309	-0.0311995	-0.0375349	-0.0223649	-0.00976124	-0.0233943	0.000837103	-0.0171975	-0.0858633	0.0397375	0.0271769	0.0405021	0.0394877	0.0223547	0.00132034	0.00770044	-0.038891	0.00270359	-0.0153109	-0.00651278
1	108	SYNW0326	Uncharacterized protein	Q7U9D2	-0.0103153	-0.018468	0.00125551	-0.00731556	-0.0195779	-0.00332178	0.0186568	0.0135008	0.0111182	-0.00410096	0.00171521	0.00831094	0.0115256	0.00291728	-0.000816672	-0.0338454	-0.0194074	-0.000389706	-0.00747935	-0.0202418	0.00405143	-0.0223976	-0.0182252	0.00241722	0.0231646	0.020433	0.0266571	0.0135163	0.0152689	0.0113937
1	109	SYNW0439	Methyltranfer_dom domain-containing protein	Q7U920	-0.0175818	-0.029807	-0.000567391	-0.0106806	-0.0476802	0.0042797	0.0178026	0.00163024	0.0287385	-0.0169528	0.0134089	0.0251401	0.0137778	0.0203275	0.00260077	-0.0181878	-0.0143259	0.000653965	0.006665	-0.00784	-0.00709215	0.00182575	-0.0120926	-0.0108601	0.00318099	-0.00863504	0.0135543	0.0181674	0.0168929	0.013657
1	110	SYNW0337	Lipid-A-disaccharide synthase	Q7U9C1	-0.0360158	-0.0144404	0.0458783	0.00963281	-0.0101034	-0.0314481	0.000805872	-0.0196518	0.0289974	-0.00693615	-0.00770553	0.0220966	0.000738181	0.0099923	0.00740757	0.0537148	0.0530429	0.0328792	0.0769312	-0.0211535	-0.0528883	-0.0412202	-0.0250097	-0.0303025	0.00695653	-0.00373971	0.0121833	-0.0321518	-0.0222994	-0.00619058
1	111	SYNW2187	Putative RND family outer membrane efflux protein	Q7U484	0.00190549	0.00317158	0.00251756	-0.022151	-0.0163455	0.00646998	0.0160283	0.00923983	0.00540732	0.000704046	-0.000868885	-0.00481046	7.56738e-05	-0.00235354	-0.000286184	-0.0288978	-0.0156219	-0.0128734	-0.0241817	0.0114834	0.00810575	0.00267262	0.00472834	0.0157151	0.00446241	0.00251756	-0.000268561	0.0126865	0.0113802	0.00938732
1	112	SYNW1112	Possible ABC transporter, ATP-binding component	Q7U774	-0.00888263	-0.0158158	-0.00631251	0.0107711	-0.000543924	-0.0133658	0.00409298	0.00412939	0.00151503	-0.00229956	0.00178229	0.0111358	-0.007959	0.0141576	0.00182511	0.0298914	0.020022	0.00618221	0.0343352	-0.00819512	-0.0490274	-0.0107056	-0.00245076	-0.0202723	0.00097059	-0.00218784	0.0155737	-0.0138369	-0.00737496	0.0128459
1	113	SYNW2290	Conserved hypothetical	Q7U3Y7	0.0313911	0.0074122	0.0108258	0.00453899	0.00470232	-0.00293559	-0.000601714	4.15676e-05	-0.00401155	0.0124487	-0.00581517	-0.0131904	-0.0211249	-0.0309813	-0.00163828	0.0215606	0.0123313	0.00826749	0.0302922	-0.00141747	-0.0120611	-0.0160583	-0.0274227	-0.0183703	0.0200622	0.00327622	0.0093227	-0.00702323	0.001323	-0.0151443
1	114	SYNW2396	Valine--tRNA ligase	Q7U3N4	0.0135045	0.0121048	0.0173654	0.019457	0.0107754	-0.0185915	-0.00883142	-0.0105788	-0.0141073	-0.00300674	-0.00699104	-0.000706071	-0.00976731	-0.00266868	-0.0107001	0.018323	0.00938421	6.58831e-05	0.0106323	0.00900951	-0.011367	0.00510079	0.010523	-0.0112008	-0.00964445	-0.0109641	-0.00923097	0.002133	-0.00666216	0.00663951
1	115	SYNW1872	DNA topoisomerase 1	Q7U539	-0.00663401	-0.0203879	0.00507681	0.00816907	0.000998691	0.00419836	0.0221683	0.0139571	0.0234502	0.0124916	-0.0105176	-0.00244927	-0.0241626	-0.00762666	-0.0366017	0.026707	0.0250033	0.0282165	0.00538234	-0.0224971	-0.0123238	-0.0110628	-0.000939084	-0.000205047	0.0242697	0.0253626	0.00957751	-0.022036	-0.02701	-0.0305755
1	116	SYNW0514	60 kDa chaperonin 1	Q7TTX1	-0.00761168	-0.00204275	-0.00431373	-0.0282238	-0.0127928	-0.00661625	0.00315082	-0.0038921	-0.0076182	-0.00138276	-0.000824447	0.0034254	0.00448044	0.0211545	0.0250313	-0.0289042	-0.0136052	-0.01873	-0.0216175	0.000633071	0.0075932	0.000920906	-0.000381816	0.00904309	0.00655184	-0.00102031	0.00195176	0.028452	0.0220653	0.0251241
1	117	SYNW2319	Arginine--tRNA ligase	Q7U3V8	0.00129673	-0.00784442	0.00693603	0.00838802	0.00400582	-0.00627719	-0.00909194	-0.00270397	-0.00351617	-0.0203635	0.00181195	0.00781492	0.0111042	-0.00526479	-0.00777731	0.0118258	0.0159338	0.0108157	0.0188574	-0.0161806	-0.0221945	0.0013378	-0.0136716	-0.012278	0.00968893	0.000235478	0.0132407	-0.00932362	0.01248	0.000714317
1	118	SYNW0556	UDP-3-O-acyl-N-acetylglucosamine deacetylase	Q7U8Q7	-0.0163178	-0.0240297	-0.00207146	0.027593	-0.0142037	-0.00756713	0.00608016	-0.00117735	0.011235	0.00539701	-0.00147195	0.00795831	-0.0142383	-0.00936811	0.00810012	0.0411369	0.0173783	0.0441109	0.0416619	-0.0551526	-0.0339113	-0.0313453	-0.0077553	-0.0128546	0.0143644	-0.00339267	0.00503109	-0.00103011	-0.00629381	0.012134
1	119	SYNW1648	ATP-dependent Clp protease proteolytic subunit	Q7U5Q3	-0.0173404	-0.0171549	-0.00802289	-0.0189655	-0.0217839	-0.00229613	0.00815855	0.00641309	0.00887949	0.00351755	0.00207754	0.0104085	0.00804855	0.00724164	0.00565297	0.020098	0.0107322	0.0134041	0.0313224	-0.0250548	-0.012945	-0.0187047	-0.0190461	-0.0319448	0.0232373	0.0116159	0.0162092	-0.00152475	0.00753024	0.000236611
1	120	SYNW2017	C-phycoerythrin class I beta chain	Q7U4Q0	-0.0144308	-0.034632	0.00834144	-0.0287054	-0.0120455	-0.00265344	0.0153677	0.00823331	0.00441009	0.0110014	-0.00982564	0.00594482	0.00147826	0.0136181	0.00847039	-0.000744117	-0.010158	-0.0179649	-0.0187776	-0.00488685	0.00969322	0.0138367	0.0012622	-0.000199109	0.0150075	0.0157739	-0.0016774	0.0154384	0.00342673	0.00539645
1	121	SYNW2001	Possible phycobilisome linker polypeptide	Q7U4R3	-0.00632757	-0.00866732	-0.0104196	-0.0304514	-0.0153135	0.00105348	-0.00835718	-0.00274984	-0.0181366	-0.00986681	0.0144619	0.018022	0.0218754	0.0244764	0.00470715	0.00244363	0.00820785	-0.01201	-0.0174931	0.022658	0.00108261	0.00848138	0.00695727	0.003586	-0.00175488	0.0020143	0.00350888	0.00830474	-0.00334755	-0.00694555
1	122	SYNW0101	Magnesium transporter MgtE	Q7UA01	-0.0222612	-0.0109903	-0.0203856	-0.00827603	-0.003706	0.0167195	0.00135173	-0.00472367	-0.0100459	0.00708421	0.0129822	0.00655016	0.00117038	0.00432617	-0.00690951	-0.0166936	-0.0222225	-0.0111327	-0.00345616	0.00786568	0.0221212	-0.00214864	0.0151446	0.00980602	-0.00993846	-0.0122946	-0.0113778	0.0176739	0.032888	0.0208788
1	123	SYNW0137	Zinc metallopeptidase M20/M25/M40 family	Q7U9W5	-0.0392198	-0.0433838	-0.0216868	-0.0182111	-0.0430481	-0.00242071	0.00417647	0.0146549	0.0105931	0.00459387	0.0115283	0.0265669	0.022832	0.0124965	0.018665	-0.0312567	-0.0191669	-0.00161283	0.0103723	-0.0289162	-0.00149106	-0.0243834	-0.0152025	0.0100628	0.0105227	0.0161526	0.0371108	0.0179242	0.0251372	0.0366104
1	124	SYNW1774	Putative carbohydrate kinase, pfkB family	Q7U5D3	0.00851056	0.0131727	-0.0051735	0.00918811	0.00697558	0.00635181	0.00917917	-0.00450376	-0.00721957	-0.00240145	-0.00267053	-0.017834	-0.0145637	-0.0262724	-0.0174371	0.00292174	0.00301813	-0.00293341	-0.0200983	0.0344063	-0.000312225	0.0117211	0.0368112	0.0156926	0.00178058	0.00455897	-0.00743503	-0.0107631	-0.0243026	-0.000367745
1	125	SYNW1640	tRNA-2-methylthio-N(6)-dimethylallyladenosine synthase	Q7U5R0	0.025951	0.0250007	0.0410548	0.0555552	0.0469967	-0.0199051	-0.0187977	-0.00500009	-0.0019459	-0.0152463	-0.047513	-0.0263202	-0.0194243	-0.0401999	-0.0508514	0.00550585	0.0181881	-0.0485611	-0.0386237	0.0506781	-0.0153747	0.0270973	0.0411633	0.0147036	-0.00650853	0.0209896	0.0309964	-0.0255582	-0.017091	-0.00695932
1	126	SYNW0303	Photosystem II manganese-stabilizing polypeptide	Q7U9F5	-0.00244931	-0.00257836	-0.0148851	-0.0250833	-0.0110046	-0.00299441	-0.00376446	-0.00200473	-0.0089373	-0.00253692	0.00205933	-0.00145309	0.000300878	0.00759666	0.00996485	-0.0219856	-0.00901763	-0.0180581	-0.0235152	0.017324	0.00591703	0.00974541	0.0138406	0.0222532	0.00211743	0.00921964	0.0061452	0.0154227	0.0111107	0.0172504
1	127	SYNW0679	Peptidyl-prolyl cis-trans isomerase	Q7U8E2	0.0120735	0.00516572	0.0214512	0.0249217	0.0012027	-0.00776162	0.00380037	-0.00348413	0.00322347	-0.0116821	-0.0276693	-0.0123085	-0.0323303	-0.0153439	-0.0212439	0.0460127	0.0350834	0.00928785	0.0240836	-0.00264241	-0.00909187	-0.00231675	0.00272209	-0.0166331	0.0257016	0.00920628	0.00104288	-0.022921	-0.0173381	-0.0222121
1	128	SYNW0445	Putative nucleotide sugar epimerase	Q7U914	-0.0362259	-0.0398409	-0.00763183	-0.0153783	-0.0473743	-0.0133616	0.012039	-0.00992599	0.00487453	-0.0122988	0.00890837	0.0245431	0.0241649	0.0184902	0.0150777	0.0287749	0.0154096	0.0205107	0.0321207	-0.0225337	-0.0110726	-0.0094222	-0.0186137	-0.0137546	0.0177604	0.00672519	0.0192956	-0.00878351	0.0126172	0.00490593
1	129	SYNW1864	SpoVT-AbrB domain-containing protein	Q7U545	0.00820388	-0.00441609	0.00119927	-0.00906457	-0.00154816	0.00513762	-0.00416923	-0.0141159	-0.00762928	0.00542586	-0.0105866	-0.0144961	-0.0160623	-0.0162421	-0.00602658	0.00401433	0.00331481	-0.002271	-0.00481558	-0.000990915	0.012947	-0.00620917	0.00579582	0.0111915	0.00625419	0.0139794	0.0122912	0.0202845	0.00495788	0.00364618
1	130	SYNW0240	Probable oxidoreductase	Q7U9L4	-0.0364912	-0.0536357	-0.0276923	-0.0226284	-0.0249677	-0.000335954	0.0026211	0.0104136	0.00346715	0.00598425	0.0116874	0.014943	0.00919465	0.00717014	-0.00196551	0.00113578	-0.00156314	7.52196e-05	0.0244696	-0.00110116	-0.0071374	-0.0101432	0.00406041	0.00793206	0.0089243	0.0154904	0.0152521	0.00936506	0.0185187	0.0169569
1	131	SYNW1097	Geranylgeranyl reductase	Q7U789	-0.0304251	-0.0350461	-0.0195057	-0.0153731	-0.0242966	-0.0123185	-0.00145475	0.00540541	-0.00575184	-0.00455268	-0.00196536	0.0121048	0.00588128	0.0171895	0.00538204	0.0382926	0.0201752	0.0131587	0.026215	-0.00708626	0.00109451	-0.0123824	-0.00644712	0.00671501	0.0115709	0.0023807	0.00993187	-0.00119806	0.00216346	0.000142578
1	132	SYNW2289	Two-component response regulator	Q7U3Y8	-0.0194492	-0.0310153	-0.0228462	-0.0213002	-0.0246941	-0.0166686	0.00611223	-0.000851869	-0.005599	-0.0140368	-0.00902506	0.0170698	-0.00358217	0.0124063	0.0246427	0.00525481	-0.00169754	0.00416086	0.0233634	-0.0213133	-0.0057158	-0.0110455	-0.0125174	-0.000677369	0.0140488	0.00578695	0.0282078	0.0227201	0.0234031	0.0348589
1	133	SYNW0915	LMWPc domain-containing protein	Q7U7R6	0.00598521	0.00492631	0.0230694	0.010382	0.00959237	-0.0054226	0.0325749	0.0216432	0.0343314	0.0227035	-0.0722456	-0.0554446	-0.00917487	-0.0708232	-0.0649595	0.0305822	0.0269698	0.0408619	0.0406281	-0.0204794	-0.017815	0.0203928	-0.00537432	-0.0100941	0.0489347	0.0447721	0.0302793	-0.0683694	-0.0428114	-0.00561517
1	134	SYNW0195	Putative glycosyltransferase	Q7U9Q8	-0.0448387	-0.0599407	-0.00240148	0.0127791	-0.085218	-0.00530483	0.0272615	0.0142115	0.0311312	-0.0339628	-0.0132084	0.032836	0.0227553	0.00829176	-0.0250862	0.0545865	0.0453644	0.0756705	0.0957083	-0.0583341	-0.0145968	-0.0444157	-0.101516	-0.0490965	0.0510835	0.039812	0.0586013	-0.0105001	-0.0144617	-0.00721095
1	135	SYNW0200	Putative nucleotide sugar epimerase	Q7U9Q3	-0.0346163	-0.0497882	-0.00812927	-0.0148723	-0.0494878	-0.0144511	-0.0135602	0.00453167	-0.00392369	-0.00867645	0.0013491	0.0231947	0.0175646	0.000605942	0.0288049	0.00918638	0.0163451	0.0121488	0.0580679	-0.0415366	-0.0235552	-0.0290721	-0.0288618	-0.0151804	0.0444443	0.0309836	0.0631744	-0.00619481	0.0132612	0.0182437
1	136	SYNW1267	Uncharacterized protein	Q7U6R9	-0.0147397	-0.0364674	-0.0280813	-0.0383522	-0.0356351	-0.0128549	-0.0110197	-0.00259056	-0.0287401	-0.0146646	0.0159021	0.0379417	0.0328642	0.010522	0.00216429	-0.0605743	0.00609643	-0.000574086	-0.0263304	-0.00737976	-0.0154385	0.00435737	-0.0113479	0.00331491	0.0418375	0.050538	0.0848383	-0.00471822	0.0360935	0.0230383
1	137	SYNW2205	Putative glutathione S-transferase	Q7U466	-0.0370193	-0.0399926	-0.0244102	-0.0253005	-0.0347807	-0.0102639	0.0100548	-0.00493091	0.00404505	0.00294016	0.00413508	0.00998965	-0.00317513	0.00471677	0.0083475	0.0047573	0.00820732	0.0206872	0.0136537	-0.0255222	0.00275179	-0.00343074	-0.00834004	0.00693035	0.0325686	0.00803167	0.0147877	0.0113516	0.021418	0.0277921
1	138	SYNW0780	Uncharacterized protein	Q7U844	-0.0152771	-0.013373	-0.0119677	-0.0293247	-0.0200391	-0.0133537	-0.0029782	-0.00253191	-0.0033954	-0.00896939	-0.0074206	-0.00794937	0.000872998	-0.00728224	-0.00232205	0.000759017	-0.00337736	0.0058504	0.0234985	-0.00647017	0.00162364	-0.0049967	-0.00226814	0.00381957	0.0218048	0.0151285	0.034727	0.00894734	0.0238626	0.0224024
1	139	SYNW0005	DNA topoisomerase (ATP-hydrolyzing)	Q7UA91	-0.0159437	-0.0176724	-0.0222448	-0.00573831	-0.0168857	-0.0100222	-0.00312356	-0.006243	-0.0050143	-0.00861812	-0.0107432	-0.00866415	-0.0108438	-0.0107302	-0.00338168	0.00560523	-0.00387132	0.0126247	0.027274	-0.00798716	0.00962638	-0.01395	-0.00698384	0.0117624	0.0176663	0.0167674	0.0252747	0.0242264	0.0205963	0.0172378
1	140	SYNW2287	Possible magnesium protoprophyrin IX methyltransferase	Q7U3Z0	-0.0348424	-0.0994418	-0.00612543	0.0101006	-0.012551	-0.0397819	0.00795779	-1.92887e-05	-0.0114311	-0.0135012	-0.00546123	0.0155066	0.0171709	0.00646296	0.0016013	0.0179098	0.0252476	0.0361021	0.0266569	-0.0339627	0.0037069	-0.00754239	0.0070899	-0.00467576	0.0289482	0.0285537	0.0392073	-0.0265804	0.00828218	0.0154119
1	141	SYNW0122	Cell shape-determining protein MreB	Q7U9Y0	-0.0262288	-0.0306676	-0.0114964	-0.0193828	-0.0302919	-0.01124	0.00366811	0.0043305	-0.00574478	-0.00478834	-0.0159381	-0.00296048	-0.00572803	-0.00850772	-0.00944658	-0.00856107	-0.000810264	0.0113934	0.0135938	-0.0021609	0.0114496	-0.00276946	-0.00401959	0.0124764	0.0299156	0.0189691	0.0221345	0.0207555	0.024416	0.0276403
1	142	SYNW2262	NADH dehydrogenase I chain 5 (Or L)	Q7U414	0.0213603	0.0151706	-0.0102498	0.060358	0.0368797	-0.0279361	-0.02945	0.0539115	0.0278685	-0.0163103	-0.106393	-0.0839113	-0.0710922	-0.0147329	-0.0458869	-0.0336525	0.0418577	0.0360046	-0.0251106	0.098394	0.0797471	0.0534721	0.100261	0.0847098	0.0053926	-0.100692	-0.0560976	0.0345867	-0.120126	-0.00833282
1	143	SYNW0670	Uncharacterized protein	Q7U8F0	-0.0388089	-0.0346375	-0.024004	-0.0243168	-0.0211282	-0.0143296	0.00625148	-0.00586167	-0.00278371	-0.00728567	-0.0173763	-0.00116116	-0.0084037	-0.00934573	0.00472161	0.00615875	0.0179042	0.00445889	0.00870102	-0.0110445	-0.00512322	0.00467998	0.00956814	0.00781698	0.031628	0.0213799	0.0363758	0.0168485	0.0251313	0.0239862
1	144	SYNW0649	Glucose-1-phosphate thymidylyltransferase	Q7U8G9	-0.0485406	-0.0549009	-0.032604	-0.03353	-0.0393988	-0.00110626	-0.0131732	0.00456977	-0.0289978	-0.00270036	0.0199119	0.0073201	0.020854	0.0165592	-0.0145235	-0.0174793	-0.0056487	-0.0129783	-0.0126827	0.00763771	0.0191794	0.0106933	0.0119536	0.0203817	0.0283934	0.0307142	0.0457849	0.0286298	0.0380184	0.00766298
1	145	SYNW2150	Elp3 domain-containing protein	Q7U4C0	0.0403882	0.0549366	0.0669438	0.0726583	0.0269127	-0.0504951	-0.0634542	-0.0450925	-0.0484329	-0.0229375	-0.0411728	-0.0703719	-0.0637646	-0.0508463	-0.0208694	0.0830153	0.0353359	0.0395374	0.0438397	0.0564613	-0.0134512	0.0402761	0.0376427	-0.0153974	0.000396529	0.02278	0.00779962	-0.0308715	-0.0393702	-0.0523968
1	146	SYNW0522	Uncharacterized protein	Q7U8T9	-0.0571564	-0.0840615	-0.069898	-0.0638086	-0.0824971	0.0105554	-0.000999601	0.0262907	-0.0205314	0.0209464	0.0301136	0.0199025	0.0305841	0.0151195	0.00273447	-0.0626534	-0.0556725	0.0272591	0.0926716	-0.0863671	0.0260898	-0.0898142	-0.0649194	0.019779	0.0359601	0.0483604	0.0936955	0.0761444	0.0783442	0.0838286
1	147	SYNW0519	2,3-bisphosphoglycerate-independent phosphoglycerate mutase	Q7U8U2	-0.0191725	-0.0262754	0.00159928	0.00917904	-0.00853281	-0.0224841	-0.00746844	-0.00606694	-0.00431611	-0.0200874	-0.0253178	-0.0190653	-0.0203341	-0.0261619	-0.0416191	0.0496123	0.0353414	0.0327043	0.0535754	0.00595991	0.000691286	0.00260235	0.00498805	0.00491894	0.0357764	0.0294252	0.0159174	-0.0202884	-0.00359298	-0.0115079
1	148	SYNW0493	ATP synthase subunit delta	Q7U8W6	0.0163739	0.0180073	0.00162242	-0.0161162	0.0311397	-0.00227505	-0.00833215	-0.0135314	-0.0130777	9.54381e-05	-0.0584334	-0.052693	-0.0711087	-0.0235953	-0.0449244	-0.00721104	-0.00968863	-0.0105443	-0.0512726	0.0379687	0.0365062	0.0635702	0.0565896	0.0325826	0.0122863	0.0449603	-0.00602686	0.00728199	0.0193242	0.0105221
1	149	SYNW2385	Conserved hypothetical	Q7U3P5	-0.0282302	-0.0488095	-0.0489328	-0.0716038	-0.0268552	0.0286167	0.00427564	0.00865929	-0.0133616	0.0050561	0.00651042	-0.0026288	-0.00246713	-0.0314668	-0.0256651	0.00566917	-0.00444606	-8.03619e-06	7.95949e-05	0.00591122	0.0336829	0.00531237	-0.00662826	0.0222027	0.0336043	0.0415007	0.0265162	0.0413652	0.0327217	0.00941898
1	150	SYNW0781	Uncharacterized protein	Q7U843	-0.0125592	-0.00520805	0.0152683	0.0207835	-0.00349121	-0.019063	-0.0011711	-0.0120698	0.00511314	-0.0198512	-0.0494354	-0.0169138	-0.0327384	-0.0946312	-0.0227146	0.0488048	0.0191063	0.0404506	0.0501173	0.0185877	0.0195201	0.0125171	0.0170496	0.00903159	-0.0017339	0.00390124	-0.00568401	-0.0016031	0.0134663	0.00515027
1	151	SYNW1120	6-phosphogluconolactonase	Q7U766	-0.0536307	-0.0379094	-0.0547948	-0.0321303	-0.0294869	8.53085e-05	0.0154323	0.00107854	0.00822111	-0.0168066	0.000643165	-0.0132043	-0.0129655	-0.0129162	-0.0104953	0.0310676	0.0367667	0.0334679	0.011513	0.0221641	0.0102333	0.0176128	0.0292219	0.0234389	0.0363081	0.0366109	0.0105948	-0.0235731	-0.00848003	-0.0180672
1	152	SYNW0048	Uncharacterized protein	Q7UA52	-0.0245163	-0.0368984	-0.0361718	-0.0367832	-0.0312217	0.00370572	-0.00995409	5.16379e-05	-0.0189767	-0.00682256	-0.0138056	-0.0139727	-0.0116697	-0.0074729	-0.0161771	-0.0220744	-0.00976446	0.0167435	-0.00201253	0.0171364	0.0362561	0.00537953	0.018035	0.0365834	0.02984	0.0410579	0.0187513	0.0271481	0.0294236	0.0181818
1	153	SYNW0235	Phosphoglucomutase/phosphomannomutase family protein	Q7U9L9	-0.0728904	-0.0452774	-0.0254488	-0.0199102	-0.0512004	-0.0366269	-0.0188061	-0.0133951	-0.0098553	-0.0290184	-0.0105242	0.0132192	0.0128019	0.0103324	0.00456157	0.0250462	0.0128199	0.0317164	0.0567848	-0.0180499	0.000581976	-0.00816364	-0.00496867	0.00528462	0.0268464	0.018969	0.0475745	0.0120585	0.0432273	0.0423105
1	154	SYNW0491	ATP synthase subunit b'	Q7U8W8	0.0131754	0.00514428	0.0143662	0.0126147	0.0114532	-0.025701	-0.0207426	0.00151733	-0.0130937	-0.016715	-0.0628384	-0.0668334	-0.056975	-0.0511292	-0.0474421	0.00234956	0.0349112	0.0315981	0.00683041	-0.0167885	-0.0042938	0.0374265	0.0181559	0.0269149	0.0450068	0.0542952	0.0481966	-0.00268395	0.00848479	0.0127955
1	155	SYNW1249	Uncharacterized protein	Q7U6T7	-0.0150342	-0.0225011	-0.0133758	-0.0220816	-0.0239558	-0.0277199	-0.0268717	-0.0115691	-0.039089	-0.0301335	-0.00794595	-0.00706185	-0.0262036	-0.00693227	-0.0236256	0.00793563	0.0107392	0.0249841	0.0127249	0.00956213	0.0191068	0.00570838	0.00789831	0.0188343	0.041804	0.040607	0.0435104	0.0243483	0.0280835	0.00825394
1	156	SYNW1230	Possible DnaJ domain	Q7U6V6	-0.121513	-0.09889	-0.0338727	-0.102832	-0.11644	0.0276589	0.0369139	0.0475192	0.0329376	-0.032925	0.0380237	0.052349	-0.0387338	0.0276151	-0.0372598	0.0155485	0.0289294	0.0569861	0.0662469	-0.0435517	-0.0157754	-0.0513996	-0.131425	0.00301407	0.0738036	0.0712091	0.0858773	0.0732595	0.0485326	0.0381934
1	157	SYNW1107	Uncharacterized protein	Q7U779	-0.03315	-0.0473469	-0.051118	-0.0312181	-0.0316738	-0.011984	-0.029176	-0.0246806	-0.0301571	-0.00609118	0.00215101	-0.00732986	-0.016982	-0.0187301	0.00221627	0.0144929	-0.00614793	0.0268532	0.0194846	0.0101509	0.0301762	-0.00429735	-0.0042343	0.0311011	0.0168334	0.0109042	0.0413781	0.0422991	0.0488047	0.0574716
1	158	SYNW0233	Uncharacterized protein	Q7U9M1	-0.0426725	-0.0573242	-0.0424012	-0.0234203	-0.0259489	-0.00875655	-0.00908419	-0.00458847	-0.0161502	-0.0419274	-0.00783953	-0.0012426	-0.00745532	-0.0128099	-0.0347452	0.0514932	0.0378695	0.03132	0.0332563	0.0257256	0.0132305	0.0402792	0.018856	0.00260395	0.0218033	0.0267833	0.0203816	0.00361459	0.00860341	0.000546211
1	159	SYNW0749	Possible glucose 6-phosphate dehydrogenase effector OpcA	Q7U875	-0.0632503	-0.0799407	-0.0660138	-0.0646667	-0.0653144	0.0063692	0.013414	0.0153371	0.00766951	0.00176493	-0.0198097	-0.0257621	-0.0188611	-0.019208	-0.0207117	0.00456442	0.00281279	0.023951	0.0388231	-0.000533479	0.0346979	-0.00872478	0.00991842	0.0294039	0.0366521	0.0348207	0.0482786	0.0475627	0.049071	0.0476855
1	160	SYNW2348	Enolase	Q7U3T1	-0.0492046	-0.047346	-0.0303651	-0.0356101	-0.0510453	-0.0223648	-0.0100059	-0.0101192	-0.0158852	-0.0266462	-0.0218673	-0.0132374	-0.0133273	-0.0138317	-0.0398461	0.0266824	0.0185477	0.0342019	0.0419012	0.00521861	0.0235304	0.00735237	0.00921045	0.0234878	0.0417652	0.0398445	0.0412849	0.0248007	0.031837	0.0310372
1	161	SYNW0636	Putative DNA helicase	Q7U8I2	0.165224	0.119113	0.0923122	0.0325213	0.0254435	-0.0242174	-0.0606719	-0.160716	-0.040076	0.0328347	-0.130091	-0.129711	-0.126269	-0.0805625	-0.131021	0.140645	0.112215	0.114508	0.0666782	0.0127033	-0.0162401	0.0233856	-0.0560037	0.020127	0.0948242	-0.0429148	-0.00980331	-0.034806	-0.0295026	0.0200701
1	162	SYNW1632	Uncharacterized protein	Q7U5R7	-0.0178638	-0.0177302	0.0012614	-0.000240485	-0.0232896	-0.0558491	-0.0369179	-0.0238523	-0.0362744	-0.0244531	-0.048046	-0.0341815	-0.0348146	-0.0300127	-0.0386523	0.0290944	0.0250739	0.0368955	0.0229498	0.00709759	0.0126566	0.0358027	0.0104968	0.0246677	0.0423453	0.0443951	0.0514107	0.015546	0.0417076	0.020777
1	163	SYNW1459	Uncharacterized protein	Q7U680	-0.0425257	-0.0349644	-0.028752	-0.0210481	-0.0293979	-0.0338503	-0.0321661	-0.0296431	-0.0312411	-0.0283821	-0.0287228	-0.0216985	-0.0296397	-0.0292632	-0.0148892	0.0422771	0.0322187	0.0301419	0.0475435	0.0185798	0.00938476	0.0311359	0.0251503	0.0206061	0.0365101	0.029511	0.0353465	0.013996	0.024705	0.0390775
1	164	SYNW0750	Glucose-6-phosphate 1-dehydrogenase	Q7U874	-0.0600115	-0.0791435	-0.0802486	-0.0762547	-0.0704877	0.0134174	0.0139554	0.0169272	0.00503882	0.00912842	-0.0224511	-0.0298767	-0.0274753	-0.0274356	-0.0276143	0.00715044	0.00988768	0.031042	0.0296029	-0.00104004	0.0380743	-0.00739583	0.0098893	0.0322805	0.0437203	0.048134	0.0565865	0.0563173	0.0477021	0.0405803
1	165	SYNW0742	Geranylgeranyl pyrophosphate synthase	Q7U881	-0.0534566	-0.085138	-0.0707337	-0.0220243	-0.0469217	-0.0151091	-0.0176491	-0.0211875	-0.0406901	-0.013471	-0.0605791	-0.00980296	0.00852505	-0.0235184	0.00849126	0.0717435	0.0500215	0.0699102	0.0705926	-0.0010819	0.0321809	-0.018322	0.0419696	0.0275051	0.0610833	0.0483371	0.0458853	-0.00646212	-0.00690755	-0.0231902
1	166	SYNW0395	Uncharacterized protein	Q7U963	-0.0401924	-0.043246	-0.0281571	-0.0147269	-0.0266879	-0.0502202	-0.0409642	-0.0266168	-0.0297087	-0.0274641	-0.049704	-0.0169653	-0.0464808	-0.0408984	-0.036177	0.0560969	0.0467912	0.0570971	0.057271	0.00604741	0.0248985	0.011943	0.0150881	0.0219499	0.0437934	0.0388552	0.0459253	0.0275504	0.0305684	0.0343341
1	167	SYNW0808	Two-component response regulator	Q7U817	-0.0656623	-0.0985239	-0.00800845	-0.0920133	-0.166964	-0.0664271	-0.00861072	0.00104743	-0.0262022	-0.075009	-0.0142025	0.0522017	0.0392641	0.00322895	-0.00221038	0.0481212	0.0442174	0.0448525	0.042809	-0.000615242	-0.0159834	0.0194156	0.002335	-0.0450015	0.0655509	0.0508719	0.1019	0.0539705	0.0696883	0.0459598
1	168	SYNW2264	Conserved hypothetical	Q7U412	-0.0564896	-0.0637113	-0.0493402	-0.0500759	-0.0554219	-0.00728851	-0.0205764	-0.00504497	-0.0197829	-0.0107262	-0.0423647	-0.0501381	-0.0522457	-0.054434	-0.061547	0.0225655	0.0301878	0.0424311	0.0232023	-0.00707405	0.0305971	0.0365086	0.021947	0.0308684	0.0737225	0.077425	0.0745484	0.037913	0.0671192	0.0372258
1	169	SYNW0914	Probable exodeoxyribonuclease V, gamma subunit RecC	Q7U7R7	-0.0609846	-0.0353097	0.0571508	0.0416181	-0.103964	-0.042918	-0.0435144	-0.0712887	-0.0665627	-0.0764945	-0.0575627	-0.162879	-0.0360633	-0.0692609	-0.0484635	0.081939	0.104423	0.105791	-0.0407705	0.104201	0.0701162	0.100122	0.0736186	0.0132322	0.0786933	0.0385164	0.0260344	-0.00354707	-0.0506975	0.0748257
1	170	SYNW1328	J domain-containing protein	Q7U6L0	0.00202748	0.0107316	0.0399824	0.0811615	0.0414335	-0.113551	-0.094418	-0.307067	-0.0326998	-0.0956975	-0.0651462	-0.0978452	-0.338113	-0.12713	-0.145893	0.165654	0.147209	0.117462	0.117371	0.107329	0.0303514	0.0996808	0.108306	0.0656905	0.114347	0.0855291	0.0622985	-0.0204681	0.0341433	0.00732203
1	171	SYNW1018	Phosphate-binding protein	Q7U7G6	-0.0933218	-0.111715	-0.10489	-0.0991738	-0.103088	-0.0809311	-0.0709102	-0.0719842	-0.0673035	-0.0667169	-0.0875123	-0.0868878	-0.0773977	-0.0818778	-0.0488743	0.0777265	0.0814049	0.0757152	0.0566016	0.0983214	0.0741351	0.0976719	0.0855843	0.0942455	0.107993	0.101759	0.0737113	0.0709548	0.0829465	0.0738132
1	172	SYNW1286	Phosphate-binding protein	Q7U6Q2	-0.121838	-0.12893	-0.120512	-0.0959379	-0.147225	-0.0737405	-0.0843112	-0.0805602	-0.0771872	-0.0892761	-0.0759285	-0.0855762	-0.0645276	-0.0902447	-0.0697816	0.0665273	0.0635855	0.11808	0.0978299	0.0723976	0.122272	0.0633383	0.0567039	0.116975	0.129525	0.125717	0.0998578	0.0858808	0.0856078	0.101277
1	173	SYNW1272	Phosphate import ATP-binding protein PstB	Q7U6R4	-0.104834	-0.0980887	-0.112398	-0.0921011	-0.113444	-0.129321	-0.105264	-0.0872582	-0.0903517	-0.0985755	-0.111427	-0.0778125	-0.0973014	-0.0970277	-0.053344	0.0798767	0.0713383	0.111021	0.117065	0.0796766	0.11007	0.0795581	0.0668984	0.110202	0.101128	0.0993688	0.109241	0.104445	0.104205	0.124454
1	174	SYNW2507	Phosphate-binding protein	Q7U3C5	-0.12935	-0.162191	-0.135861	-0.102753	-0.133255	-0.133406	-0.141544	-0.144855	-0.179151	-0.128657	-0.142466	-0.135564	-0.120111	-0.147076	-0.0794139	0.080818	0.0833456	0.144843	0.151356	0.100786	0.14614	0.100118	0.0830197	0.166763	0.155608	0.146841	0.153039	0.152524	0.158097	0.192358
1	175	SYNW2391	Putative alkaline phosphatase	Q7U3N9	-0.17546	-0.197295	-0.2063	-0.183318	-0.193067	-0.0813467	-0.080956	-0.0621539	-0.0593244	-0.0647727	-0.142821	-0.194864	-0.182148	-0.178802	-0.0525055	0.133559	0.156531	0.178963	0.0364389	0.178563	0.204599	0.167655	0.166334	0.186041	0.197148	0.193405	0.0659336	0.0383768	0.0691634	0.0824227
					N-stress	N-stress	N-stress	N-stress	N-stress	N-stress	N-stress	N-stress	N-stress	N-stress	P-stress	N-stress	P-stress	N-stress	P-stress	P-stress	P-stress	P-stress	P-stress	P-stress	P-stress	P-stress	P-stress	P-stress	P-stress	N-stress	P-stress	N-stress	P-stress	N-stress
					20	20	20	20	20	24	24	24	24	28	28	28	28	28	28	20	20	20	24	20	20	24	24	24	28	24	24	28	28	28
					T1	T2	T3	T4	T5	T1	T2	T4	T5	T1	T1	T2	T2	T4	T5	T1	T2	T5	T2	T3	T4	T4	T1	T5	T4	T3	T3	T3	T3	T5
					1	7	13	19	25	3	9	21	27	5	6	11	12	23	30	2	8	26	10	14	20	22	4	28	24	15	16	17	18	29
2	1	SYNW1505	Histidine biosynthesis bifunctional protein HisIE	Q7U635	0.0226506	0.0616681	0.0861138	0.0917686	0.0969415	0.0297635	0.0316392	0.0370225	0.0507399	0.0485712	0.0463304	0.0476097	-0.0935054	0.0465238	0.0880284	-0.212321	0.0542665	0.0573988	0.045311	0.0454054	0.0526995	0.0149854	-0.10433	0.0194032	0.0651925	-0.197754	-0.244604	NaN	-0.375671	0.0881524
2	2	SYNW1555	Uncharacterized protein	Q7U5Y6	0.170531	0.0974919	0.212489	0.198622	0.319901	0.0842186	-0.0375137	0.096552	-0.00988993	-0.0663019	-0.0903626	-0.135672	-0.0916005	-0.0945566	-0.0780612	0.200728	0.167167	0.166134	-0.265584	-0.106598	-0.0472012	-0.146514	-0.12668	0.0115449	-0.0455151	0.0621683	-0.0510847	-0.0330677	-0.141078	-0.220265
2	3	SYNW2525	DUF1400 domain-containing protein	Q7U3A7	0.0298552	0.0581832	0.0663402	0.0632694	0.0448212	-0.00812091	0.0551057	0.053332	0.0404041	0.00254177	-0.054555	0.0127525	0.0149387	-0.0135716	-0.015644	-0.0720903	0.0404235	-0.0300531	-0.0620988	-0.049189	-0.0346142	-0.0555997	-0.0991451	-0.0678688	-0.00619191	0.043492	-0.0233553	0.0480686	0.0154537	0.00311616
2	4	SYNW1053	4-diphosphocytidyl-2-C-methyl-D-erythritol kinase	Q7U7D2	0.047727	0.0340195	0.0296703	0.00932245	0.0530283	0.0399911	0.0249978	0.0412767	0.0540294	0.0695599	0.0494095	0.0555036	0.0375078	0.0726591	0.0615838	-0.00795311	0.00616252	0.0318154	-0.0259967	-0.103105	-0.0538614	-0.00159992	-0.0136422	0.0147843	0.000668865	-0.235956	-0.33145	0.039732	-0.0834368	0.0835516
2	5	SYNW0596	Conserved hypothetical	Q7U8M0	0.0354958	0.0397142	0.0447456	0.044975	0.0355723	0.0484383	0.0364444	0.00520297	0.035781	0.0817047	0.0589277	0.0869918	0.104743	0.0644573	0.0549185	0.0411878	0.0205101	0.0229183	-0.068864	-0.0775637	-0.0954764	-0.0859841	0.0401925	0.0279636	-0.0632621	0.0429108	-0.312872	0.0748261	-0.0347357	-0.309864
2	6	SYNW2511	30S ribosomal protein S6	Q7U3C1	0.0409526	0.0429534	0.0446415	0.0357213	0.0463516	-0.00199257	0.021758	0.0206046	0.0319239	-0.00395289	-0.0297014	-0.00565892	-0.0123935	0.000285982	0.00485389	-0.0707899	-0.00327535	-0.0210838	-0.0206743	-0.0378332	-0.0133776	-0.0286727	-0.0708747	-0.0337851	-0.00176829	0.0189049	-0.00551005	0.0167123	0.0100728	0.0256075
2	7	SYNW0051	SqdX	Q7UA49	0.0492215	-0.0121566	0.0190706	0.000112361	0.0285515	0.00558862	0.0225575	0.0248605	0.0862738	-0.0274446	0.0747134	0.0580258	0.00428318	0.0891008	0.0610441	-0.0661246	-0.0898934	0.0164328	0.00081546	0.0383466	0.0514213	0.0163578	-0.0452242	0.0300041	-0.0291254	-0.206058	-0.124259	0.049644	-0.231974	0.105834
2	8	SYNW0173	Putative multidrug efflux ABC transporter	Q7U9T0	0.0228178	-0.00689577	-0.0028658	0.0177357	-0.00167207	0.0169403	0.0283602	0.0193528	0.0249861	0.0529596	0.00157014	0.054084	0.0236032	0.0272917	0.0221205	0.000192317	-0.0110958	-0.0368942	-0.0300276	-0.0195074	-0.00217153	-0.0332336	-0.00672849	0.00306615	-0.00836655	-0.0151174	-0.108251	0.00901175	-0.0588657	0.0176005
2	9	SYNW1925	Putative ABC transporter, ATP binding protein	Q7U4Y8	0.0638489	0.060122	0.0572759	0.0363031	0.0523567	-0.00515084	0.00667402	-0.0420457	0.0356592	-0.0161652	-0.0165738	-0.0232337	-0.0220404	-0.0216381	-0.0341004	0.0545293	0.021172	0.0401812	-0.046595	-0.0576903	-0.0356692	-0.0521612	0.000705135	5.69528e-05	-0.0897313	0.0605408	-0.00464183	0.0319254	-0.0130801	-0.0408335
2	10	SYNW0318	Ferredoxin-thioredoxin reductase, catalytic chain	Q7U9E0	0.0310185	0.0191465	0.0299845	0.0194433	0.0271225	0.017188	0.0219943	0.0279297	0.0279892	0.00385131	0.00708699	0.0136002	-0.000424174	-0.016659	0.00737572	0.00231465	-0.000278519	0.0099367	-0.0284968	-0.0433042	-0.0340417	-0.0314488	-0.00378939	-0.0164483	-0.0586654	-0.00679068	-0.0374088	-0.000964119	-0.00439606	0.0171337
2	11	SYNW2034	Uncharacterized protein	Q7U4N3	0.0510934	0.0550996	0.07794	0.0762832	0.0326827	0.036111	0.0616607	0.0731488	0.029823	0.0343056	-0.0449013	0.0336134	0.0068633	0.0199865	0.0182879	0.00343148	0.0469908	0.0257642	0.00111574	-0.00794742	0.0222523	0.00801258	-0.0376358	0.0232175	-0.0741037	-0.0579618	-0.101133	-0.107484	-0.116754	-0.189762
2	12	SYNW1149	Peptide chain release factor 3	Q7U737	0.0315511	0.0241293	0.0290487	0.0442185	0.0445627	-0.00401884	-0.00672543	-0.000785225	-1.46805e-05	0.0113445	-0.0314373	-0.000791764	-0.0112806	0.00544717	-0.00786012	0.0352769	0.0229445	0.0248046	-0.0347633	-0.015897	-0.00106021	-0.0288535	-0.00873162	-0.000601645	-0.0670702	0.000151194	-0.040261	0.00152438	-0.0277576	0.0129066
2	13	SYNW0393	Uncharacterized protein	Q7U965	0.074457	0.0723198	0.0700693	0.0634102	0.0674709	-0.0112724	0.0169728	0.0120128	-5.70848e-05	-0.0390997	-0.0165288	-0.0120488	-0.0349935	-0.00129202	-0.0182926	0.0268605	0.0457307	0.0168758	-0.00874077	0.00742952	0.0205823	0.00299687	-0.00908661	-0.000899439	-0.00944111	-0.0596033	-0.0729682	-0.0726406	-0.129817	-0.000406343
2	14	SYNW1320	DUF218 domain-containing protein	Q7U6L8	-0.0104085	-0.11038	-0.00630793	-0.0562304	-0.037265	-0.0214786	0.0521671	0.00921655	0.0435354	0.0765104	0.0865339	0.0895295	0.138716	0.072468	0.128944	-0.00130562	-0.0561	-0.00834401	0.0247376	-0.248676	-0.101279	-0.0453267	-0.0154067	0.0530607	-0.0476595	0.0183308	-0.0944047	0.0133671	0.0515604	0.00189476
2	15	SYNW1874	Macrolide export ATP-binding/permease protein MacB	Q7U537	0.0326079	0.0416257	0.0419445	0.0568585	0.0331456	-0.0205955	0.0321016	0.0294056	0.00466987	0.0256927	0.000295316	0.0141623	0.0220434	0.0344396	0.0421204	-0.0116888	0.00755131	-0.0658832	0.0185468	0.0614009	-0.00503594	0.033575	0.0108258	0.00921494	0.0532424	-0.17016	-0.259606	-0.0752141	-0.0446561	0.0473693
2	16	SYNW0550	Circadian clock protein kinase KaiC	Q7U8R3	0.0302764	0.0281544	0.0296885	0.0192079	0.023559	-0.018732	-0.0115718	-0.00883825	-0.0159288	0.010125	0.00778932	0.00927603	-0.000689905	0.0091076	0.00256345	0.0272907	0.0152996	0.00788454	-0.0433531	-0.00445226	-0.0130733	-0.0326425	-0.0112106	-0.0193022	-0.0129614	-0.0101398	-0.033402	0.0183993	-0.014785	0.0124611
2	17	SYNW0149	Ribosome maturation factor RimM	Q7U9V4	0.0147168	0.00820093	0.0342758	0.0495524	0.0198442	0.00822974	-0.00908418	-0.00137725	-0.0060484	-0.00686125	-0.0292131	0.00115592	-0.00794405	-0.00178409	-0.00282768	-0.023299	0.00369342	0.00924364	0.0107019	0.00523141	0.0306429	0.00906468	-0.049082	-0.0404616	-0.0553596	-0.00629436	0.00971409	-0.000593544	0.0102509	0.0157114
2	18	SYNW0453	Possible glycosyltransferase	Q7U906	-0.0318419	-0.0513828	-0.0433788	-0.0370713	-0.00307437	-0.0664351	0.02329	0.0418775	0.0380793	-0.00310136	0.0535189	0.0334888	0.0437592	0.0424471	0.0451439	-0.0729106	0.00697672	-0.137562	-0.0128103	-0.0471352	-0.00831452	0.00304477	0.0699323	0.0547949	0.004245	0.0452732	0.00593449	0.0637431	-0.119941	0.0594095
2	19	SYNW1536	Chromosomal replication initiator protein DnaA	Q7U605	0.0284011	0.00143481	0.0121282	0.0328148	0.0153879	0.0125537	-0.0027108	0.0017561	0.0162417	0.0283546	0.00937313	0.0252208	0.0249077	0.0174016	0.0192892	-0.0199965	-0.0299573	-0.0182129	-0.00994561	-0.036445	-0.0128148	-0.0115749	-0.0195406	-0.0317682	0.0215184	0.0111497	-0.00602318	-0.116386	0.0157257	0.021717
2	20	SYNW2242	Uncharacterized protein	Q7U433	-0.0168912	-0.027134	-0.0162196	-0.0101488	-0.0214237	0.00259781	0.00648747	0.00653598	-0.00216562	-0.0106389	-0.0116147	-0.0227227	-0.00108667	-0.0199482	-0.0118362	-0.0173348	-0.0120705	-0.0287719	0.00142116	0.00671164	-0.00483288	0.00686763	-0.000245868	-0.00295998	-0.00245192	0.155162	0.00608778	0.125504	-0.0295951	-0.0472827
2	21	SYNW0099	Glutathione peroxidase	Q7UA03	0.0744599	0.0713686	0.0568032	0.0419566	0.0801637	0.00540108	0.0217809	0.0136726	0.0214507	-0.0391454	-0.0237002	-0.0536291	-0.00684878	-0.0296303	-0.0177798	0.0633825	0.0719267	0.0649047	-0.0216293	-0.0298575	-0.0113166	-0.0430108	0.0143738	0.0330561	-0.124317	-0.0252794	-0.019672	-0.0915662	-0.0492792	-0.0480394
2	22	SYNW2368	Putative flavoprotein	Q7U3R1	0.0194293	0.0165615	0.0231192	0.0104765	0.0102099	-0.00634857	0.00408825	0.00173227	-0.0105226	-0.00274998	-0.0100074	0.00283885	0.00116639	-0.000679413	0.00115498	-0.00454929	-0.00198061	-0.00889155	-0.0051485	-0.00557289	-0.000408058	-0.00694075	-0.0124285	-0.0173494	0.00179432	0.00733542	-0.0203795	0.00577849	0.00107074	0.00720084
2	23	SYNW0394	Putative N-acetylneuraminic acid synthetase	Q7U964	0.0162729	0.0130586	0.0348741	0.0292972	0.0189666	-0.00824412	0.00836355	0.0101762	0.0031347	-0.0124995	-0.0230758	-0.0034335	-0.0169714	-0.01665	-0.0299716	0.00394331	0.00124982	-0.00365835	0.00787247	0.0174121	0.0168948	0.00217175	-0.0208503	-0.0226694	-0.0173173	0.0109637	0.00380137	-0.00287414	-0.000123489	-0.0201141
2	24	SYNW2367	Flavoprotein	Q7U3R2	0.0335941	0.0368941	0.0337063	0.018136	0.0307884	-0.0108963	-0.00763792	-0.0119987	-0.00205011	-0.00904921	-0.0103557	-0.0117646	-0.00960413	-0.0123702	-0.00353789	0.015265	0.00169551	0.0143498	-0.0102663	-0.00705848	0.0092972	-0.00908674	-0.00785942	-0.011708	-0.0279222	-0.00528719	-0.0160132	-0.0054425	-0.00735433	0.00353674
2	25	SYNW0646	dTDP-glucose 4,6-dehydratase	Q7U8H2	-0.0120039	-0.0205576	-0.0219812	-0.0205657	-0.0092377	0.00421589	0.00805521	0.00183351	0.0106863	0.0241451	0.0259661	0.0233586	0.0326688	0.0237173	0.0374243	-0.0125098	-0.0158541	-0.00627651	-0.031005	-0.0261429	-0.0361395	-0.0236638	-0.00134574	0.0112755	0.00194098	0.00819395	-0.0278207	0.024816	-0.0030793	0.029886
2	26	SYNW0920	ATP-dependent RNA helicase DeaD	Q7U7R1	0.0462444	0.048418	0.0603423	0.0696391	0.0533517	-0.0254461	0.0115815	0.00601668	-0.0256435	-0.0315464	-0.0588296	-0.0287878	-0.0476002	-0.0286183	-0.0693308	0.0233903	0.0203901	0.028649	0.00515033	0.0507655	0.0486205	0.0116699	-0.0181737	-0.0194572	-0.00898592	0.00972508	-0.0109847	-0.0465753	-0.0255134	-0.0484615
2	27	SYNW0600	Transcription termination/antitermination protein NusA	Q7U8L6	0.0177083	0.0107106	0.0138494	0.00484372	0.0143205	0.00727185	0.00678844	0.00333124	0.00086576	-0.00208436	-0.00649018	-0.00603658	-0.00494759	-0.000981258	0.00300054	0.00854225	0.00620428	0.00925599	-0.00732895	-0.014232	-0.00489765	-0.0136967	-0.00535113	0.00163073	-0.0185297	0.00489933	-0.00510261	-0.0115773	-0.0152433	0.00327637
2	28	SYNW2041	Iron-sulfur cluster carrier protein	Q7U4M6	-0.00359746	-0.00618324	-0.0114924	-0.0114537	-0.0100358	0.00645458	0.0032839	0.00106343	0.000754742	0.0121621	0.0226223	0.0175969	0.0229347	0.019409	0.0214308	-0.00475129	-0.014213	-0.00392054	-0.0249504	-0.0301007	-0.0330953	-0.0142429	0.0169771	0.00221944	0.00166588	-0.000396769	-0.0231237	0.0161437	-0.00152997	0.0283687
2	29	SYNW1227	Phenylalanine--tRNA ligase beta subunit	Q7U6V9	0.0106183	0.00678783	0.0211907	0.0187501	0.0106438	-0.00748169	0.00527002	0.00876873	0.00641565	-0.00694329	-0.0122226	-0.00419107	-0.0149434	-0.00603757	-0.00963288	-0.00293793	-0.00442903	0.0022235	0.00524162	-0.00137777	0.00667733	0.00278139	0.000520859	-0.00128771	-0.00424996	-0.0122242	0.00964867	-0.0165514	0.0015264	-0.0125543
2	30	SYNW2247	Phosphate acyltransferase	Q7U428	-0.00588157	-0.00515327	-0.0110848	-0.00901375	-0.0053261	0.00698867	-0.0059083	-0.00340246	0.00557951	0.0129899	0.0101945	0.00364989	0.00542349	0.0121588	0.0161371	-0.00576795	-0.00945883	-0.0100794	-0.00282374	-0.0062613	-0.00997989	-0.005065	0.0050751	0.00150446	0.00766114	-0.000294408	-0.0093638	0.0078745	0.000671975	0.0089556
2	31	SYNW0483	Phycobilisome 7.8 kDa linker polypeptide, allophycocyanin-associated, core	Q7U8X6	-0.0122523	-0.0164089	-0.00525589	-0.00082443	-0.0163868	-0.000209194	0.00973517	0.00770002	0.00597473	-0.0110313	-0.00343185	0.00134069	-0.00034448	0.00564785	0.0100652	-0.0146249	-0.0125424	-0.0162574	0.00829556	0.0103461	0.00538863	0.00765446	-0.000915413	0.00297486	0.0148104	0.0035709	0.00285184	-0.000433538	0.00319144	0.0113709
2	32	SYNW1890	Membrane protein insertase YidC	Q7U522	0.0204555	0.000479387	0.0270133	0.0240534	0.0199639	-0.0254074	-0.0198936	-0.0160534	-0.00271947	-0.0155029	-0.0175246	0.000722065	-0.0258898	-0.00264297	-0.0163238	0.0075783	0.0014265	0.003292	0.013928	0.0215014	0.0190354	0.0102574	-0.0062607	-0.00721903	0.00254594	0.000106905	0.0103938	-0.00225997	0.0058663	-0.0309219
2	33	SYNW1198	Magnesium-protoporphyrin IX monomethyl ester [oxidative] cyclase	Q7U6Y8	0.00626945	0.0154822	0.0268788	0.0336795	0.0146828	-0.0214263	0.0019963	0.00184836	-0.0083518	-0.0277189	-0.0568158	-0.00976302	-0.0358309	-0.00310851	-0.045171	0.00773796	0.00783344	0.0117396	0.0177829	0.0509854	0.0478712	0.0289515	-0.0129785	-0.0014478	0.00240893	2.21723e-05	0.0114301	-0.0244347	-0.00997683	-0.0305767
2	34	SYNW1953	Putative glycerol kinase	Q7U4W0	-0.0829118	-0.0732985	-0.0603232	-0.0579912	-0.0896741	0.0182027	0.0351915	0.030394	0.0228008	0.0463333	0.0227413	0.0552161	0.0164799	0.0408572	0.0337621	-0.0776637	-0.0473125	-0.034212	0.0143539	0.00427646	-0.0124192	0.0218834	-0.00462784	-0.00362573	0.0550869	0.0116108	0.0042561	0.0338529	0.0358275	0.0409329
2	35	SYNW1492	Predicted acyl esterase (COG2936)	Q7U648	0.028215	0.0102003	0.0286447	0.052281	0.0201772	0.0321604	0.0185743	0.0250841	0.0310569	-0.0129241	-0.024347	-0.0176613	-0.0510428	-0.0442535	-0.0180207	0.0106342	-0.0195755	0.016172	0.00856529	0.0318246	0.0219391	0.0167134	0.00759728	-0.00109058	-0.0224024	-0.0733242	0.0352431	-0.00960746	0.0167025	-0.117536
2	36	SYNW1619	DUF4101 domain-containing protein	Q7U5S7	-0.0228157	-0.0335147	-0.0166216	-0.023146	-0.0273703	0.00151218	0.0133288	0.00847046	0.005681	0.00109405	0.0199487	0.00987847	0.0245397	0.00864799	0.0232748	-0.0257007	-0.0310886	-0.0141838	0.0154023	-0.0267071	-0.0268114	0.0111139	0.00332572	-0.000237617	0.00771945	0.0217877	0.0186697	0.014652	0.0318277	0.00732269
2	37	SYNW0086	Protein translocase subunit SecA	Q7UA15	0.000888164	-0.00591305	0.00385847	0.00138253	-0.00512748	0.000249352	0.00428898	0.00703712	0.00291551	-0.00702077	-0.00500529	-0.00401464	-0.00257213	-0.00450744	-0.00757196	0.000836385	0.00353631	-0.00448318	0.00866896	0.00900818	0.0133139	0.0104376	0.00189352	0.00811838	-0.00399362	-0.0055657	0.0130173	-0.0201518	0.00344252	-0.0169661
2	38	SYNW0662	Pyrroline-5-carboxylate reductase	Q7U8F7	-0.0279693	-0.0384156	-0.0382579	-0.0515735	-0.065306	0.0156731	0.0260451	0.0055572	0.015653	0.0170645	0.0295312	0.0213151	0.0188222	0.0194265	0.0274241	-0.0284906	-0.0201817	-0.0103955	0.0037549	-0.0111681	-0.0133733	-0.00656757	0.000512604	0.0115654	0.0211152	0.0132896	0.0134542	0.0199647	0.0159363	0.0155942
2	39	SYNW0769	Uncharacterized protein	Q7U855	-0.0100221	-0.0139948	-0.0100424	-0.001266	-0.0179221	-0.00994741	0.00737976	0.00576319	0.000233268	0.0120729	0.0373775	0.0247052	0.0363562	0.0206863	0.0536418	-0.0220125	-0.0176787	-0.0124674	0.00925603	-0.0377755	-0.00317387	0.00201507	0.00425299	0.00193037	0.0501343	-0.102597	-0.0550613	0.0171625	0.0087651	0.022228
2	40	SYNW1587	ATP-dependent zinc metalloprotease FtsH	Q7U5V4	0.0013947	-0.00858363	-0.00580821	-0.00951484	-0.00521469	-0.00657998	-0.0142316	-0.0148862	-0.0100167	0.00431484	0.00785687	0.00342552	0.00312555	0.00825353	0.00589643	0.0225291	0.0167231	0.0122455	0.00166383	0.00427595	0.0119857	-0.00718427	0.000949124	-5.80845e-05	-0.0208297	-0.00995159	-0.00130186	0.000498562	-0.0011796	0.0102025
2	41	SYNW2246	Two-component response regulator	Q7U429	-0.0194445	-0.0286563	-0.0110323	-0.0175839	-0.017905	-0.00389121	0.00314429	0.00117093	0.00371806	0.00145588	0.0144346	0.00562149	0.0162972	0.0141249	0.0040245	0.00105909	-0.00975211	0.00299103	0.00805014	-0.00611848	-0.00406753	-0.00548071	0.0134935	0.0168252	0.00153076	-0.000962213	0.00295359	-0.00454572	0.00573084	0.012814
2	42	SYNW1894	Serine--tRNA ligase	Q7U518	-0.0280038	-0.0327542	-0.0229111	-0.0190085	-0.0270011	-0.00381849	0.00895117	0.0082159	0.00151979	0.0125898	0.00327089	0.0182104	0.00749538	0.0151758	0.00872042	-0.0103885	-0.00768537	-0.00537833	0.0204448	0.00272399	0.00670443	0.0146262	0.00551012	0.00488862	0.0231286	-0.00950585	0.000158349	-0.00983473	0.00189073	0.0120645
2	43	SYNW0644	Uncharacterized protein	Q7U8H4	0.019435	0.0261703	0.00277942	0.0479499	0.0342001	0.0284876	0.0334218	0.0549778	0.028325	0.0106351	0.0175634	0.023698	0.0168475	0.00839247	0.0186452	0.0354001	0.0425678	0.0365742	0.0347642	0.0481089	0.0592027	0.0596464	0.0455267	0.0385399	0.0281884	-0.217467	-0.261797	-0.193631	-0.141945	0.0147919
2	44	SYNW2497	Uncharacterized protein	Q7U3D5	-0.0143378	-0.0421675	-0.0413576	0.0153615	-0.0154496	-0.0437766	0.089216	0.0840094	0.107192	0.0660745	0.114046	0.0575321	0.111504	0.0854541	0.134726	-0.000380664	-0.0164678	-0.214929	0.0655222	-0.111761	0.0262894	0.105175	0.086055	0.0900923	0.0539511	-0.267316	-0.175755	-0.230452	-0.172418	0.0543684
2	45	SYNW0860	Putative glucosylglycerolphosphate phosphatase	Q7U7W9	0.0127155	0.0107073	0.0134657	0.033708	0.00740221	-0.00958893	-0.0170933	-0.0165786	-0.0307372	-0.00812417	-0.0106539	-0.00736129	-0.00833715	-0.0235475	-0.0056494	0.0371261	0.031459	0.0202773	-0.00112016	0.0168906	0.0353363	0.00872771	0.00532149	-0.00219904	-0.0129275	-0.0270373	-0.0155547	-0.0140761	-0.000389672	-0.0221614
2	46	SYNW2011	Bilin biosynthesis protein MpeU (PBS lyase HEAT-like repeat)	Q7TTT2	0.0297999	0.0257025	0.0425047	0.0425856	0.0396877	-0.0400608	-0.00481292	-0.00188011	-0.00740605	-0.0320235	-0.0207154	-0.0138571	-0.00674229	-0.00832023	-0.0211827	0.039476	0.0335548	0.0351014	0.0107062	0.0401584	0.0409126	0.00429186	0.00866755	0.00983309	-0.0330736	0.0075458	-0.0158336	-0.143763	-0.0243286	-0.0365277
2	47	SYNW0772	Possible nucleotide sugar epimerase	Q7U852	0.00351872	-0.00354601	0.02051	0.0153366	0.00178536	-0.0211679	-0.0036495	-0.00693925	-0.0176351	-0.0287386	-0.0189892	-0.0134555	-0.0153905	-0.0154367	-0.00720032	0.00722082	0.0151639	0.000661718	0.0326669	0.0347456	0.0393335	0.0153197	-0.0126456	-0.0148167	-0.0083529	-0.0101311	0.0244273	-0.0124737	0.013097	-0.0132185
2	48	SYNW0702	DNA polymerase I	Q7U8B9	0.00658314	-0.0308379	0.0228135	0.0268925	-0.0227323	0.0208537	0.0498087	0.0213232	0.0309946	-0.0293345	-0.0666911	-0.02708	-0.00556332	-0.029894	-0.0235859	-0.0253298	-0.0277011	-0.00892308	0.0570769	0.0794013	0.049039	0.0580965	-0.0139043	0.00733008	-0.000397407	0.0093278	0.0355433	-0.131802	-0.00629081	-0.0250168
2	49	SYNW0181	DNA helicase	Q7U9S2	-0.0334407	-0.00643518	-0.0143581	-0.0478261	-0.00798371	-0.00964121	-0.0131287	-0.00436112	0.0130347	-0.000664835	0.00811189	-0.00721789	0.0136816	0.00497602	0.0283213	0.0127388	0.0143063	0.0219664	0.00173919	0.000234845	0.00546691	-0.000709828	0.0182741	0.0303914	-0.0629087	0.0105412	0.0118523	0.00671883	0.013016	-0.00669579
2	50	SYNW2040	Oxygen-dependent coproporphyrinogen-III oxidase	Q7U4M7	-0.0359757	-0.0341728	-0.0216824	-0.0220445	-0.0307226	-0.00884117	-0.00380644	-0.00799026	-0.00163769	0.00873518	0.012774	0.00744882	0.0168406	0.0128262	0.0161739	-0.00861233	-0.0110808	-0.00378196	0.0217067	0.0106804	-0.000360919	0.00400004	0.0113705	0.00778404	0.03387	-0.00284335	0.00400546	0.00945721	0.00697309	0.00890668
2	51	SYNW1810	Uncharacterized protein	Q7U597	-0.0261711	0.0545758	0.0280129	0.0246774	-0.004657	0.0415658	0.0652068	0.0476299	0.0600652	0.0459875	0.0385707	0.0554526	0.0823771	-0.00819435	0.0836251	0.0202583	0.0221986	-0.0472161	0.050912	0.0221498	0.0053095	0.00345774	0.0407071	0.0406465	0.054671	-0.200794	-0.0463634	-0.159934	-0.112526	-0.282201
2	52	SYNW2503	Uncharacterized protein	Q7U3C9	0.000213284	0.0173414	0.0357467	0.0626417	0.0047412	-0.00444208	0.00606955	0.0142814	-0.0104657	-0.006917	-0.0378715	-0.0198342	0.0127902	-0.030878	-0.0101922	0.02386	0.0326516	0.00675557	0.0289034	0.0653907	0.033174	0.0571657	0.0382382	0.017474	0.045571	-0.0529282	0.03051	-0.0649384	-0.0365269	-0.258525
2	53	SYNW1596	Putative precorrin-6y methylase	Q7U5U7	0.00101122	0.00472394	0.0287419	0.0599499	0.00995978	-0.0725605	-0.0178818	0.0173993	-0.0116319	-0.0449256	0.0089955	0.0265903	0.034007	0.0139355	0.0501083	-0.0436326	0.0147736	0.0117051	0.0244151	0.0501268	0.03615	0.0458278	-0.0718786	0.00442658	0.0882178	-0.134611	0.0172184	-0.242345	0.0547485	0.0364352
2	54	SYNW0410	Possible effux transporter	Q7U949	0.0420885	0.0295734	0.0338393	0.0388235	-0.000623354	-0.057906	-0.0548713	-0.0437416	-0.0681081	0.0381551	0.0514203	0.0728703	0.0652247	-0.0118517	0.0125276	0.0357404	0.0581679	0.0138844	0.0889872	0.0451611	0.0785833	-0.0394284	0.00077404	-0.025661	-0.174322	-0.0316998	0.071204	0.00792473	0.0895073	-0.366244
2	55	SYNW0301	Coenzyme A biosynthesis bifunctional protein CoaBC	Q7U9F7	0.0947316	0.0585721	0.129134	0.127228	0.0847822	-0.260571	0.061307	-0.231769	0.00748619	-0.174723	-0.192659	-0.153318	-0.114188	-0.314906	-0.215986	0.0929007	0.0573586	0.0525985	0.117673	0.186622	0.139329	0.126276	0.0356584	-0.158022	0.155898	0.0808849	0.0873356	0.039518	0.0949517	-0.0141039
2	56	SYNW0140	Phosphomethylpyrimidine synthase	Q7U9W2	0.0279649	0.00982815	-0.00331249	0.0307268	0.0101745	-0.0443337	-0.0709487	-0.0746853	-0.0464315	-0.0127012	-0.00189556	-0.0390711	0.00681027	-0.0465804	-0.0237175	0.0827658	0.0553872	0.0529531	0.0642521	0.111324	0.0935453	0.0663041	0.0446648	0.0341349	0.00775988	-0.190565	0.0510724	-0.206684	0.0472772	-0.0360188
					N-stress	N-stress	N-stress	N-stress	N-stress	N-stress	N-stress	N-stress	N-stress	N-stress	N-stress	N-stress	N-stress	N-stress	P-stress	P-stress	P-stress	P-stress	P-stress	P-stress	P-stress	P-stress	P-stress	P-stress	P-stress	P-stress	P-stress	P-stress	P-stress	N-stress
					20	20	20	20	24	24	24	24	24	28	28	28	28	28	20	24	20	20	24	24	24	20	24	28	28	28	20	28	28	20
					T1	T2	T3	T5	T1	T2	T3	T4	T5	T1	T2	T3	T4	T5	T1	T1	T2	T5	T5	T2	T3	T4	T4	T2	T3	T5	T3	T4	T1	T4
					1	7	13	25	3	9	15	21	27	5	11	17	23	29	2	4	8	26	28	10	16	20	22	12	18	30	14	24	6	19
3	1	SYNW0764	Uncharacterized protein	Q7U860	0.0283499	0.010698	-0.0333653	0.0852652	0.117516	0.026077	-0.101505	-0.0103552	0.01058	0.053934	-0.0410142	0.0554937	-0.00725305	0.0671075	-0.150807	-0.0335612	-0.0597482	-0.0252088	-0.0386846	-0.013278	0.0105822	-0.0486106	-0.0445632	-0.145471	0.211064	0.0825785	NaN	NaN	-0.0440499	0.0382285
3	2	SYNW2462	Nitrate transporter, MFS family	Q7U3H0	0.084612	0.0951589	0.0823038	0.11001	0.0845119	0.100406	0.090851	0.0804251	0.0789362	-0.00530329	-0.0308862	-7.20493e-06	0.0175891	-0.0155988	-0.0118278	-0.00164407	-0.0578888	-0.00983361	-0.00631225	-0.103162	-0.0694393	-0.0919259	-0.0611291	-0.0849966	-0.078059	-0.0570006	-0.10241	-0.103166	-0.00456255	0.0703495
3	3	SYNW1407	Uncharacterized protein	Q7U6D1	0.115615	0.114015	0.0602442	0.110728	0.0197989	0.00884847	0.0365528	0.00290376	0.0789845	0.00450517	-0.012487	-0.00337677	0.00745706	-0.00243424	0.00435389	-0.0523143	-0.00946375	0.0312289	-0.029257	-0.0382065	-0.155431	-0.0547182	-0.0875838	-0.0363188	-0.0838891	-0.0295866	-0.0193283	0.0339534	-0.0601798	0.0453866
3	4	SYNW1002	UDP-N-acetylmuramoyl-tripeptide--D-alanyl-D-alanine ligase	Q7TTV6	-0.00760347	0.0266445	0.0499923	0.0180202	-0.0276146	0.0448352	0.0545891	0.0444866	0.0297954	0.020493	0.0703086	0.0543758	0.031619	0.0253117	0.00587212	0.00267201	0.00364812	-0.00802278	0.00632819	-0.00171104	0.0207623	-0.104843	-0.0557182	0.0616024	0.0423666	0.0481213	-0.217726	-0.295081	0.0124475	0.0440286
3	5	SYNW0034	Biotin carboxyl carrier protein of acetyl-CoA carboxylase	Q7UA66	0.0329305	0.0279633	0.0228349	0.028811	0.0163397	0.0331976	0.034864	0.0277928	0.0436662	0.0212219	0.0193964	0.0494629	0.0262359	0.0180611	-0.00786002	-0.0270753	0.0300456	0.0177609	-0.0060235	-0.0325021	-0.00831466	-0.0606366	-0.0648984	0.0226504	-0.0020779	0.00864651	-0.115552	-0.143863	-0.00280386	-0.0102738
3	6	SYNW0686	Translation initiation factor IF-1	Q7U8D5	0.0241084	0.0372827	0.0339135	0.045423	0.022011	0.0342628	0.0381784	-0.0211575	0.0350493	0.0109472	0.0228602	0.0225816	0.0102572	0.0236882	0.0210292	0.0143593	0.0275187	0.0352326	0.0212477	-0.0492104	-0.0368321	-0.0623869	-0.0624745	0.0193622	-0.0326	-0.0149606	-0.102948	-0.0984452	0.0146109	-0.0329088
3	7	SYNW2443	Urease accessory protein UreG	Q7U3I9	0.025262	-0.0194081	0.0178469	0.0144043	0.0110921	0.0184756	-0.00512575	0.00899078	-0.00559569	0.056235	0.0604078	0.0169381	0.0449233	0.0456421	-0.0120696	-0.036265	-0.0160111	-0.0112358	-0.0580217	-0.0625379	-0.0554261	-0.0628948	-0.0665606	0.0282025	-0.00200561	0.0356997	-0.0126693	0.0154782	0.010247	0.0159817
3	8	SYNW0462	Nitrogen regulatory protein P-II	Q7U8Z7	0.0372578	0.045857	0.0406683	0.018376	0.0305597	0.0244148	0.0170208	0.0122188	0.0106102	0.0207841	-0.00352132	0.0156376	0.0155077	0.00451797	0.00508053	-0.0128137	-0.00625015	-0.0165649	-0.0191966	-0.0226766	-0.0337077	-0.0247909	-0.0378354	-0.0184025	-0.0241953	-0.000730769	-0.0359719	-0.0462457	-0.00109055	0.00548281
3	9	SYNW2069	50S ribosomal protein L23	Q7U4J8	0.0244334	0.0308297	0.0370273	0.0219641	0.0153352	0.0226441	0.0160665	0.0160098	0.0133804	-0.00123986	-0.00190474	0.00813978	0.0144508	0.0222167	-0.000746576	-0.0126792	-0.00115963	0.00764228	-0.0305888	-0.0172116	-0.0314675	0.00976036	-0.0134	-0.0318167	-0.0312787	-0.0328592	-0.0135326	-0.0502411	-0.0135685	0.0237942
3	10	SYNW1259	PDZ domain-containing protein	Q7U6S7	0.0138387	0.00532895	-0.0202228	-0.00815278	0.0293424	0.0139834	0.0171518	-0.002102	0.033411	0.0580919	0.0333819	0.0445269	0.036434	0.046932	-0.0218024	-0.00912651	-0.0274015	-0.0320283	-0.0161277	-0.0296532	-0.0376211	-0.029117	-0.017305	0.00102702	-0.00498229	0.00955289	-0.0216209	-0.0176038	-0.00684055	-0.0412949
3	11	SYNW2442	Putative urea ABC transporter, urea binding protein	Q7U3J0	0.0106895	0.0363304	0.0326971	0.00561619	0.0264234	0.0255657	0.0455364	0.0223124	-0.00766274	0.0141255	-0.000361201	0.0101896	0.0226829	0.0064684	0.00403649	-0.0103989	0.00356935	-0.00272994	0.00050786	-0.0151064	-0.00460997	-0.0161151	-0.0465281	-0.00130843	-0.0099345	0.00236808	-0.0607044	-0.0758463	0.00917496	-0.0269885
3	12	SYNW0263	3-isopropylmalate dehydratase small subunit	Q7U9J3	0.0328689	0.0282215	0.0269541	0.0151909	0.014958	0.0134436	0.0166212	0.0111573	0.0122347	0.00909996	0.0104466	0.00827878	0.0125637	0.00466095	0.015535	0.00255467	0.0129346	0.0121745	0.0013093	-0.0200349	0.000210335	-0.0336246	-0.0431282	-0.00116678	0.00279971	-0.00108364	-0.0702438	-0.0968353	0.00368748	-0.00178858
3	13	SYNW2371	Possible reductase	Q7U3Q8	-0.0126736	-0.0103056	0.000433291	-0.00808597	-0.0079303	0.00685187	0.0106873	-0.000956442	-0.0234978	0.0473143	0.0539574	0.0613786	0.0496439	0.052205	-0.0451905	-0.0218402	0.0145988	-0.0356135	-0.0281687	-0.0365802	-0.0230861	-0.0520254	-0.0392268	0.0315551	0.0186177	0.030723	-0.0211554	-0.00389365	-0.0028084	-0.00492763
3	14	SYNW1816	UPF0234 protein SYNW1816	Q7U591	0.0115412	0.00758393	0.00926479	0.00751254	0.0105801	0.0125489	0.0128679	0.00338407	0.00250769	0.021232	0.0169435	0.0205405	0.0177286	0.0248228	-0.00653902	-0.0124898	-0.00231763	-0.0135734	-0.0100044	-0.0258355	-0.024242	-0.0331653	-0.0268467	0.014941	0.00077311	0.0154964	-0.0439069	-0.0217436	0.00973982	0.000655408
3	15	SYNW0286	Uncharacterized protein	Q7U9H2	-0.00838252	-0.00778409	0.0076574	0.00771513	0.00412163	0.00780235	0.0183091	0.012703	-0.00115162	0.020594	0.0293209	0.029638	0.0165463	0.0189603	-0.0160821	-0.0312533	-0.00734459	-0.0124732	-0.0199215	-0.0220837	-0.0367839	-0.00564251	-0.0153748	0.000548147	-0.000595688	0.00827212	0.00600785	0.0053064	-0.0274084	0.0187793
3	16	SYNW1985	30S ribosomal protein S1, homolog A	Q7U4S8	0.0316423	0.0320074	0.025898	0.0253086	0.00559756	0.0135797	0.00417877	0.00584354	0.00997835	-0.00873986	-0.00918461	-0.00623694	0.00598362	0.0161397	0.0136186	-0.000232919	0.0126872	0.013049	0.00242463	-0.0101707	-0.0133075	-0.00999605	-0.0246107	-0.0197535	-0.0302478	-0.0227283	-0.0289118	-0.0448118	-0.00563073	0.016626
3	17	SYNW1797	Putative iron ABC transporter, substrate binding protein	Q7U5B0	0.0057006	0.0109454	0.018482	0.00587181	0.0153963	0.0156897	0.0244166	0.0176971	0.0200658	-0.00194944	-0.00516509	0.00652058	0.0118728	0.00882677	0.00251457	-0.00525862	-0.00613114	0.00712105	-0.000327311	0.00441891	-0.0049056	1.87544e-06	-0.0147458	-0.023259	-0.0305376	-0.0248957	-0.0135782	-0.043093	0.00164226	-0.00333766
3	18	SYNW0213	Mg-protoporphyrin IX chelatase	Q7TTX8	-0.0137595	-0.0391449	-0.0127751	0.00430424	0.0224507	-0.0022238	0.0139359	0.0134537	0.0150532	0.0244149	0.0200817	0.0312131	0.022888	0.0235662	0.00362165	0.00832665	-0.002809	0.00863698	0.00813418	-0.00809496	-0.00426907	-0.0125812	0.00400853	-0.0168566	0.00535033	-0.0023993	-0.0495107	-0.0517696	-0.0185081	0.00526186
3	19	SYNW1336	NAD(P)-bd_dom domain-containing protein	Q7U6K2	-0.010237	-0.0260323	-0.0040828	-0.010888	-0.00790603	-3.16885e-05	0.0152681	0.010018	0.00878423	0.0209217	0.0367752	0.0312838	0.0233633	0.0187574	-0.0427886	-0.0383168	-0.0486176	-0.0331929	-0.0273002	-0.00117845	-0.00306179	0.00538909	0.009241	-0.00256867	0.020219	-0.0107559	0.023763	0.0437207	-0.0140358	0.0134898
3	20	SYNW2047	Phosphoenolpyruvate carboxylase	Q7U4M0	0.00229507	0.00126648	-0.00263703	0.00568348	0.0136078	0.00393175	0.0161339	0.00925808	0.0106324	0.0112734	0.00929899	0.00767292	0.0101311	0.0154129	-0.0106248	-0.00150861	-0.010122	-0.00814569	-0.00506478	-0.0241621	-0.0266269	-0.0124846	-0.0187699	0.00210739	0.00435267	0.0112522	-0.0158811	-0.00350494	0.00687844	-0.00165656
3	21	SYNW1933	Delta-aminolevulinic acid dehydratase	Q7U4Y0	0.0182473	0.011389	0.011983	0.00402694	0.00972232	0.0052687	-0.00028348	-0.00458591	0.00143129	0.0224376	0.0147131	0.0329584	0.00702006	-0.00519812	-0.00101544	-0.00144759	-0.00383097	-0.00714104	-0.0143182	-0.0277365	-0.0115659	-0.0085401	-0.0323926	-0.00346238	0.00687776	-0.00625322	-0.0105447	-0.0257307	0.0363544	-0.018383
3	22	SYNW2123	Photosystem I P700 chlorophyll a apoprotein A2	Q7U4E5	0.0415611	0.0350418	0.045055	0.0452991	-0.00167847	0.0421927	0.034861	0.0302588	0.0164379	-0.0559088	-0.0572465	-0.0336726	-0.015474	-0.0497509	0.0447254	0.0162849	0.0407536	0.0672887	0.0555604	-0.0170936	0.000297038	-0.003493	-0.015374	-0.0794551	-0.0608193	-0.0353457	-0.031106	-0.109261	0.0175377	0.0325243
3	23	SYNW2128	Possible porin	Q7U4E1	0.0252824	0.0372366	0.0286843	0.027483	0.0043692	0.0127655	0.00745712	-0.00474731	0.0143065	-0.0120297	-0.0147368	-0.0135781	-0.00979041	-0.0099181	0.0172289	-0.00842932	0.010277	0.010657	0.00588756	-0.0124352	-0.0146657	-0.00914491	-0.025611	0.00160659	-0.0160822	-0.00167271	-0.0185723	-0.0381438	-0.000595717	0.00691175
3	24	SYNW0009	Uncharacterized protein	Q7UA87	-0.00398191	0.0153919	0.0303898	-0.00327408	-0.0119603	0.0069492	-0.00884191	0.00661865	-0.028069	0.00438849	0.0283259	-0.00206051	0.0169295	0.00560595	-0.0309984	-0.0257238	-0.00255702	-0.0253219	-0.0298727	-0.000943402	-0.0280773	0.00919981	0.0116568	-0.000165164	-0.00724136	0.00121329	0.0271032	0.028948	-0.0195905	0.0359587
3	25	SYNW1909	Band 7 family protein	Q7U503	-0.0135033	-0.00777664	0.00991795	0.00305551	0.0285892	0.0464609	0.0399151	0.0477515	0.0233978	-0.0118758	-0.00702016	-0.0126749	-0.0210884	-0.0506789	-0.0335009	0.0029382	0.0105552	-0.00503529	0.00712792	0.022052	0.0221761	-0.0118911	0.0200453	-0.0121698	-0.00381905	-0.0186427	-0.0212934	-0.0288185	-0.0404374	0.0162437
3	26	SYNW0711	Homoserine dehydrogenase	Q7U8B0	-0.00494676	-0.0147171	0.00164275	-0.0152707	-0.00399292	0.000430554	0.00424021	0.0034116	-0.00126896	0.0189528	0.0230842	0.0238239	0.0231668	0.0279535	-0.0194484	-0.0159765	-0.0203296	-0.0232743	-0.0168754	-0.00694652	-0.010187	-0.014046	-0.0062241	0.00767334	0.0116534	0.00908009	7.55564e-05	0.0196148	-0.00136528	6.59808e-05
3	27	SYNW0212	Possible ABC transporter	Q7U9P1	-0.00948957	-0.0182535	-0.00385894	-0.0114477	0.0060261	0.0219049	0.0228427	0.0271443	0.0318833	-0.00570891	0.0177385	-0.0119157	0.00268556	-0.000213734	-0.00242121	-0.0146779	-0.01969	0.00323275	0.00238503	0.00804551	0.0236562	-0.0100885	0.0115543	0.00318819	0.0245226	0.00402317	-0.0460827	-0.0660431	-0.00491983	0.0139781
3	28	SYNW2256	Phytoene synthases	Q7U419	-0.0338055	-0.0239611	-0.00603149	-0.0107132	0.00661591	0.0101874	0.0105621	0.0266475	0.00918371	0.0110097	0.0214438	0.0142384	0.00803136	0.00269742	-0.0155441	-0.0182696	-0.004453	-0.0092052	-0.0106359	0.00941887	-0.005733	0.00777632	0.0118628	-0.016323	-0.021275	-0.00220604	0.0196635	0.0104221	-0.0248605	0.0232559
3	29	SYNW0818	Uncharacterized protein	Q7U808	0.00622943	-0.00734308	-0.00340348	0.000809197	0.00434881	-0.00648317	0.00840702	-0.00198086	0.00767321	0.0160465	0.0199398	0.00841873	0.00848322	0.00556233	-0.00818479	-0.010439	-0.0153485	-0.0123562	-0.0150929	-0.0193673	-0.0104284	-0.0207482	-0.0148411	0.0111703	0.00971413	-0.000709038	0.0098937	0.0295702	-0.000153712	0.000613244
3	30	SYNW0954	Uncharacterized protein	Q7U7M7	0.000453788	-0.0139282	-0.00496715	-0.0312431	0.0131348	0.0252296	0.00853536	0.0251884	8.20759e-05	0.00667006	0.0101085	0.0175226	0.00416238	0.00172777	-0.0294665	0.00779471	0.001741	-0.012865	0.00875838	0.0259923	0.0199541	-0.00337155	0.0182415	0.0157493	0.0208217	0.0127883	-0.0562462	-0.0900723	-0.00322037	0.000723619
3	31	SYNW2484	Uncharacterized protein	Q7U3E8	-0.0211864	-0.0235458	-0.0160585	-0.0124227	0.000898725	0.00614213	0.0010093	0.00678338	-0.00242321	0.0234109	0.0225712	0.0248225	0.0240346	0.0158319	-0.0116839	-0.00453916	0.00100567	-0.00163669	-0.0037797	-0.00277341	0.00129407	-0.0138969	-0.0103765	0.0197752	0.0201436	0.0224002	-0.0368446	-0.0376657	0.0126755	-0.00396562
3	32	SYNW1197	Putative modulator of DNA gyrase TldD	Q7U6Y9	-0.00329981	-0.00300778	0.00621364	0.00263546	-0.00460719	-0.00666146	-0.000660049	-0.000991409	-0.0119386	0.00931592	0.00823231	0.00840274	0.012347	0.0110438	-0.00531585	-0.00880868	-0.00446885	0.0023888	-0.00414433	-0.0151463	-0.00454421	-0.0131971	-0.00419784	0.00609532	0.00843739	-0.000837008	0.000877429	0.00863291	-0.00619341	0.0133971
3	33	SYNW2045	Anthranilate synthase component I and chorismate binding enzyme	Q7U4M2	-0.00416021	-0.0139076	0.00601701	-0.0164692	-0.00213067	0.00319566	0.017059	0.0061096	0.00439499	0.0057786	0.013962	0.0190525	0.00395113	0.00450366	0.00215694	-0.00585036	-0.00933505	-0.00878079	-0.00572948	0.015053	0.0107103	-0.00138285	-0.0091897	0.0104841	0.0248979	0.0145002	-0.0414462	-0.0529555	0.0196547	-0.0101435
3	34	SYNW0428	Uncharacterized protein	Q7U931	-0.00173345	-0.0160725	-0.0278385	-0.0185579	0.00501654	0.00691981	0.00423704	0.00255638	0.00988422	0.0199346	0.0162358	0.0192035	0.0190668	0.018651	0.0147541	0.00283609	0.0125227	-0.0116709	0.00451164	-0.0159025	-0.0147592	-0.0212261	-0.0186551	0.014628	0.00387128	0.00970563	-0.0125897	-0.00111825	-0.000290691	-0.0241202
3	35	SYNW2124	Photosystem I P700 chlorophyll a apoprotein A1	Q7U4E4	0.0500631	0.0291886	0.0413132	0.0407319	-0.00449309	0.0327962	0.0276581	0.0210741	0.0155663	-0.0570567	-0.0738069	-0.0347217	-0.0308534	-0.0536325	0.0435276	0.0277356	0.026325	0.0587932	0.0317892	-0.0209788	0.0234956	0.035022	-0.00792993	-0.110705	-0.0575498	-0.062907	0.0243451	-0.0688981	0.0275598	0.0265478
3	36	SYNW2309	Glutathione synthetase	Q7U3W8	-0.0251159	-0.0423569	-0.0108414	-0.0230009	-0.0190672	-0.00268306	0.00102614	0.00224121	0.000585216	0.018947	0.0412357	0.0271538	0.0264563	0.034481	-0.0464189	-0.0242565	-0.0254289	-0.0218701	-0.0138511	0.0146537	-0.000434431	-0.0010827	0.0146789	0.00602222	0.0313095	0.0100675	0.00202547	0.0307176	-0.0043104	-0.000882926
3	37	SYNW2428	CTP synthase	Q7U3K4	0.0219995	0.0150201	0.0162947	0.00760398	0.000600414	0.00464107	-0.00451903	-0.00256363	-0.000235898	-0.0193981	-0.0192154	-0.00335138	-0.00839903	-0.00161875	0.0282617	0.0170391	0.00912868	0.00691568	0.01717	-0.00140689	0.00216916	-0.000852942	0.00186792	-0.00679069	-0.00988886	-0.00320282	-0.0273042	-0.0459262	0.00316115	0.00280077
3	38	SYNW1005	3-phosphoshikimate 1-carboxyvinyltransferase	Q7U7H8	-0.0130345	-0.0221805	-0.00320767	-0.0108962	-0.00612564	-0.00759187	-0.0114506	-0.00307616	0.00170894	0.00846163	0.0152267	0.0131327	0.0123708	0.0155087	-0.0186454	-0.0142022	-0.0190426	-0.00946979	-0.00953438	0.00927522	0.0072431	0.00192914	0.00446744	0.0108601	0.0202998	0.013925	-0.00431571	0.0126628	0.00643185	-0.000730623
3	39	SYNW1503	Chaperone protein ClpB 1	Q7U637	-0.0467433	-0.0587654	-0.0326234	-0.0400342	-0.00199778	0.00760234	0.00556091	-0.000580788	-0.0144734	0.0265561	0.0456878	0.0306938	0.034626	0.0616305	-0.0407732	-0.027034	-0.0419582	-0.0507357	-0.0349938	0.00206951	-0.00108013	0.000270261	-0.0113802	0.0381608	0.0530227	0.053122	-0.0028901	0.035298	0.0408354	-0.0290725
3	40	SYNW2426	Aspartate--tRNA(Asp/Asn) ligase	Q7U3K6	0.00544865	0.00238899	0.00976099	0.00311984	-0.00383078	0.00130941	0.00057777	0.000930649	-0.00550623	-0.0118541	-0.010824	-0.00970854	-0.00510569	-0.00813496	0.0112707	0.0073803	0.00336994	0.010081	0.00267443	-0.00412309	-0.00438588	0.0072419	-0.00433451	-0.00736793	-0.00691293	0.00412238	0.00630856	0.00105922	0.00021108	0.00483289
3	41	SYNW1678	Penicillin-insensitive transglycosylase	Q7U5M5	-0.0546376	-0.0420811	-0.0129914	-0.0472591	0.00117746	0.0144735	0.00597082	0.0153398	0.00349599	0.016324	0.0341303	0.0135755	0.0174406	0.00178349	-0.0456195	-0.0138996	-0.0379999	-0.0331689	-0.0145069	0.0148498	-0.016557	0.00711167	0.0260492	0.0160273	0.0328463	0.0125077	0.0294761	0.0586006	0.00237822	-0.00483731
3	42	SYNW1795	CobW C-terminal domain-containing protein	Q7U5B2	0.00204897	-0.000827803	-0.0102275	-0.00491211	-0.00387835	-0.0167956	-0.00785922	-0.0125549	-0.00143302	0.00753918	-0.00107434	0.00159176	-0.00256483	0.00787389	0.00834837	0.00210411	0.00561705	0.000506178	-0.000299698	-0.00334672	-0.00625893	0.0032384	-0.00697478	0.00783395	0.00829703	0.0195707	-0.00324377	-0.00763521	0.0157636	-0.000446388
3	43	SYNW0001	Beta sliding clamp	Q7UA94	-0.0317663	-0.0221454	-0.00748296	-0.0146531	-0.00714805	-0.00525367	0.00469161	-0.00821081	-0.0104061	-0.00439425	0.000277204	0.00546435	-0.00189539	-0.00331733	-0.00501049	0.00205297	-0.00700224	-0.00770978	0.00113084	0.0128077	0.00970121	0.0101554	0.00697607	0.0156178	0.0212252	0.0267421	0.00420087	0.0164568	0.00663696	-0.00774123
3	44	SYNW1050	Uncharacterized protein	Q7U7D5	-0.0249284	-0.0443242	-0.023109	-0.0190183	-0.0162964	-0.0183847	-0.0112031	-0.00835762	-0.00942196	0.00791498	0.014229	0.0109091	0.0167755	0.012964	-0.00379495	-0.0065272	0.00135083	0.00325392	0.000197057	0.0156253	0.0123004	0.00643445	0.0147316	0.00839436	0.0195207	0.00988808	0.0212664	0.0177067	-0.00364163	-0.00445484
3	45	SYNW1127	Putative cobalamin synthesis protein	Q7U759	-0.0258106	-0.0209072	-0.00396268	-0.0119357	-0.0318928	-0.0328504	-0.014524	-0.0162848	-0.0357425	-0.00261977	0.00811533	0.00419097	0.0133283	0.0159712	0.013683	-0.003064	0.015539	0.0120316	-0.00148568	-0.0054478	-0.00444601	0.0185739	0.0166513	0.0119556	0.00176975	0.00150563	0.0416346	0.0412992	-0.0172747	0.0119992
3	46	SYNW2169	Putative potassium channel, VIC family	Q7U4A2	-0.0119095	-0.0111632	-0.00439945	-0.00627371	-0.0172572	-0.0111009	-0.0221384	-0.0225754	-0.0141259	-0.00411357	0.0045755	-0.0115809	-0.0161839	-0.0112274	-0.00586651	-0.00308464	0.00134169	-0.00472931	-0.00658201	0.0088022	0.000876836	0.00805299	0.0105932	0.0206354	0.0249565	0.0246973	0.0304066	0.0422211	0.00557501	0.00157757
3	47	SYNW0380	GAF domain-containing protein	Q7U978	-0.0219291	-0.00850066	-0.00520151	-0.0133188	-0.0369391	-0.043808	-0.0375407	-0.0249329	-0.0372108	0.0134841	0.00377922	0.00719262	-0.00149066	0.0218919	0.0247395	-0.0025695	0.0313193	0.0198888	0.0259631	0.0179387	-0.00677517	0.00746918	2.54065e-05	0.0369723	0.0269969	0.0462465	-0.032551	-0.0372542	0.0207843	0.00533029
3	48	SYNW2052	Uncharacterized protein	Q7U4L5	-0.00801418	-0.00790395	0.00502603	-0.0133051	-0.0145333	-0.0127432	-0.0116283	-0.0100103	-0.040146	-0.0124737	-0.00489582	-0.0176409	-0.018003	-0.0254819	0.012518	0.0113575	0.00849973	-0.00565455	-0.00275258	0.00947274	0.0139118	0.00216471	0.00580324	0.023898	0.0315681	0.0267463	0.00457058	0.0296265	0.0111784	0.00884509
3	49	SYNW0673	Cysteine synthase	Q7U8E7	-0.0392229	-0.0359087	-0.0337126	-0.0356358	-0.0216768	0.00790867	0.0010297	-0.00789333	-0.00590373	-0.0273814	0.0151867	0.00619719	0.0202449	0.00221248	-0.0042108	0.0361373	-0.00690882	0.0116322	0.0119256	0.0514274	0.0338332	0.0226281	0.0327862	0.0152742	0.0096701	-0.0397157	0.00407891	-0.00684049	0.0174557	-0.0346177
3	50	SYNW1216	Adenosylcobinamide kinase	Q7U6X0	-0.0161505	-0.00972598	0.00194534	-0.0201643	-0.0329733	-0.00774684	-0.0150778	-0.0338154	-0.00828733	-0.0217256	-0.000632658	-0.0221109	-0.026418	-0.0292364	-8.78389e-05	-0.0189377	-0.00599319	-0.00532516	0.0070118	0.0278881	0.0239083	0.0056162	0.0261461	0.0155376	0.0266957	0.0204075	0.0488684	0.0744212	-0.0104571	0.00641977
3	51	SYNW0494	ATP synthase subunit alpha	Q7U8W5	0.00463695	0.00673993	0.00208621	0.00947904	-0.00415632	-0.00660955	-0.0117561	-0.0167978	-0.0148939	-0.0476597	-0.0486243	-0.0528246	-0.0213503	-0.023127	0.0444193	0.042475	0.0342703	0.0454963	0.0396589	0.0193225	0.0123581	0.0156826	0.0042402	0.00254313	-0.01643	0.00795585	0.00417222	-0.0329522	0.0145976	-0.0129523
3	52	SYNW0785	Phosphoribulokinase	Q7U839	-0.000212459	-0.00961461	-0.0119142	-0.0065207	-0.0232516	-0.00974089	-0.0195944	-0.0131632	-0.00195489	-0.0398408	-0.0420602	-0.0357422	-0.0143575	-0.00700909	0.0202499	0.0186225	0.00705455	0.021328	0.0184139	0.038235	0.0323875	0.0315856	0.0113553	-0.00164865	0.0132218	0.0207317	0.0232612	-0.00488916	0.0291472	-0.0440799
3	53	SYNW1621	RNA polymerase sigma factor	Q7U5S5	-0.0278314	-0.00250453	0.0198752	-0.0195023	-0.0526025	-0.0190191	-0.00816637	-0.0242103	-0.0403534	-0.0584403	-0.00865612	-0.0224761	-0.0056778	-0.0262575	0.000517621	-0.0282718	0.0251249	0.01599	0.0161356	0.0543234	0.0376342	0.0661751	0.040456	0.0167904	0.0374014	0.0120224	0.0418086	0.0145799	-0.0712673	0.016402
3	54	SYNW0718	Possible beta-lactamase family protein	Q7U8A4	-0.0687358	-0.0883766	-0.0428509	-0.0837487	0.0290284	0.00626387	0.0531596	0.0135136	0.0192794	-0.0175952	-0.0259224	0.0108903	-0.0207041	-0.0545249	-0.0726224	0.00543933	-0.0602773	-0.0328188	0.0191277	0.0570874	0.0280248	0.0107389	0.0504934	0.0522466	0.0585843	0.0228682	0.0404728	0.0887567	0.0157135	-0.0135116
3	55	SYNW0438	Possible polysaccharide deacetylase (Xylanase, chitin deacetylase)	Q7U921	-0.0338327	-0.0340478	-0.0132477	0.00458934	-0.0153946	-0.00694582	-0.00413205	-0.0141215	-0.0116474	-0.0134794	-0.0194759	-0.0158127	-0.0619456	-0.0489751	0.0811191	0.0579564	0.0740384	0.0640028	0.0585638	0.0275156	0.0356529	0.0118449	0.0044685	0.0167498	0.0135236	0.0185391	-0.0693818	-0.102911	0.00619179	-0.00940473
3	56	SYNW0551	Histidine kinase	Q7U8R2	-0.0420379	-0.0586871	0.0223593	-0.0251191	-0.0750429	-0.0291284	-0.0374612	-0.0281535	-0.0730275	0.00191611	0.0158697	-0.0166252	0.00732346	-0.0356339	-0.027072	-0.0455732	-0.0304785	-0.0475055	-0.0415382	0.00637222	0.0424153	0.0603219	0.0727738	0.0267595	0.0790071	0.0265408	0.0902232	0.147363	-0.0409398	0.0547782
3	57	SYNW2250	Putative 1-acyl-sn-glycerol-3-phosphate acyltransferase	Q7U425	-0.0469839	-0.0396246	-0.046323	-0.0952696	-0.0329906	0.0172154	-0.0321962	0.0211382	-0.0367246	-0.0172636	0.0404105	-0.0248422	-0.0495492	-0.0309773	-0.0746425	-0.0448984	-0.00265531	-0.0432331	-0.00398	0.0979357	0.0806321	0.108984	0.11471	-0.0456207	-0.0146444	-0.000408756	0.140504	0.115542	-0.09266	0.0384151
3	58	SYNW1754	Uncharacterized protein	Q7U5F3	-0.0421125	-0.0531706	-0.0173885	-0.0289319	-0.0240927	-0.0451582	-0.00410377	-0.00518596	-0.0211405	-0.0210695	-0.00637272	0.00262389	-0.00607945	-0.0809028	-0.0110297	0.00944127	-0.0152742	-0.0174898	0.00762606	0.0362387	0.0267639	0.0100484	0.0284627	0.0323019	0.0465205	0.0329322	0.0395807	0.0881504	0.0257727	0.0130395
3	59	SYNW0511	ATP synthase epsilon chain	Q7U8U8	-0.0464802	-0.00801296	-0.022044	0.00560555	-0.0150544	-0.0281502	-0.0179861	-0.0158145	-0.0342577	-0.0650819	-0.063125	-0.0612856	-0.021822	-0.0344556	0.0241318	0.0138096	0.0345821	0.0297776	0.0210135	0.0641728	0.0510484	0.0600579	0.0444536	0.00691529	0.0249611	0.000400782	0.0492412	0.0098828	-0.0170192	0.0105353
3	60	SYNW1003	Bifunctional protein GlmU	Q7U7I0	-0.0387185	-0.036802	-0.01683	-0.0277567	-0.0562105	-0.0300359	-0.0271807	-0.0351271	-0.0422693	-0.0428191	-0.0255151	-0.0297726	-0.0362982	-0.0341097	0.0205169	0.0098639	0.0205759	0.0148609	0.0136609	0.0436252	0.0415952	0.0365488	0.0510431	0.0289604	0.0282827	0.0397399	0.0549748	0.0728523	0.00645574	-0.00411109
3	61	SYNW1335	Possible ABC transporter component, ATP binding protein	Q7U6K3	0.00808276	0.00170248	0.0134734	0.0106633	-0.0546689	-0.0261235	-0.01001	-0.0247399	-0.0371782	-0.0822137	-0.065886	-0.0636924	-0.0872184	-0.0946929	0.0382134	0.0288037	0.0393568	0.0280028	0.0318481	0.0497239	0.0417699	0.047749	0.0535083	0.00450999	0.0188383	0.022031	0.0620247	0.0485733	-0.0161332	0.0136822
3	62	SYNW1266	N-acetylmuramic acid 6-phosphate etherase MurQ	Q7U6S0	-0.0912292	-0.095733	-0.0958265	-0.04374	-0.023695	-0.0738451	-0.023998	-0.0189179	-0.0298337	-0.0284633	0.0161431	-0.0223048	-0.00810008	-0.0299332	0.0284954	0.000705873	0.0220219	0.00850787	0.0235361	0.0739186	0.0625202	0.0726637	0.0750759	0.0237839	0.0581781	-0.00657101	0.105644	0.0887668	-0.0479021	-0.0198685
3	63	SYNW2418	MazG family protein	Q7U3L3	-0.0288424	-0.0435275	-0.0979482	0.0228843	-0.085383	-0.0634931	-0.0459301	-0.0845746	-0.0595472	0.0362505	-0.0344234	-0.000595346	-0.039079	-0.0370338	0.0335649	0.0299056	0.0306613	-0.0199041	0.0285434	0.0316318	-0.0168143	0.0399139	0.0318639	0.0836841	0.0575639	0.0751859	0.10393	0.12772	-0.00566761	-0.0705399
3	64	SYNW1914	Glycine/sarcosine N-methyltransferase	Q7U4Z8	-0.0751346	-0.0931592	-0.0679648	0.0223998	-0.0327058	-0.049464	-0.082613	-0.0591314	-0.133343	-0.00271719	-0.0748332	-0.103207	-0.103935	-0.163173	0.13289	0.069314	0.121701	0.107545	0.07924	0.0747777	0.0639582	0.10962	0.0590093	0.0254488	0.012879	0.00990406	0.110461	-0.00659886	-0.00954066	0.0583721
					N-stress	N-stress	N-stress	N-stress	N-stress	N-stress	N-stress	N-stress	N-stress	N-stress	N-stress	N-stress	N-stress	N-stress	N-stress	P-stress	P-stress	P-stress	P-stress	P-stress	P-stress	P-stress	P-stress	P-stress	P-stress	P-stress	P-stress	P-stress	P-stress	P-stress
					20	20	20	20	20	24	24	24	24	24	28	28	28	28	28	20	20	20	24	20	24	24	20	24	28	28	28	28	24	28
					T1	T2	T3	T4	T5	T1	T2	T3	T4	T5	T1	T2	T3	T4	T5	T3	T4	T1	T1	T2	T2	T3	T5	T5	T1	T2	T3	T5	T4	T4
					1	7	13	19	25	3	9	15	21	27	5	11	17	23	29	14	20	2	4	8	10	16	26	28	6	12	18	30	22	24
4	1	SYNW0835	Probable oxidoreductase	Q7U7Z3	0.216484	0.101733	0.0392515	-0.158607	0.162825	0.0262723	-0.0334943	0.150744	-0.0307455	0.165065	0.115702	0.0108646	-0.150863	0.0358712	0.140839	-0.205268	-0.351106	0.127174	-0.119715	-0.0378761	-0.260005	-0.12457	0.0403456	0.0338844	0.022247	0.00139315	-0.0336419	0.115197	NaN	NaN
4	2	SYNW1480	Putative glucokinase	Q7U660	0.102383	0.048344	-0.0496753	-0.196332	-0.0175603	-0.15707	-0.142699	-0.0270941	-0.190875	0.114246	-0.053576	-0.0371371	-0.0288821	-0.065974	0.203245	0.0564007	0.0209839	-0.0592918	0.0696219	-0.203332	0.0477754	0.0835035	0.0478619	0.120059	0.225403	0.014337	0.0839529	0.208358	-0.216977	NaN
4	3	SYNW1677	Chlorophyll synthase 33 kD subunit	Q7U5M6	-0.144854	-0.0704592	-0.0236108	-0.144372	-0.0641214	-0.0500239	0.0517169	0.0806805	0.0379265	0.0419556	0.0457905	0.0757064	0.0696132	0.0611705	-0.00113587	-0.121496	-0.0307223	0.0246033	0.0199768	0.00989858	-0.0131786	-0.0116773	0.0340849	0.0245458	-0.013667	0.0916945	0.028795	0.02184	-0.0306803	NaN
4	4	SYNW2524	Possible protein kinase: ABC1 family	Q7U3A8	0.0886157	0.0431842	0.0186834	0.00567525	0.0854976	-0.129607	-0.0403537	0.00108197	-0.123737	0.0327039	-0.194204	-0.0558475	-0.234397	-0.0807823	-0.0422938	-0.00625187	0.0718566	0.0794676	0.027557	0.057861	0.0460899	0.0593096	0.0960324	0.0348847	0.0118067	0.0455609	0.0313936	0.0422382	0.0279737	NaN
4	5	SYNW0299	Uncharacterized protein	Q7U9F9	0.1752	0.115266	-0.0483541	-0.00332343	0.132733	-0.0323545	-0.0364385	0.0149523	-0.0224354	0.141051	0.014987	-0.0352853	-0.0214164	0.0289504	0.154183	-0.365015	-0.0744261	-0.1033	-0.00780205	-0.115159	-0.0754168	-0.0130881	0.0453008	0.0951171	0.119842	-0.0980525	-0.059412	0.0736966	NaN	NaN
4	6	SYNW1424	Elp3 domain-containing protein	Q7U6B5	0.197774	0.171617	0.104242	0.0725686	0.203458	0.154947	0.158789	0.247788	0.144008	0.244762	0.124189	0.101169	0.176403	0.072882	0.13143	-0.105909	-0.11097	-0.176438	-0.355112	-0.463965	-0.157319	-0.175439	-0.284265	-0.233063	-0.0304835	-0.0678548	-0.0416097	0.0142694	-0.111899	-0.00596877
4	7	SYNW2453	Putative asparagine synthetase protein	Q7U3H9	0.123391	0.0676741	0.104859	0.147294	0.193532	0.248872	0.234362	0.211663	0.230101	0.21506	0.140806	0.0816263	0.0843281	0.0241529	-0.119022	-0.0732177	-0.0598535	-0.119069	-0.143486	-0.117156	-0.118403	-0.112829	-0.138122	-0.106274	-0.213158	-0.137666	-0.0954441	-0.202726	-0.140109	-0.211185
4	8	SYNW1427	Predicted flavoprotein involved in K+ transport (COG2072)	Q7U6B2	0.12769	0.135929	0.171216	0.16943	0.139841	0.122321	0.115664	0.116266	0.116359	0.107245	0.105089	0.117547	0.109049	0.0536771	0.0587514	-0.121197	-0.174417	-0.127429	-0.118721	-0.162812	-0.193719	-0.151332	-0.173483	-0.156815	-0.176125	-0.042086	-0.0325115	-0.0270711	-0.116203	0.0078439
4	9	SYNW2490	Cyanate hydratase	Q7U3E2	0.0855562	0.0970183	0.108607	0.0667719	0.0843762	0.0744118	0.113275	0.108719	0.0763059	0.0836183	0.0881853	0.091824	0.100307	0.0846405	0.0591932	-0.126256	-0.130902	-0.11067	-0.132982	-0.103425	-0.110953	-0.100604	-0.131009	-0.127434	-0.0193043	-0.00315336	-0.0135217	-0.0147587	-0.120656	-0.0771804
4	10	SYNW1452	Predicted membrane protein (COG2259)	Q7U687	0.165684	0.146201	0.116748	0.0644779	0.106014	-0.133292	0.0620049	0.080664	0.120018	0.146168	-0.0468054	0.0827706	0.11962	0.0823481	0.0793878	-0.27089	-0.107729	-0.256916	-0.186893	-0.18372	-0.0730541	-0.0750073	-0.047625	0.00521786	-0.167252	-0.00110218	0.0368667	0.0708511	-0.01755	0.082793
4	11	SYNW1179	Uncharacterized protein	Q7U707	0.128883	0.127135	0.128233	0.0914866	0.127599	0.0546589	0.0849132	0.0793929	0.0667509	0.102782	0.0294473	-0.00100796	0.0406561	-0.00706671	-0.0512252	0.0178936	-0.00691491	-0.0194989	-0.105163	0.0252214	-0.0438398	-0.0729084	-0.045513	-0.153717	-0.193368	-0.0986727	-0.120402	-0.171428	-0.0275368	0.013209
4	12	SYNW0374	Putative urea binding protein	Q7U984	0.134932	0.139031	0.13274	0.10552	0.112421	0.0798254	0.0871326	0.0963369	0.0938116	0.0997415	0.00625922	-0.0131004	-0.0106347	-0.0342299	-0.0609661	-0.0440031	-0.0507977	-0.0270346	-0.0960084	-0.0484085	-0.0583448	-0.0588137	-0.0552835	-0.0890966	-0.0737898	-0.0872462	-0.0863398	-0.0566246	-0.0661893	-0.0708391
4	13	SYNW1534	Uncharacterized protein	Q7U607	0.0460507	0.0542167	0.0756743	0.0864104	0.0569867	0.0672468	0.0688889	0.0758957	0.0747933	0.0689105	0.0403811	0.0576581	0.0605935	0.0375196	0.0255601	0.000806107	-0.00892774	-0.0207769	-0.0670323	-0.0561462	-0.104637	-0.081699	-0.0575514	-0.0899258	-0.118917	-0.0853534	-0.0739097	-0.0680344	-0.0433894	-0.0212926
4	14	SYNW2492	Glutamine amidotransferase-phosphoribosyl anthranilate transferase	Q7U3E0	0.0178161	0.0233139	0.0281621	0.0432291	0.0414347	0.0814527	0.087516	0.0650088	0.0877367	0.0651942	0.0821332	0.0745171	0.0560943	0.0664511	0.019645	-0.0929337	-0.127092	-0.096986	-0.0429548	-0.106807	-0.0737699	-0.0785277	-0.103648	-0.0456606	-0.0136942	0.0242885	-0.0233575	0.00930332	-0.0654849	-0.00238045
4	15	SYNW1420	Uncharacterized protein	Q7U6B9	0.0672039	0.062288	0.0437592	0.00668735	0.0424494	0.0869564	0.0412317	0.0608171	0.0555996	0.069261	0.0714619	0.0269438	0.0709146	0.057074	0.0598434	-0.083666	-0.0754605	-0.067375	-0.0556452	-0.0586656	-0.0793148	-0.0968917	-0.0752893	-0.079185	0.0131644	-0.00827132	-0.0358926	-0.00595787	-0.0655866	-0.0484543
4	16	SYNW2030	Uncharacterized protein	Q7U4N7	0.0943423	0.0882643	0.0679562	0.0618029	0.0738948	0.0547187	0.0362712	0.0475986	0.0287742	0.0469171	0.0296724	0.0284997	0.0163542	0.0282681	0.0476545	-0.0411785	-0.0296138	-0.010546	-0.0507062	-0.0134121	-0.0622838	-0.0607356	-0.0122212	-0.053236	-0.033351	-0.0591332	-0.0728588	-0.0601717	-0.0742375	-0.117304
4	17	SYNW1171	Aminotransferase	Q7U715	0.048048	0.0485791	0.0538554	0.0488301	0.04661	0.0470231	0.0476518	0.0492174	0.0420536	0.0463027	0.046286	0.0465956	0.0437805	0.0373206	0.0375427	-0.013558	-0.0332211	-0.0322689	-0.0642683	-0.0351518	-0.0601268	-0.0571756	-0.0412932	-0.0642755	-0.0532938	-0.0456418	-0.053434	-0.0499209	-0.0549321	-0.0311346
4	18	SYNW0275	Global nitrogen regulatory protein, CRP family of transcriptional regulators	Q7TTX5	0.0372155	0.0428271	0.0469943	0.0433494	0.0448406	0.0475758	0.0542988	0.0491465	0.0547718	0.0471241	0.0420013	0.0381642	0.042446	0.043026	0.0298666	-0.0732974	-0.0793828	-0.0737678	-0.0520245	-0.0816195	-0.0541028	-0.058492	-0.088621	-0.0518934	0.00124976	0.00573058	-0.0055226	0.00862133	-0.0491537	-0.0113722
4	19	SYNW1170	Putative phosphonate binding protein for ABC transporter	Q7U716	0.106557	0.097503	0.115105	0.117237	0.102222	0.0227083	0.0452203	0.0528326	0.0478706	0.050582	-0.0461606	-0.0226992	-0.0612285	-0.0376881	-0.0685829	0.00685925	0.0233475	0.05064	-0.0297117	0.014468	-0.0392535	-0.0494688	0.0563579	-0.0267188	-0.0770989	-0.069548	-0.0675458	-0.169476	-0.0430461	-0.101283
4	20	SYNW2063	Uncharacterized protein	Q7U4K4	0.00823528	0.000523644	0.0173095	0.00649805	0.0261412	0.0307915	0.0385691	0.0313433	0.0377838	0.0395444	0.0459799	0.0568613	0.0593348	0.0464843	0.059303	-0.179981	-0.0952305	-0.0606537	-0.0390994	-0.0303444	-0.0413171	-0.00531206	-0.022781	-0.0161793	0.0220756	0.0309298	0.0362597	0.0396362	-0.0579877	-0.0847177
4	21	SYNW1815	Phosphate-binding protein	Q7U592	0.0250712	0.0303908	0.0287824	0.0190708	0.00809242	0.0361897	0.0480256	0.0426133	0.0434875	0.0253968	0.0301912	0.0300752	0.0378369	0.0269078	0.0300575	0.00623735	-0.0100933	-0.00158529	-0.0314777	-0.0108879	-0.0160432	-0.0236739	-0.0287083	-0.0314759	-0.0682214	-0.0476579	-0.0595161	-0.0762976	-0.020168	-0.0426201
4	22	SYNW1524	Putative sulfate transporter	Q7U617	-0.000791632	0.0472552	0.137119	0.160797	0.0848964	0.0331706	0.0901856	0.0305741	0.125339	-0.0253978	-0.0394339	-0.0313111	-0.0157227	-0.0148134	-0.160506	0.144341	0.13843	0.0351656	-0.0350339	0.0252796	-0.0317398	-0.0773556	0.0771188	-0.000913094	-0.158751	-0.179547	-0.114331	-0.11294	0.0222817	-0.153368
4	23	SYNW0133	Conserved hypothetical	Q7U9W9	-0.0217644	-0.0239194	-0.00886645	0.00298022	-0.0189538	-0.00245422	0.0145038	0.0171503	-0.023798	0.0319513	0.0891076	0.0892308	0.0865736	0.0760187	0.0985842	-0.129426	-0.127654	-0.101311	-0.0204965	-0.0650702	-0.0511558	0.000591841	-0.0477911	-0.00693821	0.0309169	0.0606393	0.0697652	0.0803219	-0.0309478	-0.0677881
4	24	SYNW2339	Uncharacterized protein	Q7U3U0	0.000773035	-0.00259718	0.0125629	0.0350597	0.00341962	0.0376648	0.0459006	0.0362013	0.0399802	0.0225432	0.0232037	0.0357023	0.0320083	0.046313	0.0316671	-0.00282166	-0.0221263	-0.142538	-0.0344191	-0.0565858	-0.0302751	-0.031358	-0.051681	-0.040067	-0.0233285	-0.0140508	0.00123955	-0.00567538	0.0084975	0.0447867
4	25	SYNW1224	Probable ribonuclease II	Q7U6W2	0.110167	0.0907013	0.0893441	0.132146	0.0977526	0.0678537	0.0468456	0.0579874	0.0618015	0.0643187	-0.0628677	-0.0690135	-0.087223	-0.109118	-0.106951	0.0458647	0.0906065	0.0601327	-0.00172131	0.043424	0.0265089	0.0407275	0.0630436	0.0016975	-0.131249	-0.18944	-0.0755762	-0.118781	-0.189925	-0.0490597
4	26	SYNW0418	Uncharacterized protein	Q7U941	-0.00420546	-0.00563392	-0.00170358	-0.0213732	-0.0241588	0.0256107	0.0382451	0.0393476	0.0301617	0.0267922	0.0549097	0.0564781	0.0502586	0.0534223	0.0336663	-0.0634976	-0.11111	-0.0415224	-0.0151428	-0.0351017	-0.0222097	-0.0321789	-0.0488977	0.00286692	-0.00121542	0.0376719	-0.014865	0.0330832	-0.0458751	0.0061772
4	27	SYNW0220	Putative pleiotropic regulatory protein	Q7U9N4	0.0160736	0.0152653	0.0441373	0.0573813	0.0245717	-0.030863	0.0169293	0.0204127	0.0199298	0.0197291	0.000743479	0.0433249	0.0520849	0.0344547	0.0170655	0.00617128	0.0238484	-0.0528857	-0.090223	-0.0510914	-0.0279841	-0.0282047	-0.0278028	-0.0927006	-0.0202762	-0.0350052	0.00928074	-0.00766649	0.0271392	0.0161601
4	28	SYNW0065	Trigger factor	Q7UA35	0.0386514	0.0405123	0.0496043	0.0430137	0.0376604	0.0173066	0.0266801	0.021855	0.0240523	0.0192517	-0.00480513	0.000664315	-0.00606698	0.00512937	0.00296232	0.0100268	0.00203519	-0.00460122	-0.0318156	-0.00476692	-0.0241595	-0.0335837	0.00277506	-0.0347086	-0.0347252	-0.0371652	-0.0356756	-0.0406444	-0.0256503	-0.0238124
4	29	SYNW0003	Phosphoribosylformylglycinamidine synthase subunit PurL	Q7UA92	0.0296594	0.0116056	0.0159291	0.00983286	0.0192697	0.0123688	0.00862181	0.0065078	0.00286801	0.018986	0.0388213	0.036369	0.0364139	0.029838	0.0347958	-0.0123476	-0.0188938	-0.0186085	-0.0393177	-0.0258376	-0.0228492	-0.0248109	-0.0260367	-0.0361794	-0.0169779	-0.00838914	-0.00314664	-0.00991898	-0.0365584	-0.0120145
4	30	SYNW1618	Signal recognition particle protein	Q7U5S8	0.0290665	0.0329078	0.0285643	0.024982	0.0260483	0.0166688	0.0078173	0.0232392	0.00628563	0.0198203	0.0117238	0.0191122	0.0177347	0.0164222	0.0256978	-0.0426322	-0.00660937	-0.00139953	-0.0364619	0.00227097	-0.0234881	-0.00749159	-0.000545094	-0.0213507	-0.0342615	-0.0159238	0.00026075	-0.00455216	-0.0364779	-0.0774287
4	31	SYNW1826	Glutamate--tRNA ligase	Q7U581	0.00206201	-0.0119248	0.00640143	0.0230101	0.00113671	0.0380078	0.0404153	0.0322044	0.0450058	0.0264928	0.0177045	0.043465	0.0135602	0.0239097	0.00369269	-0.00755206	-0.0368518	-0.0624464	-0.0208962	-0.0701682	-0.0148057	-0.022115	-0.047527	-0.034139	-0.00900883	0.00599474	-0.00385375	-0.00657342	-0.0107978	0.0355969
4	32	SYNW2084	50S ribosomal protein L15	Q7U4I3	0.0210504	0.0326004	0.0502144	0.042555	0.0232316	0.00366357	0.0255499	0.0163041	0.0278113	0.00828727	0.000653954	0.0131869	0.00452195	0.0144663	0.0207859	-0.00147837	-0.00497672	0.00412092	-0.0214074	0.0120041	-0.0293314	-0.0303731	0.0053675	-0.0144457	-0.0409281	-0.0338013	-0.0810182	-0.0201066	-0.0180227	-0.0304859
4	33	SYNW2027	Bifunctional pantoate ligase/cytidylate kinase	Q7U4P0	0.0060674	-6.04519e-05	0.0188705	0.0209794	0.0111722	0.0465529	0.0494979	0.0400238	0.0475794	0.0317315	0.012827	0.0182122	0.00446856	-0.00525722	-0.0021786	0.0157493	0.00385767	-0.0114094	-0.00598178	0.00137661	-0.00424864	-0.0206832	-0.0117158	-0.00426441	-0.0726953	-0.0302656	-0.0672885	-0.0612326	0.00500293	-0.0366877
4	34	SYNW0059	Possible amidase enhancer	Q7UA41	0.0705885	0.0608351	0.0935552	0.114978	0.0820244	0.0220908	0.0414127	0.0361104	0.0489665	0.00694684	-0.0370178	-0.0609556	-0.0600779	-0.0983464	-0.041036	0.0965372	0.0739998	0.0152557	-0.0390862	0.0149025	0.00149741	0.00713955	0.0122071	-0.0334596	-0.13045	-0.127135	-0.0593483	-0.16268	0.0568959	-0.00635066
4	35	SYNW1737	Long-chain acyl-[acyl-carrier-protein] reductase	Q7U5H0	0.0521198	0.0375718	0.0497394	0.0504599	0.0540781	0.0118561	-0.000154846	0.0059476	0.000668272	0.0122345	-0.00445312	0.00378889	-0.00147817	-0.00660855	0.00770444	0.0131661	0.0114583	0.0321993	-0.0454893	0.0190579	-0.0450402	-0.0297827	0.0164674	-0.0302197	-0.0403003	-0.0468867	-0.0217009	-0.0401491	-0.0412266	-0.0250276
4	36	SYNW0392	Putative sulfotransferase protein	Q7U966	0.0501402	0.0503699	0.0799773	0.0980936	0.0658623	0.0229932	0.0348317	0.0341637	0.0415444	0.015412	-0.0124	-0.0129169	-0.0294739	-0.0249703	-0.143324	0.0584484	0.0497858	0.0223665	-0.0558417	0.0367249	-0.00533503	-0.0222294	0.00559278	-0.0336832	-0.0842698	-0.046705	-0.022915	-0.0860304	-0.0355196	-0.050692
4	37	SYNW2077	50S ribosomal protein L14	Q7U4J0	0.0528318	0.0410069	0.0386171	0.011457	0.0298784	0.00602989	0.014019	0.0114711	0.00765487	0.0119441	-0.0127075	0.0080594	-0.00074051	0.023383	0.0245172	-0.0102769	-0.00110439	0.00650499	-0.00882214	-0.00749066	-0.0266379	-0.0139336	-0.00742029	-0.0141707	0.000451734	-0.0329192	-0.0281723	-0.0322236	-0.038349	-0.0528577
4	38	SYNW2324	Guanosine-3',5'-bis(Diphosphate) 3'-diphosphatase, (PpGpp)ase	Q7TTS4	0.0663506	0.041886	0.0613719	0.0461346	0.0839846	0.0344364	0.0186614	0.0517426	-0.00302672	0.0467702	-0.00920704	-0.0212317	-0.00679557	-0.0560644	-0.0923607	0.0577932	0.0281578	0.0353952	-0.0522642	0.00660179	-0.0154567	0.0278562	0.0125566	-0.026049	-0.0633839	-0.0700803	-0.0274723	-0.0517459	-0.0421795	-0.0823812
4	39	SYNW1819	DRTGG domain-containing protein	Q7U588	0.0076751	0.00573203	0.00971549	-0.00182573	0.00377352	0.0193043	0.0229408	0.0196632	0.0133999	0.0202743	0.0255971	0.0238854	0.0283381	0.0282746	0.0323943	-0.0341728	-0.0367954	-0.0295009	-0.0149983	-0.0213451	-0.021719	-0.0266312	-0.0190408	-0.0141585	0.00389652	0.00381717	-0.0073255	0.00650211	-0.0302209	-0.0174499
4	40	SYNW1016	Possible DNA polymerase III, epsilon subunit	Q7U7G8	-0.046611	-0.0552201	-0.116378	-0.127468	-0.0511806	0.05124	0.0423542	0.0667693	0.0333688	0.0196701	0.107666	0.119181	0.0746573	0.0872837	0.0516248	-0.217736	-0.280967	-0.00343413	0.0470081	0.00141319	0.0079136	-0.054945	-0.00854521	0.0444679	0.0956978	0.116556	0.0752032	0.119113	-0.0622494	-0.136454
4	41	SYNW0093	Translation initiation factor IF-3	Q7UA08	0.0325178	0.0251686	0.0330839	0.0271269	0.0315054	0.0134394	0.0150548	0.0145688	0.0137868	0.00896172	0.00394679	0.00122902	0.00800247	0.0109816	0.0114468	-0.0234505	-0.00125062	0.011627	-0.0160674	0.00501659	-0.0185369	-0.0279655	0.0017662	-0.0166733	-0.0166181	-0.0178149	-0.0166173	-0.0227861	-0.0326517	-0.0587983
4	42	SYNW0087	Glyco_trans_2-like domain-containing protein	Q7UA14	0.023602	-0.000885485	0.00355568	-0.0412052	0.0213987	0.0253323	0.024357	0.0262921	0.0100215	0.0327103	0.0299847	0.0259668	0.0338313	0.0108486	0.0219147	-0.103778	-0.0900055	0.00848066	0.0195695	-0.0180959	-0.0226453	0.0124758	0.0100383	0.0270505	0.0393335	0.0423267	0.0344687	0.0375412	-0.0641259	-0.180359
4	43	SYNW0726	CAAD domain-containing protein	Q7U896	-0.0006167	0.00375624	0.00224442	0.0219675	0.00323952	0.0151325	0.0175672	0.00835181	0.00198019	0.0161011	0.0286751	0.0326862	0.0257746	0.0327018	0.024826	-0.0117038	-0.017266	-0.0573482	-0.0358928	-0.0201732	-0.0289042	-0.0390313	-0.0294708	-0.0272415	-4.85345e-05	0.00279506	0.00663725	0.0174876	-0.0204792	0.0262521
4	44	SYNW1689	Putative L-cysteine/cystine lyase	Q7U5L4	0.0467468	0.0257885	-0.0119965	-0.0403909	0.00160102	0.020449	0.007155	0.0265848	-2.97717e-05	-0.00502248	0.0319609	0.0296192	0.0258737	0.0223529	0.0365124	-0.100117	-0.0717256	-0.00876332	0.0132762	-0.00225137	-0.0185787	0.00322829	-0.00326087	0.00575151	0.0605266	0.0349213	0.0403834	0.0334501	-0.0890676	-0.114977
4	45	SYNW2082	50S ribosomal protein L18	Q7U4I5	0.00759221	0.023481	0.0317184	0.0308015	0.0227598	0.0133811	0.0218942	0.00894608	0.0142372	-0.00616156	-0.0015278	0.00473984	-0.00382668	0.0130384	0.0237569	0.00841643	0.0111282	0.00164082	-0.0152876	-0.00397759	-0.0136354	-0.027814	0.00654674	-0.0162677	-0.022801	-0.0336123	-0.0411742	-0.0293038	-0.0129459	-0.0157433
4	46	SYNW1281	Putative glucosyl-glycerol-phosphate synthase [UI:98406036]	Q7U6Q7	0.0292187	0.0133857	0.0221151	0.0277115	0.0347783	0.0265692	0.0333342	0.0243803	0.0242143	0.0128414	0.00267286	-0.000219415	-0.00415893	-0.0103115	-0.0379692	0.00710706	0.00937748	0.00436361	-0.0133223	-0.00606099	-0.0164172	-0.0200624	-0.00237844	-0.0170339	-0.0109059	-0.0208852	-0.0317052	-0.0293807	-0.0226143	-0.028644
4	47	SYNW2070	50S ribosomal protein L2	Q7U4J7	0.00982311	0.033034	0.048649	0.0400393	0.0254754	0.0215949	0.0247122	0.0241008	0.0233505	-0.0160646	-0.00720492	-0.0077899	-0.00189926	-0.0134449	-0.0069501	0.00694032	0.0170102	0.0210789	-0.0189573	0.0139831	-0.0128432	-0.00759546	0.0185309	-0.00013829	-0.0485577	-0.0616222	-0.0414869	-0.0329201	-0.00592092	-0.0449267
4	48	SYNW2091	50S ribosomal protein L17	Q7U4H6	-0.000190755	0.012629	0.0333495	0.0338916	0.0171512	-0.00150576	0.0204018	0.0124886	0.0267636	-0.000125979	-0.00741242	0.00648473	-0.000771639	0.0189291	0.0181202	0.00662551	0.0160754	-0.00863403	-0.0156944	-0.00494837	-0.00765514	-0.011431	0.00194888	-0.0187885	-0.0316854	-0.0377074	-0.0234671	-0.0254047	-0.0112264	-0.0182103
4	49	SYNW1090	30S ribosomal protein S2	Q7U795	0.0152034	0.00437037	0.0396935	0.0351873	0.0242794	0.0122729	0.0163669	0.0140551	0.0189536	0.0105754	-0.0030021	0.00103473	0.00583272	0.0142719	-0.0192944	0.0166606	0.0170647	0.00373489	-0.00832571	0.00868088	-0.0101882	-0.0181211	0.00168522	-0.0139925	-0.0382724	-0.0307099	-0.0528945	-0.0447366	-0.00626846	-0.0141175
4	50	SYNW1301	ATP-dependent Clp protease proteolytic subunit 2	Q7U6N7	0.0113428	0.00838682	0.0084965	-0.0140034	-0.00678931	0.0181916	0.0255221	0.0236223	0.0101817	0.00757421	0.0175903	0.00838461	0.0302838	0.0218868	0.0142502	-0.0521347	-0.0137408	-0.0187085	-0.0114786	0.00611504	0.00645842	0.00216393	-0.00612748	-0.0121453	0.00215198	-0.000549339	0.00776535	0.00936375	-0.0152077	-0.0888471
4	51	SYNW1300	ATP-dependent zinc metalloprotease FtsH	Q7U6N8	0.0260157	0.0190148	0.019291	0.0189922	0.0252096	0.0145173	0.00785949	0.0176814	0.00410153	0.0130706	0.011978	0.0131232	0.0111376	-0.00442785	-0.0150856	0.0176574	0.00374627	0.0175466	-0.0036241	0.0138347	0.00229693	-0.0160541	0.0131179	-0.000205798	-0.0392966	-0.0236229	-0.0353542	-0.0514124	-0.0222459	-0.058863
4	52	SYNW2343	50S ribosomal protein L11	Q7U3T6	0.00507677	0.0137896	0.030675	0.0178068	0.0152627	0.0182011	-0.00624047	0.0194692	0.0179047	-0.00475845	-0.000434532	0.00894866	0.0129153	0.0237399	0.00909865	-0.0349843	0.00016732	0.00694874	-0.0164333	0.0163255	0.00932423	-0.00218089	-0.00286862	-0.0106955	-0.0305864	-0.013512	-0.00808685	-0.0147152	-0.00975119	-0.0704065
4	53	SYNW2342	50S ribosomal protein L1	Q7U3T7	0.0198118	0.0192129	0.0284803	0.0146999	0.0154818	0.00373042	0.0144658	0.0162937	0.0101518	0.0107345	-0.00369255	0.00222627	0.00232602	0.0142989	0.0127875	-0.00420177	0.00332402	0.00576084	-0.0154306	2.21585e-05	-0.00696713	-0.0114647	0.00755178	-0.0119389	-0.020963	-0.0256985	-0.0252671	-0.020301	-0.018069	-0.0373663
4	54	SYNW1210	50S ribosomal protein L32	Q7U6X6	0.0111526	0.0144434	0.0220035	0.024638	0.023112	0.00629289	0.0207692	0.0127633	0.0141609	0.0038682	-0.00609441	0.00414036	0.00200345	0.00670195	0.019612	0.0182718	0.0189787	-0.000800332	-0.0236009	-0.00611152	-0.00602827	-0.0161628	0.00135604	-0.0187001	-0.031504	-0.0327665	-0.0322151	-0.0301189	-0.00718493	-0.0129806
4	55	SYNW1034	30S ribosomal protein S15	Q7U7F1	0.0335951	0.015642	0.0293202	0.0309189	0.0209444	0.00649846	0.00942346	0.0106376	0.00525184	0.00341036	-0.00553766	-0.00565345	-0.00231663	0.0176593	0.00585644	0.0134088	0.0153111	0.00374626	-0.0133643	-0.00575717	-0.0108057	-0.0103462	0.00449049	-0.0180921	-0.0152862	-0.0341245	-0.0280476	-0.0368018	-0.0135193	-0.0264621
4	56	SYNW1824	50S ribosomal protein L19	Q7U583	0.0180352	0.0244974	0.0289157	0.0222469	0.0163589	0.00464395	0.00882528	0.0130243	0.0107849	0.00826702	-0.00882457	0.0014331	-0.00116892	0.00984311	0.0153098	0.00215767	0.00805868	0.00726972	-0.020109	0.00327364	-0.0123357	-0.0201927	0.00753801	-0.0116379	-0.0221826	-0.0245223	-0.0325167	-0.0260303	-0.0133498	-0.0176126
4	57	SYNW0274	Uncharacterized protein	Q7U9I2	-0.00566982	-0.0197218	-0.0131074	-0.00422812	-0.0202284	-0.00389121	0.0171555	0.0290761	0.0200037	0.0243598	0.0268447	0.0457071	0.0319866	0.0250049	0.0182252	-0.021942	-0.0171924	-0.0409131	-0.032193	-0.0430341	-0.0167607	-0.00755061	-0.0298975	-0.0223131	-0.00532196	0.00712811	0.0241922	0.0130978	-0.0109795	0.0321629
4	58	SYNW0552	Phosphoribosylamine--glycine ligase	Q7U8R1	-0.0152204	0.00653325	0.025988	0.0310489	0.00657011	-0.0108729	-0.00224365	0.00325728	0.00425453	-0.00283091	0.0190968	0.0321362	0.0230883	0.0212665	0.0223864	0.000667851	-0.00653923	-0.0239454	-0.0361301	-0.0309208	-0.0210969	-0.0219778	-0.0254769	-0.0364834	-0.00709103	0.0122538	0.0100425	0.0037116	-0.0117204	0.0302476
4	59	SYNW2088	30S ribosomal protein S13	Q7U4H9	0.0141964	0.0163986	0.0336722	0.0266343	0.0148578	0.00494212	0.014938	0.0130489	0.0109802	0.00283819	-0.00596127	0.0034334	-0.00189291	0.0103341	0.00506632	0.00953154	0.0122902	0.00266158	-0.0165218	0.00104867	-0.00484838	-0.00944197	0.00147048	-0.0142888	-0.0261598	-0.0306317	-0.0221707	-0.0320267	-0.0154963	-0.0189027
4	60	SYNW2341	50S ribosomal protein L10	Q7U3T8	0.0199373	0.0219916	0.0259048	0.0181426	0.0209469	0.00842445	0.00955198	0.0106122	0.00499877	0.00848436	0.00099014	-0.0020414	-0.00471433	0.00759113	0.0121171	0.006981	0.00504465	0.00290229	-0.0155902	0.00384341	-0.00853837	-0.0137518	0.00812384	-0.0126388	-0.0246774	-0.0183239	-0.0294156	-0.023409	-0.0192696	-0.0242181
4	61	SYNW1694	30S ribosomal protein S4	Q7U5K9	0.00723125	0.0165044	0.0398039	0.0358351	0.0162271	-0.00637526	0.0179395	0.00788024	0.0210949	0.000960083	-0.0123502	0.00349967	-0.00535578	0.0110951	0.007014	0.00454381	0.00961185	-0.00391808	-0.0188478	0.00354578	-0.00595596	-0.0150177	0.00431539	-0.0130101	-0.0300916	-0.0265397	-0.0254725	-0.022947	-0.00822728	-0.0129931
4	62	SYNW0004	Amidophosphoribosyltransferase	Q7TTY2	0.0362242	0.0270969	0.033259	0.0247469	0.0272714	-0.00297275	-0.0114383	-0.0103693	-0.0217419	-0.00237871	0.0127587	0.0102821	0.0130703	0.0146674	0.0103217	0.0158984	0.00538864	0.0143545	-0.0255463	0.0114921	-0.0223521	-0.0220537	0.00740029	-0.0125412	-0.0267537	-0.0346706	-0.0219482	-0.0187454	-0.0180005	-0.0127197
4	63	SYNW1638	Possible cytosine deaminase	Q7U5R2	-0.0715189	-0.0493578	-0.0445568	-0.0455625	-0.0844772	0.0173523	-0.000938466	0.0113818	0.104746	0.00436521	0.0491578	0.0452999	0.0408951	0.0492782	0.130198	-0.178111	-0.0765662	-0.0407628	-0.0125938	-0.0723668	-0.0613669	-0.0377857	-0.0767888	-0.0332645	0.00957234	0.0336373	0.0415455	0.0720063	0.114303	0.16228
4	64	SYNW1302	Protein Thf1	Q7U6N6	0.0155244	0.0253306	0.0350016	0.0314149	0.0277885	0.00674448	0.0190212	0.0138221	0.00995127	-0.00560176	-0.00805255	0.000971734	-0.00220875	0.00243176	-0.018152	-0.00995146	0.00636293	0.00847697	-0.0108758	0.01938	0.000472284	-0.00754125	0.014374	-0.00545085	-0.0371561	-0.0189521	-0.0231343	-0.0257766	-0.0115355	-0.0526796
4	65	SYNW2079	50S ribosomal protein L5	Q7U4I8	0.0352715	0.0341783	0.0107791	0.0122363	0.02932	0.00197328	0.0134425	-0.00619638	0.00358179	0.00909979	-0.00704406	-0.000781448	-0.0105034	0.00321435	0.0243178	-0.00361921	0.022719	0.0122719	-0.0151248	0.00297697	0.00424544	-0.0199468	0.00843485	-0.0128827	-0.0113261	-0.0274706	-0.0372177	-0.0321753	-0.00906532	-0.034709
4	66	SYNW1886	Uncharacterized protein	Q7U526	0.0244098	0.0156981	0.0150954	0.0133765	0.0200586	0.022376	0.0154479	0.0200759	0.0176435	0.0165324	-0.00973659	-0.0155516	-0.00526333	0.00364973	-0.00542335	-0.0412065	-0.02095	-0.0104678	0.00282656	0.00433795	-0.00223171	-0.0109222	0.00100232	0.016476	-0.0179046	0.0141742	-0.0164277	0.00285604	-0.0181079	-0.0518438
4	67	SYNW2362	SNF2 helicase homolog	Q7U3R7	-0.00784453	-0.0130378	0.00590185	0.0224104	-0.00051856	-0.0110884	0.00971952	0.0137293	0.0138624	0.00481794	0.0222549	0.0250267	0.0259137	0.0264585	0.00958351	0.00132679	-0.0361187	-0.0274927	-0.0407367	-0.0295234	-0.0123697	-0.0451535	-0.012517	-0.0086175	-0.00285695	-0.00232777	0.0138767	0.00666954	0.0147556	0.0338962
4	68	SYNW2136	30S ribosomal protein S7	Q7U4D3	0.0247948	0.0216879	0.032561	0.0233581	0.0196942	-0.00488445	0.0138729	0.00996692	0.00797792	0.00380687	-0.014848	-0.00279145	-0.00721781	0.00697264	0.0108718	0.0162134	0.0195781	-0.00052802	-0.0167637	-0.00512518	-6.24735e-06	-0.00673986	-0.00284338	-0.0145404	-0.0175308	-0.0342095	-0.0224046	-0.0309745	-0.010718	-0.0192304
4	69	SYNW2481	Putative zinc transport system substrate-binding protein	Q7U3F1	0.00687963	0.0148156	0.0202371	0.00368987	0.00589239	0.0119218	0.0343756	0.0206889	0.0198252	0.0146831	-0.000234251	0.00810723	-0.00831381	-0.00324809	-0.00443974	-0.00913334	-0.000820848	0.00475887	-0.0152233	0.00328832	0.00398893	-0.00592694	-0.00330736	-0.0114005	-0.00922889	-0.0150489	-0.0181933	-0.0120127	-0.0144429	-0.0421777
4	70	SYNW0587	DNA binding protein HU	Q7U8M9	-0.00368968	0.0082075	0.0216059	-0.00842242	-0.00532181	0.00807586	0.0421882	0.0318748	0.0203937	0.0155228	-0.000954379	0.00365936	0.00297392	0.00667059	0.000189871	-0.0350706	-0.028885	-0.0239296	-0.00534937	0.0127691	-0.00901665	-0.00444257	-0.000364693	0.0110222	0.0121319	0.0128277	-0.0166157	-0.00447759	-0.0225865	-0.040987
4	71	SYNW1608	Putative circadian phase modifier CpmA homolog	Q7U5T7	-0.0104941	-0.0107363	-0.0122436	-0.0275783	-0.018912	-0.0159033	0.0132937	0.0230941	-0.0141952	0.0188658	0.03518	0.048264	0.0444041	0.0370934	0.032059	-0.0329388	-0.0666607	-0.0381823	-0.0264797	-0.0444732	-0.0140944	-0.0185001	-0.0241775	0.0018588	0.00939094	0.0347304	0.0218795	0.054016	-0.0181182	0.0195579
4	72	SYNW2083	30S ribosomal protein S5	Q7U4I4	0.0128407	0.0135637	0.0325923	0.0177616	0.0124573	-0.00115843	0.0203021	0.0128524	0.0139273	0.00248626	-0.0111966	0.000367421	-0.00461538	0.00899388	0.00816627	-0.000948248	0.00913727	0.00146248	-0.0125986	0.00242913	-0.00444924	-0.00562715	0.00587993	-0.00805742	-0.0220542	-0.024755	-0.0223433	-0.022139	-0.0117614	-0.0235159
4	73	SYNW0446	Putative aminotransferase (DegT family)	Q7U913	-0.00800414	-0.0174336	-0.0146194	-0.0413611	-0.0499667	0.00704395	0.00226607	0.0215994	-0.00924622	0.0123256	0.0516969	0.0529851	0.0530305	0.0451313	0.0336256	-0.055969	-0.0658514	0.00537438	0.0117407	0.000180914	-0.0158688	-0.00994352	-0.0147895	0.0155481	0.0128923	0.0255696	0.00718351	0.0199994	-0.0126982	-0.0624417
4	74	SYNW0998	1,4-dihydroxy-2-naphthoyl-CoA synthase	Q7U7I4	0.00204347	-0.0049204	0.0123685	0.0256176	0.00540022	-0.0088158	-0.0127129	-0.0113149	0.000810268	-0.00618561	0.0209615	0.0270114	0.0207354	0.0259824	0.0309848	0.000643556	-0.0334569	-0.0256388	-0.0168196	-0.0358578	-0.0216545	-0.0269808	-0.0316672	-0.0207407	0.00508511	0.021572	0.010192	0.020929	-0.00423207	0.0306607
4	75	SYNW1329	NTP_transf_9 domain-containing protein	Q7U6K9	0.0377728	0.0267402	0.0387924	0.00778238	0.0199243	-0.00679929	-0.00110936	0.0168115	0.00225063	0.0131615	-0.00797582	-0.012273	0.00421797	-0.0101306	-0.00200089	-0.0114624	-0.0128335	-0.0143548	-0.0323793	0.00539023	-0.0160817	-0.0110053	-0.00826575	-0.00647393	-0.00588545	0.0100451	0.0101624	0.0158353	-0.0268089	-0.0230466
4	76	SYNW0520	Bifunctional protein PyrR	Q7U8U1	0.00436782	-0.0104745	-0.00826727	-0.0261602	-0.0105737	0.006888	0.00247185	0.0144708	-0.00733819	0.0128148	0.0353281	0.0282924	0.0333129	0.0242888	0.0270328	-0.0754102	-0.0437178	-0.0186294	0.0013425	-0.0182119	-0.00387117	-0.0088219	-0.021302	0.00374256	0.026683	0.0331491	0.0221176	0.0293103	-0.026432	-0.0264032
4	77	SYNW0621	Uncharacterized protein	Q7U8J6	0.0136122	0.0186138	0.0272788	0.0197774	0.0153635	-0.0189756	0.0032804	-0.000442473	0.00412702	0.0124389	-0.00363666	0.00910325	0.0169183	-0.00155407	0.00890944	0.0123336	0.00775662	-0.040387	-0.0367413	-0.0037945	-0.0120899	-0.00794027	-0.0207502	-0.0333209	-0.0193797	-0.000692231	0.0101799	-0.00173949	-0.00458878	0.0263398
4	78	SYNW0191	UDP-glucose 4-epimerase	Q7U9R2	0.022693	0.0111271	0.0129482	-0.00361037	0.0214984	-0.0107123	-0.00117409	0.00671217	-0.00538031	0.0165243	0.00918547	0.0101825	0.00987782	0.00782626	0.0161335	-0.0627358	-0.0280943	0.0164207	-0.00291245	0.00814011	-0.0100712	0.00518228	0.0198906	0.00986126	0.00606697	0.0169805	0.0101486	0.0239783	-0.036086	-0.100601
4	79	SYNW2212	Polyketide_cyc domain-containing protein	Q7U460	0.0108611	-0.00261547	0.00759414	0.00492379	0.00456893	0.00641764	-0.00334117	-0.00229876	-0.00387061	0.0211054	0.024128	0.0303718	0.0122179	-0.00211261	0.0157914	-0.00660942	-0.0214179	-0.0238795	-0.00231091	-0.0135698	-0.00302637	-0.024578	-0.00396499	0.000212639	0.00944173	0.00932665	0.00880929	0.005377	-0.0523852	-0.0051665
4	80	SYNW1895	Zinc metalloprotease	Q7U517	0.0332902	0.0355585	0.0456087	0.052889	0.0283526	-6.08471e-05	-0.00157736	0.00774931	-0.00109111	0.0105736	-0.016982	-0.00373677	-0.0161166	-0.0162036	-0.0379328	0.0370509	0.0366857	0.0125711	-0.0244177	7.42679e-05	0.00858247	0.00383593	0.00587265	-0.0181425	-0.0389718	-0.0475895	-0.0288001	-0.053753	0.00695615	-0.0202753
4	81	SYNW0305	ATP-dependent zinc metalloprotease FtsH	Q7U9F3	0.0320599	0.0284973	0.0309628	0.0162908	0.0211581	-0.000432209	0.0146724	4.42494e-05	0.0111768	0.000318761	0.00450332	0.00256211	-0.0086387	0.00013686	-0.0344729	0.0203074	0.023273	0.0011482	-0.0189406	0.00989431	0.00475451	-0.0017395	0.0129909	-0.0020219	-0.0281923	-0.0337923	-0.0327822	-0.0335948	-0.00869172	-0.0314526
4	82	SYNW1773	Adenylosuccinate synthetase	Q7U5D4	-0.0116706	-0.014499	-0.00666782	0.000910071	-0.00610302	0.0123	0.0114032	0.00760386	0.0168771	0.0152249	0.0186911	0.0209025	0.012732	0.0198354	0.0192684	-0.00413536	-0.00866444	-0.0290223	-0.00491796	-0.0235168	-0.00390235	-0.0136144	-0.0143345	-0.00754869	0.00126581	-0.00162001	-0.00384895	-0.00168012	-0.00398107	0.00271322
4	83	SYNW1762	Possible membrane associated protease	Q7U5E5	0.0171823	0.0139515	0.0368997	0.052671	0.0316992	0.0159889	0.00960805	0.0171775	0.0161992	0.00291132	-0.00143874	-0.00789849	-0.0160369	-0.00236582	-0.0745475	0.0376258	0.0356115	0.0148236	0.00849299	-0.00470029	0.0141863	0.0232116	0.00351253	-0.00673422	-0.0763839	-0.0764105	-0.0139915	-0.0602448	0.0229296	-0.0339298
4	84	SYNW2071	30S ribosomal protein S19	Q7U4J6	0.00557097	0.0147536	0.0333401	0.00752744	0.0169099	-0.00176059	0.0172377	0.0144426	0.0178102	-0.0083132	-0.0102184	0.00374504	-0.00409746	-0.00460389	0.00653095	0.0145798	0.0137399	-0.000503829	-0.0135345	0.0011866	-0.00408304	-0.00302613	0.00490709	-0.00899854	-0.0292074	-0.0179366	-0.0227261	-0.0177997	-0.00581166	-0.0196609
4	85	SYNW2346	Chaperone protein ClpB 2	Q7U3T3	0.00219263	0.0115873	0.0233925	0.0170587	0.00727995	0.00323629	0.0135918	0.0103037	0.0100346	0.00694208	-0.0158535	0.00481954	-0.00125029	0.00471273	0.0103159	0.00462564	0.00217948	-0.0023426	-0.0114643	-0.000190169	-0.0117409	-0.00582614	0.00213575	-0.0143569	-0.0261863	-0.0109756	-0.011218	-0.0175423	-0.00274193	-0.00271968
4	86	SYNW1889	bPH_2 domain-containing protein	Q7U523	0.0315268	0.0294672	0.032479	0.0329511	0.0336329	-0.0110488	-0.013706	-0.0133332	-0.016591	-0.0129824	-0.000448966	0.00119644	0.000830272	0.00650949	0.00260497	0.0108545	0.0240353	0.0189455	-0.0226502	0.0159368	-0.0201859	-0.0189544	0.0164396	-0.0215563	-0.0183486	-0.0177457	-0.0125199	-0.0186901	-0.0171959	-0.0214523
4	87	SYNW1065	Photosystem II reaction center Psb28 protein	Q7U7C0	0.0197464	0.023312	0.0347743	0.0223667	0.023062	0.00522294	0.0124358	0.0113371	0.00696154	0.00546168	-0.0226483	-0.0150103	-0.00452184	-0.0100248	-0.0152539	0.0183594	0.0141489	0.00131906	-0.0110198	0.00472488	0.00435492	-0.00292396	0.000816787	-0.0208479	-0.0256993	-0.0188776	-0.0217461	-0.021752	-0.00543221	-0.0126463
4	88	SYNW1617	30S ribosomal protein S16	Q7TTU5	0.0198054	0.0122981	0.0314861	0.0274768	0.0142592	-0.00669224	0.00548425	0.0100048	0.00172992	0.00495157	-0.00927871	-0.00576091	-0.0122493	0.00585806	-0.00258037	0.0104484	0.0202321	0.000309788	-0.014551	0.000516211	0.00694123	0.0011529	0.00671472	-0.0104006	-0.0171598	-0.0310398	-0.0114905	-0.0351499	-0.00356985	-0.0197466
4	89	SYNW0239	Uncharacterized protein	Q7U9L5	-0.0269354	-0.0117096	-0.00621737	0.00277853	-0.0227798	-0.000759776	-0.00547605	0.0123406	-0.00803859	0.00912697	0.0385541	0.0478916	0.0441071	0.000420406	0.0225537	-0.0848624	-0.0552759	-0.0236913	-0.0208758	-0.0264807	-0.0316005	-0.0165817	-0.0272827	-0.0041856	0.0350909	0.0430416	0.0284232	0.0696664	-0.00386305	0.0226212
4	90	SYNW1630	Dihydrolipoyl dehydrogenase	Q7U5R8	0.0147615	0.00775658	0.0118529	0.00404963	0.003432	-0.000245466	0.00600613	-0.00241436	0.00294727	0.00866652	-0.00066981	0.00929452	0.00184411	0.00770516	0.020554	-0.0170239	-0.00184951	-0.00704477	-0.00366207	-0.0123862	-0.00101772	-0.00412186	-0.00637505	-0.00572229	0.00482372	-0.00832842	0.000533679	-0.000175854	-0.0110409	-0.0221496
4	91	SYNW1196	Possible modulator of DNA gyrase	Q7U6Z0	-0.00312491	-0.00353228	0.0143261	0.0177454	0.00568205	0.00147989	0.00496355	0.0053339	0.00150516	-0.00808148	0.00973007	0.0138742	0.0143729	0.0143946	0.00668707	0.0130865	0.00244221	-0.0150214	-0.0147902	-0.00546635	-0.0093452	-0.026658	-0.0103728	-0.0183128	-0.0132745	-0.000516847	-0.00697774	-0.00116143	-0.00193334	0.0129457
4	92	SYNW0067	4-hydroxy-tetrahydrodipicolinate synthase	Q7UA33	-0.0030877	-0.00150077	0.00632483	-0.0043134	0.00110708	-0.00408142	0.0143644	-0.00164427	0.0135228	0.0142366	0.00461549	0.0130059	0.0117282	0.0114131	0.013879	0.0115459	0.00401329	-0.0304933	-0.0257495	-0.0170866	-0.00580785	-0.0126684	-0.011411	-0.0181175	-0.0169209	-0.00647473	-0.0047326	-0.000738257	0.00909744	0.035974
4	93	SYNW0727	DNA gyrase subunit A	Q7U895	0.00136515	-0.00315653	0.00452594	0.00579913	0.00944089	0.00335935	0.015262	0.013151	0.0212277	0.00909107	-0.001863	0.0113231	0.00599988	-0.00200177	-0.00803603	-0.00475413	-0.0104891	-3.63544e-05	-0.00918235	-0.00797531	-0.00694979	-0.00719232	-0.00540823	-0.00629281	-0.0137062	-0.00478049	-0.00682157	-0.00810302	0.00339979	0.00280396
4	94	SYNW2275	Citrate synthase	Q7U401	-0.00784144	-0.00924133	-0.00194244	0.00120761	-0.000607808	-0.01742	0.0055392	-0.00459796	0.00467309	-0.00340175	0.0196486	0.0327424	0.019677	0.0260732	0.0195925	0.00670069	-7.05889e-05	-0.00997125	-0.0297823	-0.0125832	-0.0133001	-0.0246591	-0.0129333	-0.0187097	0.00175642	0.0105868	0.00303764	0.00542288	-0.00637015	0.0167744
4	95	SYNW0052	Sulfolipid (UDP-sulfoquinovose) biosynthesis protein	Q7UA48	-0.0055159	-0.00328009	-0.00068606	-0.013817	-0.0134424	0.00248296	0.00276459	0.00502946	0.00168616	0.00303124	0.0259848	0.0221312	0.017048	0.0148503	0.0247904	-0.0197957	-0.0188145	-0.00534411	-0.0115455	-0.00845955	-0.0102985	0.00117618	-0.0144052	-0.0111953	0.00127186	0.010785	0.0139413	0.00815819	-0.00499001	-0.0135416
4	96	SYNW0578	Uncharacterized protein	Q7U8N6	-0.0280996	-0.0180461	-0.0104484	-0.0290461	-0.0239461	0.00690283	0.0245738	0.00726667	0.00944146	0.00161687	0.0289595	0.029123	0.0345	0.0240652	0.0257683	-0.0470498	-0.0369178	-0.0752497	-0.0118122	-0.00594914	0.00369016	0.00079698	-0.026135	0.00132662	0.0336654	0.0370711	0.0445909	0.0397072	-0.0247386	-0.0156274
4	97	SYNW1276	ATP phosphoribosyltransferase regulatory subunit	Q7U6R1	0.00321824	0.000105451	0.00542583	0.0119308	0.00616087	-0.00366995	-0.00480062	0.00306288	-0.00559057	0.000990674	0.0101891	0.0111076	0.0163473	0.0078731	0.0190541	-0.00638417	-0.00533309	-0.00103028	-0.00641558	-0.0026183	-0.0128747	-0.0139191	-0.00505477	-0.00719663	5.12908e-05	0.007377	0.00734617	-0.00213994	-0.0193209	-0.013892
4	98	SYNW1239	Branched-chain-amino-acid aminotransferase	Q7U6U7	-0.0137573	0.00356481	0.00787164	0.016442	-0.0161188	-0.0116545	0.00455593	-0.0143849	0.00593774	-0.0186236	0.0262815	0.0300306	0.00834285	0.0190991	0.0324309	0.0100858	-0.00112615	-0.00745363	-0.0232551	-0.0121443	-0.00869708	-0.0220239	-0.0180092	-0.0160828	-0.00529692	-0.00844689	-0.00280884	0.0203084	-0.00669638	0.0216291
4	99	SYNW0056	TPR_REGION domain-containing protein	Q7UA44	-0.0104702	-0.0131457	-0.0166143	-0.0101416	-0.00958704	0.0185913	0.0171822	0.0222022	0.0117708	0.0102348	0.0145194	0.0187985	0.00188868	0.0145668	0.00856689	-0.029725	-0.0223116	-0.0203558	-0.000503479	-0.0153701	-0.00615385	-0.00902604	-0.00919704	0.00487251	0.00560317	0.0147501	0.00343143	0.00879237	-0.00884432	0.00567484
4	100	SYNW1979	Uncharacterized protein	Q7U4T4	0.000926354	-0.00101977	0.00210739	-0.00151519	0.00152006	0.0101854	0.00975456	0.00277058	0.00320506	0.00654783	0.00749892	0.0128236	0.0101955	0.0100201	0.000822918	-0.00718924	-0.00337758	0.00268697	0.000951133	-0.00182904	-0.00584352	-0.00923487	0.00169058	-0.00161902	0.000749276	0.000349899	-0.00915331	-0.00185407	-0.0224123	-0.0197583
4	101	SYNW0068	Ribonuclease J	Q7UA32	0.0144283	0.0155107	0.0283276	0.0231957	0.0213226	0.000764604	0.00863334	0.00332543	0.00578609	0.00132158	-0.0107225	-0.00642995	-0.00999415	-0.0113437	-0.0108376	0.00693095	0.0163116	0.00855833	-0.0104911	0.00573586	0.000526499	-0.0058769	0.00875638	-0.00453056	-0.0198447	-0.0258804	-0.0160766	-0.0266146	0.000856234	-0.011649
4	102	SYNW0404	Uncharacterized protein	Q7U954	0.00772273	0.01141	0.0296363	0.0225172	0.00604244	-0.0130139	-0.000443894	-0.00462981	0.0105385	-0.0173809	-0.0136118	0.00564713	0.00371049	0.0127163	0.00309347	0.0264153	0.022324	0.000679639	-0.0283038	-0.000792505	-0.0170669	-0.025019	-0.00493291	-0.0134807	-0.0203062	-0.000546766	-0.00853839	-0.0219493	0.0118568	0.0157064
4	103	SYNW2249	Malonyl CoA-acyl carrier protein transacylase	Q7U426	0.0277458	0.00663645	0.012715	0.011604	0.0253207	0.0100057	-0.00736479	0.0158741	-0.0234401	0.0173555	-0.0107836	-0.000831067	-0.0184791	-0.0135626	0.00744317	-0.0571756	-0.0220694	0.0320236	0.0204303	0.0357135	0.00211753	0.0344453	0.0419334	0.0383102	-0.0246422	0.0003232	0.0028259	-0.00358333	-0.0310425	-0.129849
4	104	SYNW1434	Uncharacterized protein	Q7U6A5	0.0272836	0.0253345	0.014523	0.0110552	0.0242501	0.0193482	0.0123984	-0.00189838	0.0127112	0.0322584	-0.0200202	-0.0286002	-0.0211241	-0.0296149	-0.0200292	0.0020779	0.00819138	0.0262188	0.0223807	0.00652214	-0.00314317	-0.00233786	0.00969804	0.0104867	-0.00144478	-0.00933322	-0.0209285	-0.0167723	-0.0346205	-0.0548709
4	105	SYNW0199	UDP-glucose 6-dehydrogenase	Q7U9Q4	-0.0053487	-0.0214851	-0.0012454	-0.0115356	-0.012162	-0.00710862	0.00312256	0.00870119	0.00467927	0.00851286	0.0050261	0.0197005	0.0179681	0.0193792	0.0290462	-0.016174	-0.0147153	-0.024346	-0.00783343	-0.0248339	-0.00602079	-0.00143501	-0.00349246	-0.00011415	0.0126337	0.00397624	0.0113341	0.0222768	-0.00774942	-0.000756804
4	106	SYNW0487	Methyltransf_12 domain-containing protein	Q7U8X2	0.0424811	0.0359563	0.0441927	0.0492793	0.0466556	-0.0074975	-0.0130802	-0.0035089	-0.00456962	-0.00383382	-0.0286578	-0.0254079	-0.0291783	-0.0352032	-0.0108607	0.0495733	0.0351754	0.0128638	-0.0342611	0.0274826	-0.0102131	-0.0169508	0.0206113	-0.0130321	-0.049631	-0.0372027	-0.0301983	-0.0211324	0.000736679	0.00941141
4	107	SYNW1066	Rhodanese domain-containing protein	Q7U7B9	-0.0270082	-0.021728	-0.00355752	0.00717239	-0.00589393	0.00780721	0.00790889	0.00538759	0.0185388	-0.00680509	0.0196764	0.0101725	0.00871218	0.0165942	0.0190982	0.00954441	-0.00127837	-0.0148845	-0.00728896	-0.0229759	-0.0135358	-0.0337018	-0.0286069	-0.0105379	-0.00670543	0.00800065	0.00225738	0.0129644	-0.00206275	0.0527358
4	108	SYNW0320	ABC transporter, ATP-binding component	Q7U9D8	0.0124301	0.000439065	-0.00483984	-0.00656941	0.00192378	-0.000189055	0.00441239	0.00104936	-0.0106717	0.00423166	0.00753394	0.0107439	0.0100164	0.0120122	0.0108401	0.0060764	0.00581136	-0.00419954	-0.00709282	-0.00364852	0.00291542	-0.00239282	-0.00335448	-0.00411601	0.00225216	-0.00347023	-0.000546689	-0.00741935	-0.00397902	-0.0301988
4	109	SYNW0657	GTPase Der	Q7U8G2	0.0412153	0.0294588	0.0491784	0.0583205	0.0471483	-0.00447134	-0.00616009	-0.00125974	-0.00184377	-0.00548357	-0.0346641	-0.0192053	-0.0287011	-0.0377015	-0.0361951	0.0444001	0.0361849	0.0319142	-0.0147062	0.0236543	-0.0080197	0.00434607	0.0242471	-0.017791	-0.0534129	-0.0437276	-0.0171666	-0.0552938	0.000789917	-0.00505432
4	110	SYNW0448	Putative N-acetylneuraminic acid synthetase	Q7U911	-0.0157007	-0.0287003	-0.0147878	-0.0181009	-0.0299089	0.000908151	0.00520064	-0.0042072	0.00145145	0.0130641	0.0237089	0.0304971	0.0290667	0.0216856	0.0293364	-0.0199547	-0.0207679	-0.0172905	-0.00500434	-0.0225465	0.0009669	-0.0106156	-0.0213354	0.00198773	0.0214986	0.0135071	0.00557102	0.0192063	-0.00530588	0.0165701
4	111	SYNW0756	Aminopeptidase N	Q7U868	0.0490139	0.0301248	0.0375557	0.0474411	0.0475325	0.00562902	0.00107112	-0.00378026	0.0143788	-0.000590687	-0.0267931	-0.0436143	-0.0258079	-0.0374998	-0.0611971	0.020889	0.0255163	0.0322547	-0.0027907	0.00439698	-0.00120674	0.00483729	0.0189492	-0.00679098	-0.0470257	-0.037387	-0.0364871	-0.0423207	0.00649649	0.0272049
4	112	SYNW1472	Putative cation efflux transporter (CDF family)	Q7U667	0.0286467	0.0172547	-0.0370446	-0.112065	0.00115634	0.0261576	-0.0044155	0.0299593	-0.0395356	0.0316067	0.0484136	-0.0143881	0.0251385	0.0153946	0.0140789	-0.293762	-0.146856	0.0489843	0.0803939	0.0253379	-0.013761	0.0370994	0.0395257	0.0633149	0.0991457	0.0979624	0.0657981	0.10316	-0.0957498	-0.140951
4	113	SYNW0434	Uncharacterized protein	Q7U925	-0.0149769	-0.0153342	-0.00409465	-0.0042324	-0.00346655	-0.000173258	0.0100387	0.00799421	0.00782277	0.00177607	0.0122056	0.0101497	0.0096719	0.0032863	0.00858188	0.0142556	0.00371224	-0.00652801	-0.0110781	-0.00549281	-0.00355645	-0.0128911	-0.0057656	-0.000898897	0.00495454	0.0037838	-0.00929458	-0.00329846	-0.00510413	0.00795276
4	114	SYNW2356	Aspartyl/glutamyl-tRNA(Asn/Gln) amidotransferase subunit B	Q7U3S3	-0.0139116	-0.0166022	-0.0129014	-0.00591885	-0.0142792	0.00648891	0.000805926	0.00392965	0.00384035	0.000635975	0.0163244	0.0140888	0.0103099	0.0159711	0.0182245	-0.00274214	-0.00693854	-0.0131859	-0.00460515	-0.0129404	-0.00438145	-0.00419846	-0.0137235	-0.0103493	0.00673746	0.00872699	0.00728365	0.0107782	2.39803e-05	0.0125081
4	115	SYNW0751	Ferredoxin--NADP reductase	Q7U873	0.00407903	0.00680371	0.00573507	-0.00175051	0.00499107	0.00812452	0.0196332	0.0127103	0.00967375	0.0110306	-0.0168825	-0.0171923	-0.0160261	-0.00468313	-0.00575637	-0.00671134	-0.00120673	0.000516962	0.0110235	0.0085906	0.0190235	0.0153962	0.0137694	0.00388149	3.1139e-05	-0.0181923	-0.0136525	-0.00721601	-0.0144514	-0.0312927
4	116	SYNW0023	Protein GrpE	Q7UA77	-0.00206602	-0.0032704	-0.00664677	-0.000185135	-0.00214228	-0.0115078	0.00176749	-0.00480632	-0.0023755	-0.00793505	0.00507545	0.00816257	0.00979766	0.00747036	0.0286869	-0.0109212	-0.00133356	-0.0562656	-0.0351146	-0.00655929	-0.00188388	-0.0100376	-0.0117047	-0.00934931	0.0216403	0.0203494	0.0242097	0.030329	-0.00788874	0.0345049
4	117	SYNW1486	Gamma-glutamyl phosphate reductase	Q7U654	-0.014047	-0.0147514	-0.00968011	-0.0133756	-0.0127537	-0.000575378	0.00388993	0.00301064	-0.000477533	0.000107863	0.0118792	0.0137651	0.0144807	0.0134885	0.0194086	-0.0269847	-0.0189518	-0.0130533	0.00311745	-0.0113002	-0.00674063	-0.00922295	-0.00708406	0.00308228	0.0168835	0.0287724	0.00965645	0.0222248	-0.00413309	-0.00063602
4	118	SYNW0422	GDP-mannose 4,6-dehydratase	Q7U937	0.0139856	-0.00116978	0.0280854	0.000911965	0.00120478	-0.00686711	0.00179176	-0.00821566	-0.0100854	-0.0183008	-0.0109231	0.0101777	0.00572765	0.0105672	-0.00357408	0.0513908	0.0490786	0.0302524	-0.0068906	0.0299401	0.0180723	-0.00490587	-0.000602844	-0.0272986	-0.0324443	-0.0384225	-0.0386249	-0.040369	0.0125637	-0.0150556
4	119	SYNW2332	Uncharacterized protein	Q7U3U7	0.0289832	0.0148866	0.0219373	0.0156672	0.0202971	-0.00199211	0.00859195	0.0157496	0.00271667	0.0152754	-0.0195822	-0.017035	-0.0291509	-0.0268976	-0.0370262	0.00741748	-0.00567395	0.00113383	-0.00288362	-9.66832e-05	0.0057515	0.00160498	0.00615961	-0.0033069	-0.00918918	-0.00280502	0.000736255	-0.00961412	0.000504272	-0.00215973
4	120	SYNW1855	N-acylglucosamine-6-phosphate 2-epimerase	Q7U554	-0.038826	-0.034706	-0.0519271	-0.0284069	-0.0319801	0.00396963	0.0127621	0.0161988	0.0167513	0.0135125	0.0306247	0.0292045	0.0190397	0.0265763	0.0290623	-0.0318296	-0.0295557	-0.0318406	0.00516489	-0.0187446	-0.00350666	-0.0037722	-0.0321329	0.00303029	0.0208204	0.0294446	0.0145645	0.0393	0.000664974	0.0265367
4	121	SYNW1494	1,4-alpha-glucan branching enzyme GlgB	Q7U646	0.0279616	0.0134484	0.0295146	0.0130959	0.0229092	-0.0146112	0.00457911	-0.00314382	0.00154179	0.00495521	-0.0265558	-0.0247634	-0.0129196	-0.0130596	-0.0116888	0.0196163	0.0161332	0.0189151	-0.0020506	0.0081773	-0.00174509	-0.00183273	0.0102663	-0.00470712	-0.0019176	-0.0338425	-0.0139117	-0.00989218	-0.00421151	-0.0102606
4	122	SYNW2090	DNA-directed RNA polymerase subunit alpha	Q7U4H7	0.00238517	0.00907655	0.0150039	0.0105861	0.00433708	-0.000611195	0.0124099	0.00855086	0.00277531	-0.00371042	-0.0187288	-0.0106887	-0.0202048	-0.00379023	-0.00314677	-0.000134678	0.00994012	0.00743982	0.00590722	0.0105679	0.0120028	0.00272942	0.00767214	-1.51872e-05	-0.00612967	-0.00795022	-0.0104415	-0.011095	-0.00350128	-0.0212358
4	123	SYNW2318	Aminotransferase	Q7U3V9	0.00631362	-0.00364699	0.00450881	0.00593205	0.00450901	-0.0020127	-0.00572287	0.000907366	-0.00373835	0.0059243	-0.00188795	-0.000149431	-0.00269599	-0.00638344	0.000192385	-0.0402302	-0.0172894	-0.000639676	0.00235108	-0.000777702	-0.00391675	-0.00178769	0.00149486	0.00400781	0.0106588	0.0177026	0.0140178	0.0279186	-0.00863061	-0.00692912
4	124	SYNW1008	Possible nitrilase	Q7U7H5	0.0428129	0.0234131	0.0311199	0.0125323	0.0130881	-0.00932622	-0.00849579	-0.0167456	-0.0200661	-0.0137139	-0.0244441	-0.00813724	-0.0082995	-0.0146121	0.00272782	0.018427	0.0189429	0.00173834	-0.00274302	-0.0144627	-0.00029668	-0.00338981	-0.0113666	-0.022851	0.0190384	-0.0179815	0.0140036	-0.00548684	-0.00756189	0.0121364
4	125	SYNW0329	ABC transporter, ATP binding protein	Q7U9C9	0.0361539	0.0249991	0.0341997	0.038234	0.0327936	-0.011389	0.0100006	0.0177736	0.0164366	0.011064	-0.058391	-0.0620139	-0.0300987	-0.0272703	-0.032714	0.0174743	0.022037	0.0176464	0.00234773	0.0053704	-0.0128295	0.0185161	0.0261979	0.0180034	0.0013187	-0.0850047	-0.00738899	-0.0188516	0.00806059	-0.0126759
4	126	SYNW1884	Signal peptide peptidase SppA (Protease IV)	Q7U528	0.00628522	0.00356942	0.0198171	0.0242953	0.00361711	-0.015133	-0.00921128	-0.00921565	-0.00639919	-0.0198582	-0.00172216	0.00541876	0.00255972	-0.00276922	-0.00264142	0.0307337	0.0179251	-0.000974638	-0.0158865	-0.000553023	-0.00387628	-0.00565245	-0.00350935	-0.0221271	-0.00941533	-0.00283416	-0.000230162	-0.00960193	-0.000489998	0.0278796
4	127	SYNW0615	DNA-directed RNA polymerase subunit beta'	Q7U8K2	0.018545	0.017159	0.0192894	0.0111158	0.0139951	0.00111426	0.00208925	0.00229028	0.00237876	-0.00127273	-0.0189592	-0.0217541	-0.023329	-0.00862167	-0.0203116	0.00405002	0.01286	0.0137339	0.00739885	0.0103869	0.00595941	0.00474989	0.0113449	0.000832851	-0.00243276	-0.0148343	-0.0123302	-0.0173623	-0.0016008	-0.0164848
4	128	SYNW0613	DNA-directed RNA polymerase subunit beta	Q7U8K4	0.0159961	0.0132049	0.0211017	0.0140953	0.0126928	-0.00390531	0.00622571	0.00201229	0.00459181	-0.00161883	-0.025235	-0.022822	-0.0235518	-0.00772169	-0.016707	0.0107413	0.0159909	0.0104897	0.0047259	0.00529833	0.0113479	0.00683283	0.00525043	0.00383267	-0.00335124	-0.026176	-0.010567	-0.0173976	0.00396912	-0.00934618
4	129	SYNW1967	Cytochrome b6	Q7U4U6	0.00153616	0.00457291	0.00382496	-0.0123918	0.00273216	0.00835667	0.00414807	0.00803497	-0.00390324	0.0143051	-0.00883126	-0.0109512	-0.00675152	-0.00235275	-0.0192033	-0.0382173	-0.0150087	0.0128784	0.0119788	0.00545872	0.00671969	0.0113326	0.0140207	0.0236927	0.0206082	0.000857824	0.00512306	0.00730031	-0.00420184	-0.045669
4	130	SYNW2140	ATP-dependent protease La (LON) domain	Q7U4C9	0.0444667	0.0381363	0.0199874	0.0139879	0.0195435	-0.00853465	-0.00347624	-0.00993167	-0.0406278	0.0118212	-0.00619078	0.00183211	-0.0459302	-0.0481142	-0.00780654	0.0205957	0.0331302	0.0160558	-0.00828778	0.0313557	0.0498053	0.0298582	0.0242516	0.011715	-0.0335451	-0.00780044	-0.0142856	-0.0285443	0.0218666	-0.125334
4	131	SYNW0449	Putative N-acetylglucosamine-6-phosphate 2-epimerase/N-acetylglucosamine-6-phosphatase	Q7U910	-0.00465846	0.00401006	0.00460489	0.0146059	-0.00775375	0.00845374	0.0131024	-0.00157664	0.0239616	0.0182904	-0.0138727	0.000354597	-0.0269644	-0.0166174	-0.039458	0.0290625	0.0161944	0.00694757	0.00812532	0.00336515	0.0132255	-0.00717867	0.00642357	0.00902175	-0.0282214	-0.0271119	-0.0238211	-0.0179244	0.0242519	0.0111576
4	132	SYNW0127	Lysine--tRNA ligase	Q7U9X5	-0.0165184	-0.0222025	-0.0141987	-0.017081	-0.0131724	0.0085453	0.00717229	-0.00182496	0.00405789	0.00541835	0.00447326	0.00674779	0.00596155	0.01222	0.00676918	-0.0227629	-0.017115	-0.00647742	0.0102391	-0.00892939	-0.00318622	-0.00350439	-0.00597145	0.00448815	0.0184765	0.0189341	0.00791615	0.019891	-0.00967483	0.021309
4	133	SYNW1500	Uncharacterized protein	Q7U640	-0.0109107	-0.0167229	-0.00799984	0.00129828	-0.0127857	-0.0165348	-0.00675639	-0.00690746	-0.000946561	-0.000592969	0.00668892	0.0134009	0.00555184	0.0145552	0.00722837	0.0143077	0.000856104	-0.0307963	-0.0119269	-0.0197468	-0.00307726	-0.00827366	-0.0158174	0.00209542	0.00723341	0.0113585	0.00482908	0.0103524	0.0203422	0.0496973
4	134	SYNW0432	Putative short-chain dehydrogenase family protein	Q7U927	-0.0298549	-0.0431401	-0.0293939	-0.0348259	-0.0461889	0.0164033	0.00393325	0.0107418	-0.00351523	0.0121859	0.035018	0.0229381	0.0380673	0.0110714	0.0026285	0.00280901	-0.00969447	0.00258271	0.00627295	-0.0114344	-0.00919353	0.0117629	-0.00307925	-0.00570743	-0.00345958	0.025511	0.0338033	-0.00886448	-0.0149826	0.0176053
4	135	SYNW0837	Uncharacterized protein	Q7U7Z1	0.0180196	0.0185719	0.0314103	0.0135923	0.00846418	-0.0174875	-0.00679487	-0.00198906	-0.00598282	-0.00122691	-0.0375597	-0.0216526	-0.0194868	-0.0129961	-0.00508757	0.0113083	0.0262324	0.0192967	0.000870232	0.0181245	0.0147983	0.00250079	0.0178846	0.00277708	-0.00732054	-0.0216079	-0.0083201	-0.00866204	0.003233	-0.0309097
4	136	SYNW1746	Acetolactate synthase large subunit	Q7U5G1	0.0387404	0.0353929	0.0417164	0.0434818	0.0248774	-0.0157603	-0.0116787	-0.0107292	-0.0164618	-0.0152256	-0.0682496	-0.0259404	-0.0189961	-0.0148423	-0.0283589	0.0466365	0.0372398	0.00811238	0.00826218	0.0454455	0.00180905	-0.00505923	0.0452688	0.0114158	-0.023854	-0.0210122	-0.0322698	-0.056253	0.0212046	-0.0449122
4	137	SYNW1854	60 kDa chaperonin 2	Q7TTT6	-0.019282	-0.0208507	-0.0168723	-0.0180561	-0.0225587	-0.0136	-0.00446583	-0.00464032	-0.00840664	-0.0103919	0.0106656	0.017361	0.0157147	0.0247522	0.0279863	-0.0167777	-0.0107785	-0.00579917	0.00265168	-0.0129194	0.00525763	0.00456911	-0.00755632	0.00508043	0.0233881	0.0212373	0.0169507	0.0213809	-0.00816025	0.00411993
4	138	SYNW0614	DNA-directed RNA polymerase subunit gamma	Q7U8K3	-0.00687593	0.0158237	0.026331	0.0260286	0.00439349	-0.00449213	0.0141207	-0.00486388	0.00553609	-0.0182006	-0.0249803	-0.0144738	-0.0320687	-0.0117068	-0.0186756	0.0185626	0.026589	0.0161793	-0.00619093	0.0121543	0.0127459	0.0117326	0.0149379	0.00517838	-0.0273742	-0.0244345	-0.0101237	-0.0164554	0.0123336	-0.00173048
4	139	SYNW0962	4-alpha-glucanotransferase	Q7U7L9	0.00144988	0.0016688	0.00937816	0.00621052	0.00370653	0.00116676	-0.00033211	-0.000672089	-0.000489512	-0.00217436	-0.0116051	-0.0108989	-0.0116785	-0.0193625	-0.013325	0.00832913	0.00519253	0.00399024	0.00565652	0.0023024	0.00489572	-0.00104531	-0.00143942	-9.55841e-05	-0.00472518	0.00171742	0.0062332	0.00839988	-0.000469451	0.00801536
4	140	SYNW0501	Alanine dehydrogenase	Q7U8V8	0.00529087	0.00777412	0.0122469	0.000307643	-0.00541266	-0.00223594	-0.000198353	-0.00212829	-0.00335065	0.0014925	-0.010375	-0.0129262	-0.0106699	-0.0181215	-0.00947311	-0.00941803	-0.00124751	0.0134909	0.00646738	0.0114839	0.00749756	0.00727008	0.00323142	0.00610119	0.00215234	0.00596621	0.00390778	0.0192873	-0.0036492	-0.0247619
4	141	SYNW0259	Serine hydroxymethyltransferase	Q7U9J7	-0.0131603	-0.0174886	-0.00416607	-0.00477175	-0.0110613	-0.0084845	0.00623449	0.000423961	0.00245829	-0.0084749	-0.00261895	0.00620166	0.00047911	0.00556336	-0.00758363	-0.0125389	-0.00509638	-0.00128052	0.00124975	0.00217888	0.00772008	-0.00123974	0.000958259	0.00299956	0.0133004	0.0178551	0.0167458	0.0189771	-0.00428422	-0.00109612
4	142	SYNW1269	Chaperone protein dnaK1	Q7U6R7	-0.0250529	-0.0288162	-0.0146189	-0.0233462	-0.0248508	-0.00484281	0.00389904	0.00551449	0.000177755	-0.00110748	0.0107626	0.0137885	0.0147791	0.00811886	0.00698554	-0.00454913	-0.00824913	-0.0162505	-0.00160258	-0.0161317	0.00654989	0.00234593	-0.0130477	-0.00131923	0.0164433	0.0217164	0.0233604	0.0258672	0.00211775	0.0213585
4	143	SYNW2355	Fe2OG dioxygenase domain-containing protein	Q7U3S4	0.0365938	0.0308668	0.0487675	0.0539648	0.0339643	0.0157873	0.0195049	0.027726	0.0230409	0.0253529	-0.0396915	-0.0348265	-0.0694839	-0.11439	-0.118107	0.0701437	0.0546101	0.0241213	-0.0124253	0.0263956	0.040949	0.0355582	0.0214113	0.0095077	-0.0630914	-0.0265594	-0.0582289	-0.0990258	0.0403611	-0.00279715
4	144	SYNW0533	D-3-phosphoglycerate dehydrogenase	Q7U8S8	-0.0272068	-0.0222725	-0.0121882	-0.0217714	-0.018311	0.00347867	0.00112818	0.00180223	0.00684152	-0.013128	0.00617384	0.00708083	0.000487218	0.0156045	0.0105779	-0.0152045	-0.0159477	-0.00657481	0.013045	-0.00137536	0.00163359	-0.00427201	-0.00505983	0.0047552	0.0172069	0.0261197	0.0121538	0.032465	-0.00233077	0.00508889
4	145	SYNW0687	Thioredoxin reductase	Q7U8D4	-0.0192794	-0.0130071	-0.0119188	-0.0382326	-0.0217857	0.00133918	0.00876678	0.00516085	-0.00282278	-0.0066335	0.00583389	0.00254673	0.00519616	0.00852341	0.00457857	0.0180381	0.00690935	-5.14909e-05	0.00973492	0.00803238	0.0222216	0.00825307	-0.00497661	-0.0026122	0.00547734	0.00644074	0.00186046	-0.00584094	-0.000128998	-0.00162354
4	146	SYNW1703	Uncharacterized protein	Q7U5K0	0.0701068	0.0356209	0.065903	0.0245699	0.0635276	0.00593739	0.00316658	0.011891	-0.0734505	0.0399886	-0.00501388	-0.0827914	0.0140749	-0.168521	-0.0876489	0.0235235	0.0122044	0.000758363	0.00462397	0.0560139	0.0399863	0.054341	0.0849922	0.0612568	0.030577	-0.0293272	0.0181326	0.0107993	-0.134617	-0.150627
4	147	SYNW0826	Uncharacterized protein	Q7U801	-0.0164435	-0.0246133	-0.00646979	-0.0137548	-0.0194496	-0.00830973	-0.0111121	-0.00959087	-0.0111033	-0.0107468	0.00948042	0.0221945	0.012705	0.00386828	1.56286e-06	-0.00145551	-0.0360542	-0.0205805	0.00852216	-0.005816	-0.0131724	-0.00443548	-0.0154401	0.00503156	0.00986286	0.0402975	0.0236632	0.0245151	0.0145752	0.0538306
4	148	SYNW1586	Ornithine carbamoyltransferase	Q7U5V5	0.00137183	-0.01603	-0.00828259	-0.00855643	-0.0199528	-0.00955996	-0.0229437	-0.00504951	-0.0240338	-0.0123952	0.0046056	0.00851085	0.0109246	0.00327422	0.0135008	-0.00947932	-0.00732656	0.0142517	0.0149305	0.00777244	0.0104065	0.0126124	-0.000457055	0.00363392	0.026839	0.00895221	0.0159917	0.0101487	-0.0196761	-0.00398401
4	149	SYNW2508	Chaperone protein dnaK2	Q7U3C4	-0.0155071	-0.0129303	-0.0130457	-0.0266164	-0.0194782	-0.00964513	-0.00036038	-0.0057812	-0.0116379	-0.00723208	0.00169646	0.00428934	-0.000513425	0.0103142	0.017826	-0.0219462	-0.0108948	0.00539311	0.00907998	0.00410939	0.00986499	0.00579934	-0.00128521	0.0120775	0.025757	0.0246124	0.0133578	0.0270881	-0.0105446	-0.00384696
4	150	SYNW0030	Glyceraldehyde-3-phosphate dehydrogenase	Q7UA70	-0.0177565	-0.0133692	-0.00590066	-0.0262864	-0.0154379	-0.003375	0.0104706	0.0104145	0.00255522	-0.00042909	-0.0130553	-0.00354764	-0.00559912	-0.00641903	-0.00253594	-0.00732597	-0.00457511	0.0144124	0.0146248	0.00961203	0.0194745	0.0158361	0.0143403	0.0146032	0.0124098	0.00716925	1.55165e-05	0.00808762	-0.00362466	-0.0247882
4	151	SYNW0121	Single-stranded DNA-binding protein	Q7U9Y1	-0.0443493	-0.0301728	-0.0225485	-0.00845695	-0.0177658	-0.00288217	0.0104197	0.00322271	-0.00646159	-0.0178678	0.00454117	0.0150773	0.00630963	0.0113479	0.00378632	-0.0221091	-0.0297419	0.00478798	0.0101813	0.0110505	0.00017661	-0.00890076	0.00519224	0.00754646	0.016376	0.0377228	0.0203373	0.0376708	0.0034343	0.0020756
4	152	SYNW2196	Elp3 domain-containing protein	Q7U475	0.0627121	0.0553435	0.0592204	0.0672983	0.046041	0.013461	0.00791497	-0.0019927	0.0211142	-0.0180483	-0.0639288	-0.0749917	-0.093672	-0.100036	-0.0776036	0.0767351	0.0621591	0.0514782	0.00798893	0.0545526	0.0174143	-0.00642054	0.0350071	-0.00881892	-0.0521156	-0.0592664	-0.0201108	-0.0766869	0.0263907	-0.0111392
4	153	SYNW0791	Fructose-1,6-bisphosphate aldolase	Q7U833	0.0221507	0.0150322	0.00891386	-0.0203709	0.00176526	-0.0145778	-0.00241565	-0.0110253	-0.0156367	-0.00535808	-0.0225912	-0.0177009	-0.0174516	-0.0029484	-0.0154304	-0.000894404	0.00911087	0.0281602	0.0171997	0.0166003	0.0140516	0.0252035	0.00830942	0.0126185	0.0200809	-0.00875449	-0.00235459	-0.00471276	-0.00348138	-0.0334923
4	154	SYNW1718	Ribulose bisphosphate carboxylase large chain	Q7U5I8	0.0110565	0.00380281	0.00231943	-0.0183283	-0.00416453	0.00163741	0.00272319	-0.0035666	-0.0134717	-0.0045324	-0.0162755	-0.0192449	-0.0200957	-0.00675867	-0.0157557	-0.0094304	0.00932471	0.0208261	0.0139994	0.0199175	0.0171527	0.00752873	0.019361	0.0179952	0.0225738	0.00418663	-0.00427735	0.00781447	-0.00744487	-0.0388729
4	155	SYNW0442	Uncharacterized protein	Q7U917	0.0189064	-0.00105293	0.0083442	0.0148838	0.0137426	0.023163	0.010017	0.0338076	0.0263189	0.0262325	-0.0766572	-0.0529125	-0.0528146	-0.0518256	-0.0436848	0.0555435	0.0523787	0.0390659	0.0398792	0.03833	0.0316514	0.040376	0.0372675	0.0387994	-0.0521517	-0.109746	-0.0596184	-0.0615213	0.0518722	-0.0385951
4	156	SYNW1147	Ribonucleotide reductase (Class II)	Q7U739	0.00139109	-0.000739962	0.00761368	-0.00366191	-0.00294226	-0.0141501	9.14059e-05	-0.00392644	-0.00720757	-0.0084463	-0.0187118	-0.0172952	-0.0153397	-0.00942782	-0.0125426	0.0109085	0.0232356	0.0176124	0.00841058	0.0191265	0.0183321	0.0145535	0.0211111	0.0136989	0.00135097	-0.0173507	-0.00453739	-0.00548378	0.00195072	-0.0176234
4	157	SYNW1109	Tyrosine binding protein	Q7U777	0.00950221	0.0192667	0.0227861	0.0146264	0.0154202	-0.0140134	0.00797065	-0.000632579	0.000290945	-0.0114254	-0.0509524	-0.0412405	-0.0447213	-0.0111776	-0.0232828	0.00276271	0.0164869	0.0283215	0.028699	0.0286993	0.0203293	0.0166325	0.0300219	0.0269678	-0.0167485	-0.0104461	-0.015238	-0.0255032	0.0111769	-0.0345793
4	158	SYNW0782	Glutamate 5-kinase	Q7U842	-0.00728197	0.00660309	-0.00573444	0.000333275	0.0251349	0.000411129	-0.0193246	-0.00124229	-0.00764448	0.00689226	-0.0172822	-0.0226717	-0.0240819	-0.0361278	-0.00666348	0.0359219	0.0158552	-0.0218888	-0.00750583	-0.0314001	-0.0117556	0.0211249	-0.027543	-0.0109592	0.0047168	-0.0041925	0.0377919	0.0196651	0.0196907	0.0691588
4	159	SYNW1292	1-deoxy-D-xylulose-5-phosphate synthase	Q7U6P6	0.0321169	0.0225175	0.0213779	0.0336453	0.0378836	-0.0355706	-0.0360755	-0.0162648	-0.0393235	-0.00790574	-0.0158296	-0.0292681	-0.037068	-0.0208796	-0.0199527	0.0207745	0.0438792	0.0202661	0.00361997	0.00831409	0.0282327	0.026308	0.0269591	0.00256362	-0.00967633	-0.0111858	0.0218635	-0.0132306	-0.0202163	-0.0378751
4	160	SYNW1641	D-alanine--D-alanine ligase	Q7U5Q9	-0.037397	-0.0441918	-0.0426643	-0.039351	-0.0297587	0.00791313	0.00719661	0.00992428	-0.000294401	0.00915848	0.00940873	0.00532182	0.00938945	0.0054881	0.014987	-0.0187454	-0.0270714	-0.0331149	0.00910548	-0.0240529	0.0146192	0.0174326	-0.02299	0.014069	0.0376874	0.0315119	0.0371087	0.0451527	0.00745598	0.0267013
4	161	SYNW0032	Putative cyclophilin-type peptidyl-prolyl cis-trans isomerase	Q7UA68	-0.0180864	-0.0269461	-0.0128646	-0.00822427	-0.012747	-0.0141017	-0.0140023	-0.0141299	-0.0151301	-0.017353	0.00268275	0.0123027	0.00752133	0.00755552	0.00707521	0.0192314	0.014815	0.00893706	0.00263389	0.0145557	0.00671402	0.00530149	0.00999758	0.000334158	0.00323516	0.00573865	0.0134094	0.00525997	0.00302222	0.00326213
4	162	SYNW1987	S-adenosylmethionine synthase	Q7U4S6	-0.0234572	-0.0198312	-0.0197668	-0.0160106	-0.0149979	0.000625147	0.0105203	0.00357334	0.00143263	-0.0108135	-0.00533634	-0.00682157	-0.00178102	-0.00566761	-0.00863366	0.0111913	0.020011	0.00541436	0.00504465	0.00526201	0.0172729	0.0189565	0.0172534	0.00885305	-0.00488651	-0.0108117	0.00536015	-0.000582945	0.0111214	0.00750652
4	163	SYNW0194	Possible similar to leukotoxin secretion protein	Q7U9Q9	-0.0128641	-0.00900487	-0.0114316	-0.0123141	-0.00979853	-0.00181038	-0.0014625	0.00413366	-0.000221188	-0.00432949	-0.0103807	-0.00977117	-0.0108541	-0.0135081	-0.0159491	-0.00430647	-0.00135174	0.00584128	0.0150376	0.0113507	0.0133597	0.0143647	0.0128355	0.0127623	0.0106502	0.0138459	0.000435569	0.0158403	0.0010724	-0.00217167
4	164	SYNW1251	Uncharacterized protein	Q7U6T5	-0.0288906	-0.0322617	-0.0252662	-0.0210956	-0.0146948	-0.00418631	-0.011827	0.000204274	-0.0135954	0.00110786	0.00706836	1.65583e-05	0.00612823	0.00649688	0.00221784	-0.00623412	-0.0129672	-0.0190683	0.00812393	-0.0263044	0.0153164	0.0121947	-0.0130195	0.00623809	0.0218739	0.0274933	0.0326653	0.0332169	0.0133324	0.0357162
4	165	SYNW0338	Peptide methionine sulfoxide reductase MsrB	Q7U9C0	0.0258777	0.0220873	0.0268011	0.016166	0.0143856	-0.0105532	-0.00352366	-0.0235331	-0.00934733	0.000335008	-0.0595747	-0.0241028	-0.048564	-0.0330612	-0.0284132	0.0378515	0.0255371	0.0196635	0.0068951	0.015864	0.028278	-0.00212807	0.0134626	0.00240216	-0.015966	-0.00356465	-0.00715463	-0.0108374	0.0156136	0.0091035
4	166	SYNW0648	dTDP-4-dehydrorhamnose 3,5-epimerase	Q7U8H0	-0.00707971	-0.0243543	-0.0336674	-0.0375888	-0.0268098	-0.00143184	-0.0126073	-0.0064465	-0.0256577	-0.0042846	0.0139573	0.0134919	0.0147515	0.000755504	-0.00255031	-0.00849503	-0.0144402	0.00379715	0.00434655	-0.00351441	0.00536173	0.0139032	-0.00424885	0.00338431	0.0400546	0.0327558	0.0361475	0.0281806	-0.014616	0.0169052
4	167	SYNW1256	Glucose-6-phosphate isomerase	Q7U6T0	-0.0214344	-0.0248388	-0.0285451	-0.0502375	-0.0257693	0.000407528	0.00507044	0.00298993	-0.00591878	-0.00278457	-0.0041944	-0.00324334	-0.000333926	-0.000436785	-0.00189833	-0.0334508	-0.0126844	0.012839	0.0244998	0.0118286	0.0187743	0.0176632	0.00651154	0.023605	0.0369776	0.0310646	0.0219703	0.0312434	-0.00434502	-0.02533
4	168	SYNW1593	Uncharacterized protein	Q7U5V0	0.00414735	0.00273033	0.0214195	0.0171168	0.00633079	-0.010698	-0.00495375	-0.000794928	0.00320515	-0.00641054	-0.0404821	-0.0337863	-0.0417313	-0.0377278	-0.0491521	0.0443824	0.0405525	0.0337471	0.0175811	0.0286977	0.0270683	0.0245113	0.027554	0.0200458	-0.029876	-0.0492846	-0.0212422	-0.0145662	0.0280039	-0.00638793
4	169	SYNW2137	Elongation factor G	Q7U4D2	-0.00796256	0.00075215	0.0109469	-0.011553	-0.00627637	-0.0209754	-0.00571968	-0.00221698	-0.00249732	-0.0164816	-0.035159	-0.0319978	-0.0268402	-0.000152201	-0.016274	0.0167826	0.0367609	0.0177274	0.0105276	0.032607	0.0337573	0.0236125	0.0234762	0.0230078	-0.00734816	-0.0106733	-0.0173116	0.00595769	0.0145393	-0.0310163
4	170	SYNW0193	Putative multidrug efflux ABC transporter	Q7U9R0	-0.023175	-0.0233184	-0.0148651	-0.0103284	-0.0240632	-0.000299551	0.000175054	0.00452939	0.00123109	-0.0163803	-0.0155509	-0.0133785	-0.0056649	-0.00726458	-0.0285421	0.0134106	0.0120011	0.010698	0.0225823	0.00960274	0.01754	0.0125917	0.0099095	0.0115368	0.0134409	0.0036026	0.00769897	0.00582462	0.0182954	0.00816027
4	171	SYNW0336	Biotin carboxylase	Q7U9C2	-0.0100136	-0.0467227	-0.0115464	-0.000632086	-0.0153846	-0.0244919	-0.0322178	-0.0114414	-0.0300018	-0.0383388	0.0111103	0.0124302	0.0128748	0.0050233	-0.000295071	0.053577	0.0307821	0.0122402	-0.0247716	0.00163003	0.0165246	0.0225467	0.00122065	-0.0118919	0.000411587	0.00569774	0.0346334	-0.00398438	0.00346561	0.0375659
4	172	SYNW1799	Uncharacterized protein	Q7U5A8	-0.0304208	-0.0339867	-0.0311716	-0.0361417	-0.0310651	-0.00664984	-0.00907277	-0.0084433	-0.00863442	-0.00538466	0.00424308	0.00391216	0.00272096	-0.00117571	0.00242216	-0.0332271	-0.0193676	0.0049561	0.0291724	0.000149786	0.0150603	0.0176219	-5.5571e-05	0.027181	0.0330107	0.0332573	0.0257288	0.0396247	0.0100871	0.00564841
4	173	SYNW1174	4-hydroxy-3-methylbut-2-en-1-yl diphosphate synthase (ferredoxin)	Q7U712	0.0029161	0.00659223	0.012932	0.0204667	-0.00441236	-0.0294274	-0.0113591	-0.0205695	-0.0110832	-0.0334808	-0.0439426	-0.0275077	-0.0322979	-0.0134656	-0.0161945	0.0348097	0.036889	0.0221777	-0.00508082	0.0233236	0.0134526	0.0214997	0.0158567	0.00606223	0.00266942	-0.0183061	0.0140955	0.00443118	0.0178256	0.0111277
4	174	SYNW0560	Peptide methionine sulfoxide reductase MsrA	Q7U8Q3	-0.010328	-0.0153809	0.016579	-0.0429823	-0.036184	-0.043602	-0.0020553	0.006208	-0.0257462	-0.0411401	-0.0382357	0.0319658	0.0289506	-0.0157404	-0.022385	-0.0313589	-0.0170318	0.0280345	0.0369468	0.0435155	0.0275447	0.0380498	0.00974532	0.0258347	0.0302126	0.0560494	0.0592432	0.0362658	0.00283431	-0.135809
4	175	SYNW1721	BMC domain-containing protein	Q7U5I6	-0.00174595	-0.012106	-0.0158633	-0.021586	-0.0258939	-0.00438901	-0.00322424	-0.00859683	-0.0142658	-0.00687181	-0.0206388	-0.0336419	-0.0269345	-0.0148893	-0.00655327	0.0104127	0.0201464	0.0132941	0.0236622	0.00335956	0.0253171	0.0177146	0.015997	0.0177051	0.0275256	-0.00407448	0.0161237	0.0173038	0.0063803	0.00633294
4	176	SYNW2365	Putative small heat shock protein	Q7U3R4	-0.0415206	-0.105453	-0.166745	-0.197825	-0.115112	0.0388294	0.0830269	0.0455756	0.0124422	0.0239943	-0.014819	0.032348	0.0238496	0.0166525	0.127637	-0.0674603	-0.104227	-0.0346009	0.0213621	-0.031014	-0.0324778	-0.0367578	-0.0345992	0.0312758	0.167958	0.142044	0.110774	0.165548	-0.0932301	0.0325237
4	177	SYNW2154	Phosphoglucomutase	Q7U4B7	-0.0133269	-0.0192072	-0.00178458	0.00192709	-0.00610851	-0.0200616	-0.0259699	-0.0162253	-0.0172856	-0.031328	-0.0179939	-0.0100323	-0.0205389	-0.0186156	-0.0250509	0.0212708	0.0235536	0.0226093	0.0140241	0.0136903	0.0166329	0.000529636	0.0101054	0.00817916	0.0121599	0.0182579	0.0233352	0.0198132	0.0135965	0.0238446
4	178	SYNW2209	Possible glycosyltransferase 2 fused to TPR-repeat domain	Q7U463	4.9732e-05	0.00054029	0.00308562	-0.00207835	0.011448	-0.0300065	-0.0328163	-0.0131149	-0.0350799	-0.00464147	-0.0283506	-0.0312181	-0.0392515	-0.0295703	-0.0183928	0.0409096	0.0304102	0.0319878	0.00665503	0.0344396	0.0280078	0.0115796	0.0235713	0.0190554	-0.00599745	0.00626712	-0.0220576	0.0105493	0.0139319	0.0200874
4	179	SYNW0119	Adenosylhomocysteinase	Q7U9Y3	-0.0282635	-0.0284043	-0.028464	-0.00762973	-0.000835345	-0.00303458	-0.00607106	-0.00444656	-0.00825425	-0.0191092	-0.0233429	-0.0271565	-0.0248772	-0.0162126	-0.0293535	0.0328418	0.0283855	0.0318419	0.016147	0.0288835	0.0295327	0.0167144	0.0408456	0.0198979	-0.00327136	-0.000882705	0.000815399	-0.0091949	0.0181878	0.00471058
4	180	SYNW0591	Putative succinate dehydrogenase flavoprotein subunit	Q7U8M5	0.0139282	-0.0394712	0.058255	0.0841201	0.0246338	-0.0420848	0.0104296	-0.04168	0.0310045	-0.0471065	-0.0291127	-0.113921	-0.0246534	-0.11828	-0.0217267	0.0616264	0.0709386	0.0213984	0.0295117	0.0162744	0.0460847	0.0251784	0.0106147	0.0369405	-0.0602107	-0.0506868	-0.0382853	-0.028937	0.0784411	0.0367758
4	181	SYNW2294	Possible glycosyltransferase	Q7U3Y3	0.0587054	0.0906236	0.0770798	0.108785	0.0976863	0.00328306	0.0275028	0.0375365	-0.0533147	-0.0143902	-0.076337	-0.239204	-0.131318	-0.253671	0.00735491	0.11311	0.0731664	0.118335	0.0550297	0.118629	0.038257	0.0252402	0.0811364	0.0749348	-0.0372529	-0.0571711	-0.202214	-0.0457621	-0.0156302	-0.0801301
4	182	SYNW0156	Alpha-1,4 glucan phosphorylase	Q7U9U7	-0.0244613	-0.0289128	-0.025216	-0.0300302	-0.030184	-0.00129046	0.00282656	-0.00179454	-0.00683945	-0.00937396	-0.0261471	-0.0295408	-0.0281706	-0.0227768	-0.028234	0.0111899	0.0143832	0.0275868	0.0302833	0.0233556	0.0322237	0.0260592	0.0220586	0.0307036	0.0169722	0.0144065	0.0116657	0.0232149	0.00844866	-0.00240635
4	183	SYNW1771	Proline--tRNA ligase	Q7U5D6	-0.0355751	-0.027265	-0.0296809	-0.025492	-0.0241502	-0.0219036	-0.0250738	-0.0208063	-0.0261478	-0.0200925	-0.0107469	-0.0106847	-0.0125265	-0.0104045	-0.0116242	0.0371278	0.0291332	0.0102556	0.00516182	0.00781427	0.0217329	0.014349	0.00185967	0.00253352	0.0237084	0.0259308	0.028613	0.0325038	0.0217797	0.0496704
4	184	SYNW2292	Uncharacterized protein	Q7U3Y5	-0.0331897	-0.0252499	-0.065762	-0.0691092	-0.0326694	0.0104979	-0.00412592	-0.0181858	-0.0422362	0.0117209	0.00142396	-0.00616319	-0.0205725	-0.0321175	-0.00226009	-0.0466845	-0.0578514	0.00343447	0.0592588	-0.00555435	0.033857	0.0122331	0.00438044	0.0519425	0.0718999	0.0538533	0.0320752	0.0690432	0.0112419	0.0348693
4	185	SYNW0512	ATP synthase subunit beta	Q7U8U7	-0.0103128	-0.00594363	0.0003234	-0.00897414	-0.00273283	-0.0194088	-0.0112571	-0.0176245	-0.00897977	-0.0266834	-0.0553202	-0.047411	-0.0579217	-0.0276336	-0.0400843	0.0375841	0.0444356	0.032777	0.0230486	0.0285563	0.0469429	0.0358579	0.0353882	0.025394	0.00406154	-0.00299168	0.00282489	-0.0067415	0.0299729	0.00285374
4	186	SYNW1085	Possible ABC transporter component	Q7U7A0	-0.0189601	-0.0279707	-0.03326	-0.0166925	-0.0303884	-0.0300534	-0.0284754	-0.00740804	-0.0209382	-0.0280034	-0.0284765	-0.0297695	-0.0110158	-0.011937	-0.0214119	-0.0128965	0.0238893	0.0143858	0.00923357	0.00971593	0.0278997	0.0366606	0.012616	0.009978	0.0210296	0.0278236	0.0504053	0.0458558	0.0319491	0.0362148
4	187	SYNW0495	ATP synthase gamma chain	Q7U8W4	-0.00852219	-0.0143795	-0.00631906	-0.00137753	0.00110665	-0.0189107	-0.0233368	-0.0217042	-0.0191799	-0.0284535	-0.0582078	-0.0520372	-0.0564586	-0.0293407	-0.0337187	0.0338698	0.0412868	0.0343604	0.0273154	0.0308101	0.0430204	0.0410157	0.0349546	0.0312064	0.00504287	-0.00377967	0.011675	0.00466685	0.027071	0.00832412
4	188	SYNW1968	Putative carboxyl-terminal processing protease	Q7U4U5	-0.02673	-0.0787678	-0.0784528	-0.0589617	-0.0778437	-0.0206909	-0.0385878	-0.0287188	-0.0668516	-0.0293602	0.0364293	0.0433635	0.0349137	-0.00778592	0.00671617	0.0637991	0.0133059	0.022008	0.0260956	0.00482907	0.0322013	0.0194559	-0.0409017	0.00748223	0.0519728	0.0374209	0.0480251	0.0349399	0.0249912	0.045703
4	189	SYNW0806	PPK2 domain-containing protein	Q7U819	-0.00999272	-0.0379447	-0.0585483	-0.074883	-0.0427445	-0.0168723	-0.0164251	-0.0154166	-0.0176231	0.0191595	-0.0376986	-0.0479323	-0.0176751	-0.022618	0.00168349	0.0216584	0.0379109	0.05714	0.0662673	0.0206797	0.0554059	0.0566318	0.0444659	0.0567016	0.0231031	-0.0284161	0.00145108	-0.0188068	0.0252222	-0.0238836
4	190	SYNW2504	Formyltetrahydrofolate deformylase	Q7U3C8	-0.00829359	-0.0254029	-0.00132101	-0.00508713	-0.0190498	-0.0405331	-0.033312	-0.0202505	-0.0260837	-0.0188431	-0.0608964	-0.0363144	-0.0353061	-0.0569793	-0.0112069	0.0308042	0.0270058	0.00428695	0.0096571	-0.000928291	0.03604	0.03092	0.00063525	0.0119633	0.00470936	0.00258487	0.0277488	0.0174109	0.130305	0.0657366
4	191	SYNW2201	6-carboxy-5,6,7,8-tetrahydropterin synthase	Q7U470	0.0327872	0.0267581	0.0252894	0.0238771	0.0217741	-0.0842515	-0.00938658	-0.011883	-0.0139966	-0.0710331	-0.0615297	-0.0296302	-0.0940676	-0.0624073	-0.112047	0.0548349	0.0675522	0.0413241	0.0398009	0.035536	0.0479232	0.0504495	0.0517247	0.0306194	-0.0144057	-0.00420853	-0.0119546	-0.0399465	0.0571123	0.013385
4	192	SYNW2176	Possible serine protease	Q7U495	-0.100091	-0.0863153	-0.0619892	-0.063936	-0.108713	-0.0394796	-0.0393329	-0.0296019	-0.0305143	-0.0474247	0.0121755	0.0352827	0.028916	0.0236392	0.0732981	0.0582797	0.0434033	0.0290998	-0.00623313	0.0183598	0.013627	0.00795823	0.0287507	-0.0109549	0.0221223	0.0421086	0.0489792	0.0340384	0.0255131	0.0790344
4	193	SYNW1119	6-phosphogluconate dehydrogenase, decarboxylating	Q7U767	-0.0208687	-0.0263621	-0.0185723	-0.0213643	-0.0229544	-0.00824167	-0.00384209	-0.00194231	-0.0107708	-0.0111257	-0.0596478	-0.0640336	-0.0582269	-0.055457	-0.0585447	0.0237619	0.0365374	0.0444499	0.0418779	0.038759	0.0411184	0.0428233	0.0442544	0.0320571	0.0203112	0.0160807	0.0197774	0.0192609	0.0226446	-0.00175957
4	194	SYNW0762	Conserved hypothetical	Q7U862	-0.106569	-0.0755794	-0.0716715	-0.0708859	-0.108704	-0.0349709	-0.0938656	-0.074225	-0.0750387	-0.0896277	-0.0421143	-0.0922424	-0.0536557	-0.0709288	-0.026925	0.0663806	0.0927485	0.123063	0.187778	0.0849259	0.191889	0.185775	0.107551	0.169582	-0.0983216	-0.0846269	-0.0474841	-0.0794998	0.186892	0.000350908
4	195	SYNW0800	Multidrug efflux transporter, MFS family	Q7U824	-0.0700662	-0.0721525	-0.110661	-0.0428023	-0.0616264	-0.0393953	-0.112587	-0.0497123	-0.0844432	-0.0577904	-0.0402409	-0.118111	-0.0832618	-0.0900077	-0.122634	0.0905612	0.111296	0.154406	0.131518	0.0962622	0.0710201	0.0681551	0.153328	0.146746	0.0749474	-0.0587406	-0.0344032	0.0513392	0.107258	-0.00820032
4	196	SYNW0196	Putative alkaline phosphatase	Q7U9Q7	-0.143039	-0.160117	-0.106113	-0.0819863	-0.154521	-0.133238	-0.125462	-0.101907	-0.129883	-0.149832	-0.085666	-0.0920184	-0.124015	-0.123391	-0.123643	0.15457	0.16831	0.158086	0.227469	0.135595	0.238737	0.231149	0.146095	0.194431	-0.0506413	0.0181068	-0.0204144	-0.00456938	0.244003	-0.00609422
4	197	SYNW1270	Phosphate transport system permease protein	Q7U6R6	-0.227712	-0.164937	-0.142142	-0.127532	-0.111951	-0.166039	-0.164432	-0.1314	-0.222704	-0.0854758	-0.125105	-0.100199	-0.197397	-0.178086	-0.0446363	0.129331	0.111552	0.114442	0.154514	0.112245	0.164906	0.166022	0.103662	0.169386	0.144822	0.167328	0.17272	0.187616	0.169774	0.12143
4	198	SYNW1019	Possible transcriptional regulator	Q7U7G5	-0.159497	-0.167205	-0.101678	-0.143559	-0.111893	-0.121939	-0.150474	-0.203791	-0.178106	-0.168317	-0.116523	-0.284178	-0.14576	-0.165366	-0.106591	0.107567	0.120989	0.184646	0.211131	0.175516	0.162281	0.163971	0.180131	0.203484	0.162066	0.161431	0.145421	0.0999532	0.148825	0.0974665
4	199	SYNW1271	Phosphate transport system permease protein PstA	Q7U6R5	-0.109706	-0.25278	-0.117063	-0.0978078	-0.0960361	-0.0934881	-0.155317	-0.132704	-0.165652	-0.143804	-0.154645	-0.19467	-0.159962	-0.370175	-0.271647	0.191418	0.156016	0.156442	0.202866	0.141492	0.190427	0.200218	0.127537	0.195338	0.132071	0.110539	0.172987	0.134787	0.218177	0.185143
					N-stress	N-stress	N-stress	N-stress	N-stress	N-stress	N-stress	N-stress	N-stress	N-stress	N-stress	N-stress	N-stress	N-stress	N-stress	P-stress	P-stress	P-stress	P-stress	P-stress	P-stress	P-stress	P-stress	P-stress	P-stress	P-stress	P-stress	P-stress	P-stress	P-stress
					20	24	20	20	24	24	20	24	20	24	28	28	28	28	28	20	24	20	20	24	24	20	20	24	24	28	28	28	28	28
					T1	T1	T2	T5	T5	T2	T3	T3	T4	T4	T1	T2	T3	T4	T5	T1	T1	T2	T5	T5	T2	T3	T4	T4	T3	T3	T1	T2	T5	T4
					1	3	7	25	27	9	13	15	19	21	5	11	17	23	29	2	4	8	26	28	10	14	20	22	16	18	6	12	30	24
5	1	SYNW2384	Uncharacterized protein	Q7U3P6	0.0546566	-0.0404558	0.0838582	0.0257183	0.122921	0.078199	0.0529293	0.080127	-0.138003	-0.0486729	0.0325323	0.0304739	0.117849	0.0260593	0.0872983	-0.162072	-0.0642698	0.0486068	0.0113058	0.0366738	-0.0727362	-0.236493	-0.275885	-0.235177	0.015052	0.0508177	0.0753441	0.13546	0.107883	NaN
5	2	SYNW1735	Putative short-chain dehydrogenase	Q7U5H2	0.139982	0.119949	0.110173	0.100275	0.159726	0.0616053	-0.0491211	0.0189264	-0.17731	0.0293852	0.115808	0.0512117	0.0900673	0.0916518	0.159136	0.0871811	0.0856688	0.0432091	0.0853776	0.0743717	-0.246999	-0.301702	-0.335854	-0.29486	-0.23927	-0.210894	0.120808	0.0462184	0.0652779	NaN
5	3	SYNW0625	Aldo_ket_red domain-containing protein	Q7U8J2	0.132452	0.0604453	0.104038	0.07869	0.111673	-0.0385171	-0.0241939	0.065086	-0.0757016	-0.151749	0.0804631	0.0751715	0.06336	0.0231398	0.119008	-0.0168657	-0.0294386	0.0181602	0.016496	0.0136111	-0.06172	-0.2372	-0.302358	-0.168464	-0.0619687	0.00699671	0.0461594	0.0936931	0.0595345	NaN
5	4	SYNW2113	Uncharacterized protein	Q7U4F5	-0.0239536	0.00486	-0.005681	-0.0608559	0.0237475	0.00415116	0.0231163	-0.195394	0.0538539	0.022242	0.0490588	0.0554171	0.0050861	0.0280293	0.00216159	-0.0112861	0.00207786	-0.0283213	-0.224562	-0.0055379	0.00448567	0.0590244	0.0194374	0.0522816	NaN	NaN	0.0387241	0.0614186	-0.0653983	0.111817
5	5	SYNW0871	Uncharacterized protein	Q7U7V9	0.00667783	0.0532515	0.0394264	-0.0353469	-0.0296199	-0.0263372	0.0400155	0.110422	-0.0403526	-0.113614	-0.0581819	-0.109919	-0.0660305	-0.181906	-0.187082	0.0436949	-0.00543258	0.108102	0.00794572	0.148849	0.0501097	0.0169349	0.014191	0.0911119	-0.0267603	-0.181242	0.0566403	0.103246	0.171206	NaN
5	6	SYNW2452	Putative N-carbamoyl-L-amino-acid hydrolase	Q7U3I0	0.129216	0.137358	0.118243	0.16481	0.14587	0.159905	0.158595	0.182002	0.141828	0.112106	0.134431	0.15682	0.171482	0.136106	0.137733	-0.232715	-0.313202	-0.361419	-0.284116	-0.322977	-0.148416	-0.219402	-0.316329	-0.24572	-0.113375	0.0993631	0.0246914	0.0553487	0.127126	0.0646377
5	7	SYNW2456	Uncharacterized protein	Q7U3H6	0.116446	0.134119	0.120676	0.127617	0.136491	0.123136	0.109802	0.125678	0.114078	0.126785	0.103201	0.0735821	0.0803792	0.062675	0.0253913	-0.174503	-0.160637	-0.193687	-0.194728	-0.154141	-0.135551	-0.119032	-0.160545	-0.143972	-0.142577	-0.0376169	-0.00508265	0.00401355	0.0408505	-0.00284662
5	8	SYNW1425	Probable nitrilase	Q7U6B4	0.0474219	0.0427076	0.0219769	-0.00158082	0.0693454	0.154378	0.107225	0.138979	0.0713687	0.117378	0.0538812	0.147022	0.137057	0.0970304	0.0379447	-0.130016	-0.123258	-0.124793	-0.146597	-0.099288	-0.0789045	-0.0881464	-0.0621576	-0.094134	-0.0261533	0.0186017	-0.0713571	-0.0546981	-0.0921056	-0.0691286
5	9	SYNW2436	Glucosyl-3-phosphoglycerate GpgS	Q7U3J6	0.0316831	0.0932323	0.0587628	0.078344	0.07854	0.0939594	0.0689965	0.0709372	0.0911059	0.0940407	0.0444179	0.0957396	0.065482	0.0748545	0.0682362	-0.166359	-0.106504	-0.190433	-0.166508	-0.124844	-0.0753763	-0.152975	-0.146527	-0.117322	-0.0852478	0.0230084	0.0138248	0.0665466	0.0715113	0.0488724
5	10	SYNW1237	Uncharacterized protein	Q7U6U9	0.121259	0.0908223	0.134215	0.123036	0.132762	0.0440603	0.026416	0.0386821	-0.0157332	0.0308923	0.0682428	-0.0379969	0.0285965	0.0136888	0.0586291	-0.0116341	0.0181174	0.0456871	0.0311708	0.0464875	-0.180384	-0.254706	-0.122041	-0.179579	-0.0842507	-0.0783824	0.0244784	0.0380745	0.0517924	-0.202403
5	11	SYNW2464	Nitrate reductase	Q7U3G8	0.0508131	0.0804846	0.0324944	0.053529	0.0828973	0.0769033	0.0409816	0.0986161	0.0555014	0.08182	0.0605787	0.0496345	0.0608801	0.0319559	-0.00524819	-0.101453	-0.101525	-0.112239	-0.121813	-0.0862622	-0.0787658	-0.0649135	-0.0921653	-0.054753	-0.0455913	0.00633371	0.0103525	-0.0329744	0.0177007	0.00622654
5	12	SYNW0346	Putative RNA methylase family UPF0020	Q7U9B2	0.082053	0.0456343	0.0715167	0.0772863	0.0546121	0.0454792	0.085087	0.0493719	0.103288	0.061575	0.0494868	0.0541874	-0.0562545	0.0305745	0.0410286	-0.00623076	-0.015861	-0.0461198	-0.0261502	-0.127614	-0.0497979	-0.0106297	-0.0254493	-0.0382369	-0.170219	-0.160959	-0.0414808	-0.0287899	-0.0110603	-0.0363277
5	13	SYNW2202	Shikimate kinase	Q7U469	0.047961	0.0305032	0.0475342	0.0482171	0.0319418	0.0301495	0.0594154	0.052901	0.044184	0.0131648	0.0530004	0.0693637	0.0619438	0.0605651	0.0620819	-0.0133876	-0.0622858	0.00577673	-0.013484	-0.0448101	-0.0407941	-0.0651063	-0.054545	-0.0570939	-0.146043	-0.130779	0.00340854	0.0229615	0.0144354	-0.131181
5	14	SYNW0182	Conserved hypothetical	Q7U9S1	-0.0837467	0.0224965	0.0343071	0.0535476	0.0761512	0.0308749	0.00499125	0.0843532	0.0316036	-0.0149325	0.0386433	0.084596	0.112515	0.0606264	0.124701	0.00531717	0.0369823	-0.00559048	0.00701701	0.00610768	-0.132708	-0.211776	-0.253976	-0.217741	-0.100797	0.000179319	0.0983293	0.112185	0.125366	-0.129623
5	15	SYNW1415	ABC transporter, nitrate-like substrate binding protein	Q7U6C3	0.0289319	0.0391084	0.0386366	0.037436	0.0435943	0.0561406	0.060638	0.0588792	0.0458012	0.0485939	0.0320697	0.0529271	0.0494492	0.0363707	0.0108195	-0.0860263	-0.0726189	-0.0782904	-0.0922424	-0.0779546	-0.0254222	-0.0556056	-0.0498395	-0.032754	-0.0312862	0.0120932	-0.0170692	0.000578245	-0.00131159	-0.0316467
5	16	SYNW2431	7-cyano-7-deazaguanine synthase	Q7U3K1	0.0870084	0.0244245	0.160056	0.0683839	0.117994	-0.00903004	-0.114131	-0.139603	-0.206108	-0.00483943	0.114656	0.0938007	-0.0888656	0.141755	0.194377	-0.0138348	0.0508616	0.0813027	-0.0278315	0.0136513	-0.19433	-0.0627723	-0.182961	-0.0939658	-0.21807	-0.0520715	0.119233	0.0944893	0.148906	-0.102486
5	17	SYNW2198	Uncharacterized protein	Q7U473	0.0289293	0.0448019	0.0383711	0.0551697	0.043611	-0.0429424	0.0289594	0.0195493	-0.0168182	0.0281051	0.0569398	0.026451	0.0394252	0.0411173	0.0287468	0.00967702	0.00454235	0.00305025	0.00567837	0.00155091	-0.142192	-0.0325899	-0.0973999	-0.0435345	-0.10905	-0.0791062	0.0159207	-0.0159107	0.0199316	0.0390158
5	18	SYNW0411	Putative multidrug efflux ABC transporter	Q7U948	0.0256779	0.0325749	0.0185357	0.0326173	0.0337603	0.0173743	0.0127391	0.0216588	0.0417339	0.0218595	0.0387859	0.0347706	0.0190361	0.0249573	0.0148456	0.0200626	0.0165163	0.0137536	0.0157136	0.0151616	-0.0387666	-0.0795443	-0.0458918	-0.0382342	-0.0662469	-0.0726394	-0.00540058	-0.0116125	0.0104683	-0.124267
5	19	SYNW0694	NAD(P) transhydrogenase subunit beta	Q7U8C7	0.0342921	0.0666161	0.0806183	0.070007	0.0504188	0.0307206	-0.00168719	0.0328177	-0.027659	0.0124371	0.0292451	-0.0222359	0.00184958	0.0243487	-0.00160488	0.0730773	0.0674397	0.0723875	0.0752511	0.0618587	-0.0824497	-0.105417	-0.100006	-0.112803	-0.0710939	-0.0815816	0.0203198	0.0114987	0.011684	-0.22035
5	20	SYNW1393	Similar to zeta-carotene desaturase	Q7U6E5	0.0210594	0.0203282	-0.0113088	-0.00705098	0.00690373	0.0099033	0.0178866	0.0427003	0.0346106	0.0214065	0.0170322	0.035913	0.0494102	0.043168	0.0323505	-0.0555851	-0.0530728	-0.050045	-0.0340572	-0.0403087	-0.0250131	0.00845147	-0.00412007	0.00718282	-0.0322968	-0.0214592	-0.0396983	-0.0348232	-0.00470612	0.0452387
5	21	SYNW0839	Putative sulfate transporter	Q7U7Y9	0.118847	0.0620129	0.106185	0.0914234	0.054041	0.00872401	0.0567492	0.0385071	-0.00534397	-0.00935067	-0.00135817	-0.110035	-0.02897	-0.002783	-0.0455268	0.103409	0.0805024	0.0609485	0.0829679	0.0778207	-0.115274	-0.114575	-0.0639701	-0.0870788	-0.0522244	-0.066959	0.0647376	-0.0423449	0.00733083	-0.268413
5	22	SYNW0278	dCTP deaminase	Q7TTX4	0.0714541	0.0540854	0.0605015	0.0363948	0.0556108	0.0155766	-0.0331235	0.0197948	-0.0921787	-0.024814	0.043357	-0.00529528	0.0186589	0.0238734	0.0520245	0.0611991	0.0636347	0.0365307	0.0338279	0.052165	-0.0710117	-0.151548	-0.111451	-0.100381	-0.0342779	-0.0289537	0.0809928	0.0238138	0.0296145	-0.180076
5	23	SYNW2483	WD_REPEATS_REGION domain-containing protein	Q7U3E9	0.0455405	0.0496267	0.0323941	0.0437869	0.0428642	0.0364349	0.0251959	0.0399976	0.0298523	0.0326291	0.0131511	-0.0182302	-0.036545	-0.0218249	-0.035575	0.0176235	-0.00151623	0.008685	0.0239466	0.00557155	-0.0238688	-0.0109708	-0.00190041	-0.0153102	-0.027256	-0.0682129	-0.0345498	-0.0450699	-0.0372873	-0.0691825
5	24	SYNW1154	Possible ABC transporter, ATP-binding component	Q7U732	-0.0364018	-0.14671	0.0120557	0.00376527	-0.0110148	0.0329166	0.0634581	0.0378396	0.0823377	0.0106233	0.0226592	0.0864301	0.0545672	0.0336005	0.0303995	-0.0381247	-0.0796888	0.0182687	0.00827009	-0.0309509	-0.0376784	-0.0668914	-0.0769178	-0.052494	0.0142873	0.0713833	-0.0313132	0.0767552	0.0284597	-0.0798905
5	25	SYNW1285	ABC transporter possibly for trehalose/maltose, ATP binding component	Q7U6Q3	0.0297784	0.0217169	0.00143258	0.0304774	0.0209524	0.010572	-0.0016604	0.0193415	0.0359278	0.0165533	0.0321593	0.0235219	0.00808599	0.00920759	0.012565	-0.00834803	-0.0176706	-0.00974786	-0.00989269	-0.0196101	-0.0478891	-0.034729	-0.0373061	-0.0680672	-0.0216569	0.00217987	-0.00271074	0.000828535	0.0171755	-0.0131873
5	26	SYNW0031	Thiamine-monophosphate kinase	Q7UA69	0.0259216	-0.0192325	0.0270818	0.0529441	0.0164568	-0.0318898	0.0778401	0.0626949	0.0917152	-0.0428225	0.0338574	-0.026674	0.0440635	-0.103979	0.0251285	0.0336859	-0.141022	-0.0130756	-0.0298867	-0.0724233	-0.0257063	0.140218	0.0723683	0.032476	0.00345743	0.0626704	-0.131305	-0.226486	-0.0599391	0.121863
5	27	SYNW0484	Allophycocyanin beta chain	Q7U8X5	0.035703	0.0214522	0.0326105	0.0268145	0.0483056	0.0231829	0.00595205	0.00127206	-0.0297355	0.0111251	0.0077661	0.00127814	0.00239267	0.0105749	0.0296523	0.0122769	0.00566184	0.0186204	0.0109882	0.0132586	-0.0239656	-0.0777815	-0.0478126	-0.0616565	-0.0257161	-0.0123737	0.0151643	0.0161393	0.0236807	-0.0948306
5	28	SYNW1364	RNA-binding protein	Q7U6H4	0.0642089	0.0168974	0.05687	0.0337569	0.0383956	0.0428332	0.00876206	0.0281334	-0.0111644	0.0223575	-0.0175392	-0.0286044	-0.000682054	-0.0123479	-0.01626	0.0191548	-0.0185539	0.04496	0.0325692	-0.000547681	0.00604955	-0.033645	0.00289612	-0.0525234	0.0038706	-0.0231887	-0.0361807	-0.0322027	-0.0307024	-0.107573
5	29	SYNW2093	50S ribosomal protein L13	Q7U4H5	0.0283878	0.0169623	0.0304033	0.025903	0.0158993	0.0171605	0.0260962	0.00190946	0.0181887	0.00819469	0.00462041	-0.000491346	-0.0083115	0.0141306	0.0246401	0.00997497	-0.0150145	0.00435948	0.00662687	-0.0114835	-0.0126388	-0.0047474	0.00401558	-0.0197105	-0.0339648	-0.0456776	-0.0171958	-0.027911	-0.0241678	-0.0361586
5	30	SYNW2139	30S ribosomal protein S10	Q7U4D0	0.0261112	0.0195805	0.0421391	0.0303813	0.0122085	0.00997246	0.0167136	0.00957912	0.00407909	0.0060586	0.00713522	-0.00631302	-0.00249527	0.0169438	0.0158885	0.017648	-0.00198869	0.0137458	0.0108259	-0.00633939	-0.0290163	-0.0148984	-0.00856683	-0.0279092	-0.030854	-0.0395087	-0.0138354	-0.0221206	-0.0236569	-0.0315078
5	31	SYNW0525	DNA-directed RNA polymerase subunit omega	Q7U8T6	0.0728062	0.0253343	0.05859	0.0378069	0.0266764	0.00748009	0.0243137	0.00942344	0.00161354	-0.00820987	0.00403539	-0.0429471	-0.0134416	-0.0102601	0.00855941	-0.00905475	-0.0152031	0.0349189	0.00356801	-0.0125856	-0.0272527	-0.0312116	-0.018882	-0.0455729	-0.0168802	-0.0130646	0.00258458	-0.00397464	-0.0178414	-0.0313287
5	32	SYNW1720	Ham1 protein homolog	Q7U5I7	-0.00807478	0.0141012	-0.00759404	0.0109777	0.00895278	0.0136131	0.0205261	0.0246026	0.0141968	-0.00525951	0.0203759	0.0331593	0.0272624	0.0113151	0.0144308	-0.0179401	-0.00722658	-0.0285382	-0.0342795	-0.0127741	-0.0325755	-0.0141531	-0.0100343	-0.0166237	-0.000312929	0.0131767	-0.0296188	-5.00805e-06	-0.032399	0.0307187
5	33	SYNW0794	Phosphoribosylformylglycinamidine synthase subunit PurS	Q7U830	0.00117326	0.00875156	-0.000819601	-0.00737061	0.00241105	0.00971	0.00821361	0.0134453	0.00496597	0.00896412	0.0316976	0.0339419	0.0308055	0.0279665	0.0180392	-0.0689962	-0.0515256	-0.0185478	-0.0366734	-0.0399685	-0.0072701	0.00887387	0.00242533	-0.00516419	-0.00968946	0.0179351	-0.0115171	0.00378071	-0.00611971	0.0305618
5	34	SYNW1026	Carbamoyl-phosphate synthase small chain	Q7U7F9	0.0142231	-0.00800263	-0.00559535	0.0358864	0.00236359	0.00691905	0.0224271	0.00842235	0.0251768	0.0112357	0.012853	0.0173739	0.015331	0.0155343	0.015602	0.0196183	-0.0103625	0.017143	0.0144864	-0.00232717	-0.0399959	-0.0623536	-0.02727	-0.0359929	-0.0191348	-0.0107838	-0.00169214	0.00694094	0.0123585	-0.0503845
5	35	SYNW0452	Uncharacterized protein	Q7U907	0.0194544	0.0351486	0.0184009	0.0382059	0.0156346	0.00389639	0.0210916	0.0276257	0.055216	0.0309875	-0.00758519	-0.00695689	-0.0109702	-0.0234719	-0.0299946	0.0331698	0.0311443	0.0461968	0.0494907	-0.00213231	-0.0336666	-0.0178011	-0.000659916	-0.00764994	-0.0124557	-0.0607722	-0.0312314	-0.0619334	-0.0265416	-0.0918401
5	36	SYNW2255	Putative RNA-binding protein (RRM domain)	Q7U420	0.0503575	0.0317791	0.0409435	0.050062	0.0238041	-0.0144799	-0.0134331	-0.00395003	-0.0369129	-0.0262184	0.0314927	-0.0114133	-0.00583825	0.0305013	0.0374174	0.0397373	0.0166462	0.0270957	0.0335134	0.0318486	-0.0332001	-0.0414282	-0.0271583	-0.0597452	-0.037939	-0.0293475	-0.00471327	0.00249142	-0.0095612	-0.0923515
5	37	SYNW2089	30S ribosomal protein S11	Q7U4H8	-0.00939783	-0.0146645	0.0121237	0.0121537	-0.0106631	0.0255708	0.0446296	0.0171246	0.0389765	0.0260338	-0.0162327	0.0191206	0.0106343	0.0206115	0.00659418	-0.00671996	-0.0242785	0.0118418	0.0072229	-0.012435	-0.000938976	-0.00921602	0.00948169	-0.0133849	-0.00508875	-0.0207579	-0.0463921	-0.0220049	-0.022867	-0.0270774
5	38	SYNW1225	30S ribosomal protein S18	Q7U6W1	-0.0206703	-0.019658	-0.00234028	0.00505313	-0.013312	0.034951	0.0461585	0.0182344	0.0542642	0.0403552	-0.017511	0.0189245	0.00929214	0.0252256	-0.00515502	-0.0435765	-0.0394734	-0.0208126	-0.00923656	-0.030322	0.0068762	0.0337806	0.0250122	0.0222265	-0.00845161	-0.00581244	-0.0670526	-0.0230016	-0.0401372	0.0261687
5	39	SYNW0667	Ribosome hibernation promoting factor	Q7U8F3	0.0163547	0.0321451	0.00633012	0.0215233	0.0212495	0.0260676	0.0221417	0.019798	0.0232027	0.0265712	0.0123295	-0.000723852	-0.0127074	-0.0160162	-0.0249609	0.0240659	0.0173493	0.0249557	0.0460305	0.00597953	-0.016379	-0.00835291	0.0111278	-0.000661855	-0.0164019	-0.054376	-0.0163983	-0.0342629	-0.0468894	-0.109092
5	40	SYNW0077	UvrABC system protein B	Q7UA24	0.0460079	0.0341387	0.0284054	0.0331211	0.052786	0.0144623	0.0130369	0.0428087	-0.0218675	-0.0451646	-0.00137045	-0.0125374	-0.00712912	-0.0270953	0.0109491	0.0267576	-0.0038465	-0.002515	0.0266977	0.0205057	0.00439265	0.00495639	0.00796392	-0.000145641	0.0156121	-0.0171293	-0.0574153	-0.0776376	-0.0815315	-0.0272168
5	41	SYNW1095	Assimilatory sulfite reductase (ferredoxin)	Q7U790	0.00352021	0.00496788	0.00580845	0.00190435	0.00443691	0.0148698	0.0144242	0.00972255	0.00686095	0.0121101	0.0144697	0.0223207	0.0183002	0.00940033	0.014898	-0.0222328	-0.0193095	-0.0132975	-0.0170943	-0.0115251	-0.00933711	-0.00917907	-0.0117604	-0.0156039	-0.0195774	-0.0209051	0.000752761	0.000414413	0.0123958	-0.00175523
5	42	SYNW1928	GTPase Obg	Q7U4Y5	0.0508438	-0.00121177	0.0458703	0.0327578	0.00107804	0.0119401	0.0802683	0.000846449	0.0548113	-0.00623909	-0.0141563	0.0187704	-0.0135848	-0.043532	-0.0618853	0.0467093	-0.0300959	0.0110376	-0.00870932	-0.039407	-0.0149074	-0.00172186	0.00507912	0.0282393	-0.0528599	0.0409852	-0.0580376	-0.0328755	-0.114062	0.0640484
5	43	SYNW1571	Uncharacterized protein	Q7U5X0	0.0474147	0.0260317	0.035486	0.0274162	0.0290264	-0.00229048	0.0108681	0.00396441	-0.0134885	-0.0225676	0.00998873	0.0112885	0.00720391	-0.0269117	0.0129963	0.0441381	0.00936048	0.030642	0.0174452	0.0271366	-0.0584797	-0.0949061	-0.0694019	-0.0804584	-0.0267905	-0.000372594	0.046159	0.0434152	0.0278561	-0.0721701
5	44	SYNW0716	Mg-protoporphyrin IX chelatase	Q7TTW5	0.0114377	0.0152734	0.00719099	0.0135755	0.0120026	0.00422063	0.00267857	0.00906095	0.00540156	0.00340978	0.0142963	0.0138935	0.0113348	0.0173939	0.014128	0.00102705	-0.00965873	-0.00116393	0.00275007	-0.00194062	-0.0109254	-0.00956642	-0.00611846	-0.0120872	-0.0178909	-0.018289	-0.0193278	-0.00939629	-0.0181586	-0.0245519
5	45	SYNW0684	Similar to methyltransferase	Q7U8D7	-0.0188549	-0.0205035	-0.0176048	0.016882	-0.00319048	0.0113011	0.0257851	0.0147609	0.0470126	0.0217132	0.0110787	0.0272658	0.011755	0.0294133	-0.00335149	-0.0291443	-0.0411833	-0.0216202	-0.0130105	-0.027951	-0.0028164	0.0369331	0.0273821	0.016431	-0.00841026	-0.0126683	-0.0487778	-0.0186384	-0.00501642	-0.00497178
5	46	SYNW0425	Putative CMP-KDO synthetase	Q7U934	0.0290648	0.0143484	0.00704627	0.00894356	-0.00469083	0.00597094	0.0368171	0.0172183	0.039491	0.0207833	-0.0203869	-0.0125351	-0.00842999	-0.00516683	0.0224738	0.037443	0.00332318	0.028735	0.0222706	9.55795e-05	-0.0100902	-0.0211767	0.0353391	-0.00912783	0.0105113	-0.0314608	-0.0346827	-0.0597221	-0.0305593	-0.0918458
5	47	SYNW1969	HD domain-containing protein	Q7U4U4	-0.0333853	-0.00891073	-0.0564351	-0.0202187	0.0159146	0.0282075	-0.0538285	0.0392797	0.00756405	0.0199966	0.024299	0.0621593	0.0519982	0.0373595	0.0365768	-0.119178	-0.0847633	-0.0292904	-0.0302327	-0.0180561	-0.0168027	-0.0522901	-0.0337298	0.00996905	0.00680792	0.0528519	0.0257872	0.054059	0.0470348	0.0372564
5	48	SYNW1229	Allophycocyanin alpha-B chain	Q7U6V7	0.051341	0.0443014	0.047924	0.00816438	0.0435391	-0.0270367	-0.00254421	-0.00929897	-0.0335755	-0.0132364	0.040776	-0.00858207	0.0086008	-0.0126759	0.0104175	-0.015409	-0.0113866	-0.0073505	-0.0335162	-0.0266829	-0.0498659	-0.019422	-0.0153783	-0.0440052	0.00618459	0.0326337	0.0340338	0.00463961	-0.00763565	0.00504606
5	49	SYNW1148	Methyltransf_25 domain-containing protein	Q7U738	0.0371307	0.0165836	0.040635	0.0414041	0.0183811	0.0122891	0.0229188	0.0156104	-0.00453872	0.00891899	-0.0067332	-0.0269082	-0.00719039	-0.0075419	-0.0165892	-8.05048e-05	-0.00289164	0.0258916	0.0114958	-0.00579985	-0.00557297	-0.0124691	0.0123676	-0.0140603	-0.0116959	-0.0255773	-0.0172119	-0.0247751	-0.00612599	-0.0678646
5	50	SYNW2475	Uroporphyrinogen III methylase	Q7U3F7	-0.0162974	-0.0443732	-0.00408354	-0.00842028	-0.00576955	0.0158089	0.0275342	0.0184831	0.0204944	0.0160386	-0.00733847	0.0468143	0.035715	0.0259735	0.0214837	-0.0204932	-0.0333805	-0.0318623	-0.0503183	-0.029686	-0.00171812	-0.00698004	-0.00832841	0.00124963	-0.0277118	0.0134369	-0.0120781	0.019368	0.0145842	0.031855
5	51	SYNW0936	Diaminopimelate decarboxylase	Q7U7P5	-0.000131435	-0.00316024	0.00329539	0.0152334	0.00300264	0.00608922	0.0170204	0.0189215	0.0245521	0.0192685	-0.00983503	0.00605046	0.0119896	0.0141412	0.00519517	-0.00755895	-0.0174991	-0.00900208	0.00404338	-0.0176718	0.00544194	0.0108161	0.0217364	0.00371937	0.0116028	-0.00937993	-0.0304905	-0.0353891	-0.0289816	-0.0330198
5	52	SYNW1897	Polyribonucleotide nucleotidyltransferase	Q7U515	0.0232177	0.00370797	0.0222016	0.0180535	0.00678555	0.014224	0.0245265	0.0115302	0.010766	0.00626791	-0.0055576	-0.00161759	-0.00325544	-0.00129827	-0.00128313	0.0106289	-0.00723447	0.00646318	0.00766031	-0.00876596	-0.00931669	-0.0036212	-0.00304601	-0.0208012	-0.0110168	-0.0196483	-0.00862227	-0.0123886	-0.0135684	-0.0349914
5	53	SYNW1686	Probable malate:quinone oxidoreductase	Q7U5L7	-0.00056462	0.000291514	-0.00355346	0.00863013	-0.00325939	0.00542813	0.0297055	0.0173932	0.040812	0.0227516	0.00161835	0.0155854	0.000511481	-0.00454324	-0.0163902	-0.00591057	-0.0351945	-0.0165317	-0.00984037	-0.0234321	0.00959664	0.0524611	0.0316127	0.027201	-0.013418	-0.0101905	-0.0762575	-0.0333059	-0.0377534	0.0265466
5	54	SYNW1013	Acetyl-coenzyme A synthetase	Q7U7H1	0.0105433	0.0168938	0.000550182	0.00273654	0.0202916	0.00363983	-0.02794	0.00167084	-0.0274619	-0.00127124	0.0270539	0.00649483	0.0166507	0.0206585	0.0349495	-0.00122414	0.0127242	-0.00999694	0.00155803	0.0126365	-0.0253775	-0.0507835	-0.0447971	-0.0349805	-0.0201538	-0.00358013	0.0359447	0.013111	0.0284412	-0.0189826
5	55	SYNW0610	Histidinol dehydrogenase	Q7U8K7	-0.00346556	-0.0175089	-0.00888035	0.00392533	-0.00497885	0.00889362	0.0107667	0.0118668	0.0234086	0.0163672	-0.000493249	0.0174792	0.0188776	0.011592	0.0142798	-0.0244299	-0.0274307	-0.0255028	-0.019295	-0.0497835	-0.00776565	0.0113887	0.00864442	-0.000448307	0.000867937	0.0055871	-0.00714677	-0.00600172	0.00730408	0.0318823
5	56	SYNW0205	Ycf48-like protein	Q7U9P8	0.0248877	0.0137029	0.00454416	0.00165796	0.015059	0.00528821	-0.0035706	0.0062247	-0.0117962	-0.00678218	0.0203242	0.00428585	0.00718057	0.0104862	0.00850973	-0.00261687	0.00510112	-0.0062676	-0.0033155	-0.000165847	-0.00239939	-0.0211285	-0.0114875	-0.0212133	-0.00832728	-0.0102595	0.01595	0.00193122	0.00429244	-0.0400956
5	57	SYNW2349	Possible kinase	Q7U3T0	0.00733585	-0.0287082	0.000329848	0.00114168	0.00954186	-0.0108401	0.0136592	-0.0101155	0.0124559	-0.00408709	0.0146025	0.0139535	0.0323401	0.0119711	0.0363972	-0.0430804	-0.0300301	-0.0197174	-0.0291019	-0.0214208	-0.0104699	-0.0253448	-0.0183613	-0.00829741	-0.00222884	0.02937	0.00139189	0.0200785	0.0284054	0.0288293
5	58	SYNW1462	Possible transcriptional regulator	Q7U677	0.0107186	0.00858376	0.00303705	0.017504	0.00184585	0.00582295	0.0201865	0.00699103	0.0334882	0.00595136	-0.000700675	0.00104599	-0.000473228	-0.00664368	-0.00739111	-0.0282709	-0.0135757	-0.0134117	-0.00412493	-0.0172178	-0.013425	-0.00969534	0.00705334	-0.00367089	0.0036733	-0.00241476	-0.00980274	-0.0094028	-0.00433958	0.0186589
5	59	SYNW2159	Uncharacterized protein	Q7U4B2	0.0294414	0.0213603	0.025573	0.030565	0.0226049	0.0107532	0.0257509	-0.0141468	0.00836496	-0.00713127	0.00198274	0.00269887	-0.0340875	-0.0173691	-0.0120124	0.0266611	0.0223179	0.0153981	0.0165737	0.0110496	-0.0397764	-0.0406946	-0.0343861	-0.0237373	-0.00667273	-0.0196215	0.0074252	0.0186318	0.00288397	-0.0504011
5	60	SYNW0227	Dioxygenase	Q7U9M7	0.00732965	-0.00734713	-0.00532685	-0.00813228	-0.00426775	0.0187822	0.0172852	0.0114175	0.0249416	0.0148807	-0.00616611	0.0132222	0.0160218	-0.00616052	0.0062941	-0.016814	-0.00958252	-0.01626	-0.0113874	-0.0198588	0.0254563	0.0279165	0.0250973	0.0285363	0.0156834	-0.0132432	-0.0564222	-0.0292386	-0.0411403	-0.00151708
5	61	SYNW1998	Uncharacterized protein	Q7U4R6	-0.0125564	-0.0157384	-0.0113072	-0.000361627	-0.0101984	-0.00205651	0.0200282	0.0137307	0.0163253	0.0074214	-0.00192186	0.0176011	0.0237902	0.0209429	0.0200301	-0.0016282	-0.0174537	0.00514742	0.0105346	-0.00837716	0.0140045	-0.0119306	0.0168088	0.00305722	0.0117271	0.000146556	-0.0354473	-0.0204505	-0.0264697	-0.0253984
5	62	SYNW2218	Putative cell division inhibitor	Q7U454	0.0252366	0.00804485	0.0131552	0.00606793	-0.00397945	-0.0131736	0.00097919	-0.00896969	-0.021052	-0.015371	0.011604	0.0181463	0.0188894	0.0154709	0.0225253	0.0291205	0.0193276	0.0194725	0.00248451	0.0147872	-0.0397975	-0.0267936	-0.0512643	-0.00767744	0.0113567	0.0222091	0.028772	0.0142492	0.0150165	-0.128837
5	63	SYNW2315	Para-aminobenzoate synthase component II	Q7U3W2	-0.0110178	-0.00752543	-0.014762	-0.0197941	-0.000186958	0.0152359	0.00390241	0.0118359	-0.000771189	0.0118232	0.0108279	0.0235795	0.0196423	0.0182994	0.0161038	-0.0241258	-0.0116112	-0.0231635	-0.0242054	-0.0159739	-0.00376663	-0.00455318	-0.00870413	-0.00513057	-0.00410631	0.0107997	0.00535077	0.00782258	0.00620122	0.0179735
5	64	SYNW0218	NUDIX hydrolase	Q7U9N6	0.00990675	-0.0281939	-0.00508193	-0.0140821	0.0245751	0.00311745	-0.0141753	0.0152809	-0.0197615	-0.0111638	0.0122522	0.0299495	0.00205421	0.0205266	0.0429949	-0.10233	-0.034656	-0.0288898	-0.0426365	-0.0392864	0.0160127	-0.0209889	-0.00622902	0.00169105	0.0223953	0.0555299	0.0355061	0.0261008	0.0375906	0.0119914
5	65	SYNW2165	Putative NADH dehydrogenase, transport associated	Q7U4A6	-1.76712e-05	-0.0131774	-0.00279024	-0.00554685	0.00230363	0.00883023	0.0107391	0.00433149	0.017882	0.0128642	-0.0154568	0.00843341	0.000240133	0.00596278	0.00991075	-0.0252678	-0.0185235	-0.0185748	-0.014093	-0.0167447	0.00515304	0.0117548	0.0105409	0.00809516	-0.000381041	0.00492485	-0.0063801	-0.00981773	0.00268391	0.0221214
5	66	SYNW0197	Histidine--tRNA ligase	Q7U9Q6	0.0127621	-0.00241291	-0.00357489	0.0164803	-0.00216227	-0.00662994	0.000395454	0.0134405	-0.0154259	-0.00848536	0.00461204	0.000965155	0.0184954	0.00646631	0.00847675	0.00891458	-0.000926673	0.000190809	0.00639752	-0.00250701	-0.0101548	-0.0169656	-0.0163311	-0.0188804	0.00343095	0.013838	-0.00584824	0.0220052	0.01612	-0.042686
5	67	SYNW1055	Pyruvate dehydrogenase E1 component subunit beta	Q7U7D0	0.00622613	-0.00641145	-0.0109033	-0.00816387	0.0034816	0.00154039	-0.00321245	0.00280884	-0.00712379	-0.000482306	0.0074554	0.0128346	0.00801385	0.017029	0.0182931	-0.0084925	-0.0207264	-0.0197041	-0.0142717	-0.00553834	0.00405003	0.00794646	-0.00979829	-0.0050775	0.00232956	0.00631106	0.00910352	0.00218995	-0.00243442	0.012727
5	68	SYNW1533	Probable glutathione reductase (NADPH)	Q7U608	0.00684738	0.0121424	0.006213	0.00189007	0.0125776	0.00130073	-0.00835358	0.00336236	-0.0228137	-0.00685892	0.0120476	-0.00842729	0.00130272	0.00380179	0.0140152	0.0262434	0.0292645	0.0211913	0.0163307	0.0214241	-0.0230423	-0.0526809	-0.0361838	-0.0216262	-0.0152145	-0.0205323	0.0242532	0.0228182	0.0186601	-0.0399531
5	69	SYNW0812	Uncharacterized protein	Q7U813	0.0477338	0.0610346	0.0374266	0.0418831	0.0618356	-0.0164807	-0.0683749	0.0032581	-0.0759128	-0.0419621	0.0389107	-0.051009	-0.0384178	-0.0226698	0.0399306	0.0514414	0.0677962	0.0334195	0.04887	0.056702	-0.00184306	-0.0659766	-0.0274687	-0.0888241	-0.0124863	-0.0679688	0.0720148	0.0501307	0.0437677	-0.176761
5	70	SYNW1238	Methionine synthase	Q7U6U8	0.02252	-0.00546284	0.00978449	0.0215017	0.00766162	-0.00268398	0.000337064	-0.000879721	0.00887344	-0.00751835	-0.00919771	-0.0175969	-0.0156044	-0.00897225	-0.00709683	0.0270284	0.00961881	0.0134083	0.0335243	0.0184189	-0.00301905	0.00299761	0.00676893	-0.00539163	-0.0122668	-0.0311307	-0.00473387	-0.0108811	-0.0118858	-0.0281218
5	71	SYNW0456	Possible glycosyltransferase	Q7U903	-0.000485424	-0.00312038	0.0108908	-0.025359	-0.134034	0.0493109	-0.0139012	0.0754909	0.0553137	0.0264372	0.0076324	-0.016783	-0.070662	0.00857167	0.0218586	0.104536	0.111701	0.116613	0.0253836	0.0817991	0.0554498	0.163177	0.0737575	0.0909248	-0.300509	-0.134872	-0.159177	-0.187294	-0.0174142	-0.0152378
5	72	SYNW1126	Uncharacterized protein	Q7U760	-0.0111824	-0.00769366	-0.0201342	-0.0114861	-0.00870227	-0.00268912	0.00500082	7.76182e-05	0.000742701	-0.00289983	0.00471249	0.0150635	0.0130117	0.0142796	0.00216876	-0.0115961	0.00013017	0.00762283	0.00362696	0.00356535	0.0158777	-0.0193162	-0.00408437	0.00370745	0.0184697	0.0226165	-0.00334131	0.0141608	0.00802325	-0.0497323
5	73	SYNW1496	Epimerase domain-containing protein	Q7U644	0.0383772	0.0338056	0.0282991	0.0232868	0.0158007	0.021023	0.0231601	0.0162854	-0.00581617	-0.00159871	-0.0362008	-0.0602444	-0.03588	-0.0431485	-0.0445557	0.0407515	0.0194497	0.0380486	0.0292321	0.0159884	0.024893	0.0330255	0.0360085	0.0170675	0.0163308	-0.0262725	-0.0426993	-0.0385729	-0.093176	-0.0426685
5	74	SYNW0612	D-aminoacyl-tRNA deacylase	Q7U8K5	-0.0337466	-0.0462061	-0.0189546	-0.0686876	-0.0350135	-0.0146409	0.00643986	0.0108684	-0.0237613	-0.0251412	0.0160891	0.0471604	0.0538128	0.0327074	0.0665754	-0.0541239	-0.0620982	0.00832795	-0.0270801	-0.0535728	0.0275993	0.0341156	0.0364958	0.0133705	0.0499108	0.0897403	-0.0495481	0.00618582	-0.00268221	0.0158579
5	75	SYNW2274	NAD(P)H-quinone oxidoreductase subunit 1	Q7U402	-0.0498813	0.0160852	0.033153	0.00202017	-0.0537801	0.0302814	0.0468355	0.0182045	0.0596793	0.0141034	-0.0239705	-0.00758659	-0.0313066	-0.0472786	-0.0433611	0.039103	-0.0107116	0.0358471	0.0370578	0.0314566	0.0112078	0.0172317	0.0252868	0.0212744	0.00928865	-0.0334897	-0.0693257	-0.0326893	-0.000568668	-0.0441666
5	76	SYNW1616	PhoH-like phosphate starvation-inducible protein	Q7U5S9	-0.0157759	0.0151971	-0.0117896	0.00061419	-0.00295132	0.0243587	0.000154875	0.0213107	0.00517267	0.0178734	-0.0118703	-0.00229042	-0.0296161	-0.0154397	-0.03245	-0.00806807	-0.0221282	-0.00131909	0.00319975	-0.00682509	0.0312667	0.0602388	0.0416991	0.0306421	-0.040866	-0.0291041	-0.0436118	-0.00914666	-0.0238476	0.0553718
5	77	SYNW1989	Possible phycobilisome linker polypeptide	Q7U4S4	-0.00806307	-0.00050653	-0.008536	-0.00986468	-0.00337621	0.0062357	0.00609092	-0.00280695	-0.00429557	0.00461065	-0.00577998	-0.00116283	-0.00322845	-0.000699306	-0.0105134	0.0117607	0.00541796	0.0108322	0.0132284	0.00695837	0.00993314	0.0120521	0.0168981	0.00483227	-0.00363272	-0.0124796	-0.00723992	-0.00626888	-0.0138455	-0.00655088
5	78	SYNW1118	Glucose-1-phosphate adenylyltransferase	Q7U768	-0.00655581	-0.0123818	-0.00275287	-0.0060182	-0.00551409	-0.00963146	-0.00941165	-0.0211988	-0.0137192	-0.0146458	0.00703542	0.00640341	0.00704471	0.0119971	0.0143653	0.0171304	0.000629877	0.0169808	0.0117933	0.00549169	-0.00608367	-0.00848462	0.0012774	-0.0144871	-0.016138	-0.000895863	0.0182545	0.0120893	0.0232578	-0.00583209
5	79	SYNW2277	Uncharacterized protein	Q7U3Z9	-0.0168084	-0.0269734	-0.00771258	-0.0156679	-0.00604322	-0.022724	-0.0186238	0.00396982	-0.0132777	-0.0261789	-0.00172281	0.027299	0.0237239	0.00943434	0.0127882	-0.0165459	-0.0153986	-0.0103072	-0.0132184	-0.00312165	-0.00535989	-0.010632	-0.0244644	-0.00529569	0.0136128	0.0437466	0.00607377	0.0286465	0.045129	0.0456525
5	80	SYNW2036	Putative ribonuclease D	Q7U4N1	-0.00706754	-0.0256731	-0.019633	-0.0231034	-0.0140448	-0.0104338	-0.0051779	-0.0066988	-0.00912589	-0.00313283	0.0061522	0.014301	-0.00403999	0.00912323	0.0182234	-0.0145949	0.00112206	-0.0125836	-0.0225408	-0.00171109	0.00280782	-0.0152574	-0.0140784	0.003544	0.0109519	0.0290985	0.0268975	0.0301496	0.0288227	0.0277031
5	81	SYNW1809	Glutamate-1-semialdehyde 2,1-aminomutase	Q7U598	-0.00640258	-0.0136948	-0.00906974	-0.0074541	-0.0115839	0.00447659	0.00245823	-0.00130318	-0.00431609	-0.00234136	-0.0142298	-0.00521174	-0.00915235	-0.00666977	-0.00438653	0.000440214	-0.000970875	7.11441e-05	0.00409937	0.00175046	0.0181544	0.0167925	0.0157218	0.00566195	0.00724669	0.0029776	-0.000376984	0.00111897	0.0023562	0.0138377
5	82	SYNW0698	1-deoxy-D-xylulose 5-phosphate reductoisomerase	Q7U8C3	0.0372541	-0.0190434	0.032556	0.0174383	-0.00349841	-0.0333515	0.00205735	-0.0138444	-0.030051	-0.0634287	-0.0157853	-0.0182384	0.0100236	-0.00391481	0.009307	0.0712399	0.0401952	0.0654591	0.0686652	0.0648793	-0.0600889	0.0219553	-0.0421284	-0.0774277	-0.0670087	-0.0477199	0.034564	0.0316911	0.0385225	-0.0502785
5	83	SYNW2007	Similar to cpeY	Q7U4Q7	0.004666	0.023437	-0.00119513	0.0209919	0.0111873	-0.00411457	-0.0204311	-0.0924652	-0.0439684	0.00399405	0.0036561	0.000579251	-0.0965415	0.0496476	0.0478241	0.0683488	0.0625089	0.061414	0.0450107	0.0646409	-0.0122793	-0.0919872	-0.035576	-0.0406675	-0.0324882	-0.0366882	0.0496493	0.0604023	0.0644918	-0.134048
5	84	SYNW1241	Uncharacterized protein	Q7U6U5	0.00219027	-0.00962875	-0.0113357	-0.0140714	-0.00364897	-0.0139697	0.000674983	0.00153017	-0.0164145	-0.00864394	-0.0150952	-0.00289882	-0.00276243	0.000878239	-0.00242707	-0.00487116	-0.0180501	-0.0147304	-0.014679	-0.00270537	0.0158946	0.0266057	0.0108124	0.0166482	0.0136729	0.0153926	0.000717579	0.00767217	0.00314643	0.0400963
5	85	SYNW1057	Protein-export membrane protein SecF	Q7U7C8	-0.0391782	-0.0318576	0.00496142	-0.0128186	-0.0215821	0.0256377	0.0383583	0.0301693	0.0338461	0.0239786	-0.038531	-0.0330175	-0.0457568	-0.00156931	-0.0339362	-0.00306422	-0.0280298	0.0263271	-0.00687001	0.0120494	0.0135619	0.0379613	0.024735	0.030461	0.0218873	-0.0061156	-0.0126046	-0.0318175	0.00474138	0.0180732
5	86	SYNW2505	Uncharacterized protein	Q7U3C7	0.0119685	0.00203999	0.00206647	-0.00149532	0.000944514	-0.0118439	-0.00620911	-0.0164541	-0.0167389	-0.0131103	-0.00767153	-0.0244626	-0.016192	-0.00307952	-0.0027172	0.00344545	0.00905572	0.00646714	0.0100564	0.016855	0.0104308	0.00320392	0.0117872	-0.00814971	0.00877463	0.00389603	0.024447	0.0017181	0.0110076	-0.0100403
5	87	SYNW2329	Phosphoglycerate kinase	Q7U3V0	-0.00783984	-0.00902631	-0.00374892	-0.0109682	-0.0144502	-0.00524454	0.00265968	-0.00563187	-0.00338908	-0.00980862	-0.0118971	-0.00434384	-0.0136342	-0.00759157	-0.0118469	0.0143091	0.0030027	0.0213119	0.013435	-0.00521385	0.0183202	0.0168709	0.0218458	0.0128921	0.00770136	0.00451993	-0.00556966	0.00238025	-0.0029391	-0.00610513
5	88	SYNW1674	2-phytyl-1,4-naphtoquinone methyltransferase	Q7U5M9	-0.107631	-0.049966	-0.0526057	-0.0451798	-0.0323517	-0.00156311	0.0153612	-0.00321038	0.0466822	0.01371	-0.00482253	0.0412883	0.0182234	0.0258536	0.0140672	-0.068912	-0.0233215	-0.0244081	-0.0427265	-0.0303489	0.0338484	0.0199264	0.0310262	0.0657571	-0.015406	0.0413922	-0.0205754	0.0264213	0.0343519	0.0951196
5	89	SYNW0282	Phosphoglucosamine mutase	Q7U9H6	-0.0198965	-0.00766445	-0.0238244	-0.0161913	0.000671122	0.0051657	-0.00766246	-0.0146065	0.00810729	0.0109495	-0.0118981	-0.0072233	-0.017196	-0.000118626	-0.0255222	-0.0118147	0.00615978	-0.0121497	-0.00458909	-0.000647114	0.0224451	0.0206836	0.0220873	0.0280502	0.00932283	0.0150273	-0.0125798	0.000276764	0.000182848	0.044455
5	90	SYNW0783	UDP-3-O-acylglucosamine N-acyltransferase	Q7U841	-0.00734181	-0.0140451	-0.0130229	-0.0289407	-0.025046	0.00171753	0.0104336	-0.00395359	0.00595622	0.00028202	-0.0141541	-0.00897783	-0.00807069	-0.00760628	-0.016574	-0.00179591	0.00601874	0.0045082	-0.00385971	0.00216133	0.0195233	0.0213168	0.0153733	0.0202343	-0.00717631	0.0112583	0.005082	0.0089717	0.00680688	0.0209208
5	91	SYNW0672	S-adenosylmethionine:tRNA ribosyltransferase-isomerase	Q7U8E8	-0.0629306	-0.0271875	-0.0780509	-0.0731239	-0.0294998	0.00759736	-0.00279623	0.0570676	-0.0496178	-0.0409854	0.0120201	0.060545	0.0484895	0.0150843	0.0127751	-0.0522126	-0.0442149	-0.10227	-0.0686027	-0.040519	0.0979638	0.081863	0.0264471	0.0379837	0.0592858	0.0847961	-0.0262261	0.0240301	-0.00488652	0.0771746
5	92	SYNW0024	Chaperone protein DnaJ	Q7UA76	-0.027486	-0.0222556	-0.026698	-0.0191682	-0.0224328	-0.00611396	-0.0138846	-0.00749051	-0.0126938	-0.00774594	-0.0137224	0.00121415	0.00211547	0.00562534	0.017515	-0.00293745	-0.0031508	-0.00781013	2.34122e-05	-0.00086672	0.012883	0.00831778	0.00716316	0.00573248	0.00688922	0.023289	0.0225837	0.01927	0.028886	0.032949
5	93	SYNW0141	Transketolase	Q7U9W1	0.0119586	-0.00788524	0.0070248	0.00336869	-0.00350795	-0.0125017	-0.00248847	-0.0115657	-0.0141637	-0.0142069	-0.0186975	-0.0300661	-0.0312479	-0.0117039	-0.0184452	0.0341479	0.0273733	0.0241903	0.0243389	0.0242598	0.00963044	0.00174747	0.0126286	-0.00701865	0.000824292	-0.00723881	0.0306726	0.0100723	0.00607905	-0.0375793
5	94	SYNW1475	Tryptophan--tRNA ligase	Q7TTU9	0.0192423	0.0282396	0.0105254	9.73783e-05	0.0128817	-0.0676131	-0.0679222	-0.00327898	-0.0662191	-0.055775	0.0330943	-0.0163823	-0.00087342	-0.00470463	0.0106688	0.0306945	0.0374286	0.0160054	0.0101181	0.0373544	-0.0190449	-0.071613	-0.0478413	-0.0379482	0.0370305	0.0478575	0.0489614	0.0579907	0.041136	-0.0201103
5	95	SYNW0090	Serine acetyltransferase	Q7UA11	-0.0571411	-0.00602048	-0.0460625	-0.0700257	-0.0197328	0.00128883	-0.014004	-0.0141168	-0.0209065	0.00341124	0.0138691	0.0341574	0.0186383	0.0103124	-0.011319	-0.019514	0.00117762	-0.024305	-0.0272562	-0.0104	0.0270768	0.0213267	-0.00676496	0.0253482	0.0306986	0.049341	0.00172009	0.0241956	0.0189417	0.0660657
5	96	SYNW1278	Heat shock protein HtpG	Q7U6Q9	-0.0265843	-0.028464	-0.0323246	-0.0318687	-0.0258688	-0.013975	-0.0220994	-0.01896	-0.0285991	-0.0241491	-0.000477007	0.011471	0.00763632	0.0175787	0.0282559	-0.00907923	-0.000506926	-0.00963492	-0.0115668	0.00279201	0.0188104	0.00782443	0.00128867	0.00049298	0.014738	0.0384821	0.0375793	0.0313034	0.0343145	0.03159
5	97	SYNW0994	Uncharacterized protein	Q7U7I8	-0.0710595	-0.0302714	-0.049565	-0.0749501	-0.041181	-0.000180953	-0.0200886	-0.0357712	-0.00686666	-0.00032071	0.0219309	0.0385729	0.0190538	0.0248224	0.0295938	-0.0391826	5.89997e-05	-0.0378378	-0.0550719	-0.00200085	0.0268481	0.0185543	0.00378447	0.0361591	0.0132569	0.0523578	0.023401	0.041605	0.0449532	0.0693957
5	98	SYNW1091	Elongation factor Ts	Q7U794	0.0175052	0.00365327	0.0239927	0.00920374	0.0170692	-0.0345009	0.00715692	0.00115503	-0.0448428	-0.00184701	-0.0487395	-0.0550419	-0.0532981	-0.0313708	-0.0206986	0.0315405	0.0471077	0.0320765	0.0371173	0.0550451	-0.00569255	0.00675865	-0.0284752	0.0130628	0.0278375	-0.00467113	0.0286818	0.0107687	-0.0119165	-0.0286377
5	99	SYNW1741	Uncharacterized protein	Q7U5G6	0.0401342	0.0111543	0.058767	0.0319606	0.0267773	-0.014432	0.008426	-0.0175769	-0.0712854	-0.0390704	-0.0379503	-0.102939	-0.0573498	-0.0504789	-0.0112406	0.0566095	0.0287127	0.0496378	0.056326	0.0410466	0.011625	0.0305951	0.0195183	-0.0139769	0.00190553	-0.0307902	0.0128385	0.00628122	-0.000720993	-0.0445045
5	100	SYNW2222	Cysteine synthase	Q7U450	-0.0287915	-0.0353013	-0.0218938	-0.0339017	-0.0277837	-0.0156756	-0.000263614	-0.00473246	0.00246948	-0.0216378	-0.0316484	0.00630021	-0.00746935	-0.0271954	-0.0125056	-0.0352483	0.00120053	-0.0159452	-0.0265072	0.00152762	0.0414178	0.0258036	-0.00287162	0.0361608	0.0296616	0.0483881	0.00992705	0.0412347	0.0403193	0.0649617
5	101	SYNW0234	dITP/XTP pyrophosphatase	Q7U9M0	-0.0232506	-0.0214628	-0.0128927	0.0150412	-0.00738574	-0.0145351	0.0150561	-0.02083	0.0100431	-0.00415215	-0.043665	-0.0371912	-0.0540921	-0.0390106	-0.023961	0.0388721	0.0227086	0.0360487	0.0427519	0.0237905	0.0205236	0.0637816	0.0539863	0.0595379	0.0119678	-0.0231199	-0.064431	-0.0140898	-0.0187009	0.00866119
5	102	SYNW2103	SpoVT-AbrB domain-containing protein	Q7U4G5	-0.0194358	-0.00675626	-0.0217291	-0.0120434	0.00350293	-0.0106786	-0.0081988	-0.00170442	-0.000903187	0.00249741	-0.046298	-0.04121	-0.0492814	-0.0240264	-0.0298632	-0.00104353	0.0275975	0.00634784	0.00609756	0.030121	0.0390373	0.0107679	0.0118537	0.0283326	0.0366522	0.0177276	0.0234252	0.00661785	0.00357493	0.0190188
5	103	SYNW1601	5'-nucleotidase SurE	Q7U5U4	-0.0241137	-0.0297103	-0.0516478	-0.02903	-0.03307	-0.0208186	-0.0291973	-0.0215667	-0.00191895	-0.000246502	-0.0184815	0.00722182	-0.0180893	-0.00143282	-0.0175928	0.0161671	-0.00956658	0.024218	0.015384	0.0073637	0.0284284	0.0503005	0.0310304	0.0400553	0.013968	0.0157725	-0.00815135	0.0231321	-0.00467487	0.0462672
5	104	SYNW1763	Putative alpha-ribazole-5'-P phosphatase	Q7U5E4	-0.0347595	-0.0265148	-0.0338717	-0.0191479	-0.0246781	-0.0115285	-0.0172104	-0.0189183	-0.00294314	-0.010344	-0.0260205	-0.0140711	-0.0217642	-0.0148499	-0.0168385	0.00688071	0.0155701	0.005628	0.0116002	0.0146763	0.0351912	0.0367008	0.0321963	0.0353726	0.0265965	0.0141118	0.00525051	0.00439839	0.0158945	0.0333928
5	105	SYNW0759	PPIase cyclophilin-type domain-containing protein	Q7U865	0.0305909	0.0203207	0.0211742	0.00561189	0.0350434	-0.00345211	-0.0601514	0.0160438	-0.101071	-0.0923643	-0.00112446	-0.0287271	-0.0201885	-0.137448	-0.10715	0.0705377	0.112886	0.0608658	0.0624052	0.0704313	0.0595342	-0.0703199	-0.0405911	4.93828e-05	0.0646815	0.0431346	0.0587676	0.0624892	-0.00682861	-0.125151
5	106	SYNW1661	Uncharacterized protein	Q7U5P0	-0.00106173	-0.0324217	0.00412832	-0.00612747	0.0237237	-0.0120019	-0.0364171	-0.032118	-0.0772399	-0.0418436	-0.0530047	-0.0568078	-0.0344144	-0.062713	-0.0366998	0.0293748	0.0271816	0.0587134	0.054275	0.068948	0.0214434	-0.018593	0.00575283	0.000510172	0.0490003	0.06355	0.0426232	0.0166387	0.0790982	-0.0434974
5	107	SYNW1531	Uncharacterized protein	Q7U610	-0.0529145	-0.0229821	-0.0501806	-0.051635	-0.0260272	-0.0177071	-0.0225493	-0.00647127	-0.00756262	-0.00339454	-0.0508007	-0.0383377	-0.036395	-0.038908	-0.0507486	0.0275034	0.0362547	0.0246078	0.0195012	0.041906	0.0535475	0.0591867	0.0383766	0.0624616	0.0459918	0.0188335	-0.000438505	-0.00843095	0.0088202	0.0484931
5	108	SYNW0799	Glyceraldehyde-3-phosphate dehydrogenase	Q7U825	-0.0147035	-0.00605795	-0.0117186	-0.0154017	0.00144239	-0.0574394	-0.0767558	-0.0576199	-0.0678627	-0.0760462	-0.0316392	-0.0374795	-0.0416702	-0.0314186	-0.0246898	0.0529599	0.0342482	0.0231742	0.0295937	0.0339523	0.0348226	0.0217341	0.0227657	0.024122	0.024075	0.0398999	0.0544901	0.0440057	0.0489049	0.060312
5	109	SYNW0230	Putative sarcosine oxidase	Q7U9M4	-0.107914	-0.0140272	-0.074737	-0.0277384	-0.106705	-0.00236428	-0.0197372	-0.0346657	0.0124011	0.0072268	-0.0627033	-0.0221839	-0.0711755	-0.0117158	-0.124531	0.0308194	0.0475199	0.0660849	0.0554483	0.0436371	0.0628443	0.089786	0.0777231	0.0753108	0.0392956	0.0212596	-0.015918	0.0141807	0.0117193	0.0408594
5	110	SYNW0160	Uncharacterized protein	Q7U9U3	-0.0283244	-0.043251	-0.0309053	-0.0184868	-0.0653645	-0.0479269	-0.0224693	-0.0442484	-0.0257475	-0.05987	-0.0645534	-0.0638391	-0.0741859	-0.0857176	-0.0658486	0.0565159	0.0370627	0.0694923	0.0481179	0.0382728	0.0883173	0.0640609	0.0868436	0.0596191	0.0376817	0.0575014	0.0296294	0.041205	0.0104449	0.0159739
5	111	SYNW2515	Uncharacterized protein	Q7U3B7	-0.0465312	-0.092619	-0.187901	-0.138282	0.00451764	-0.0622348	-0.127656	0.0130102	-0.0331625	-0.0284126	0.0353486	-0.032125	0.093037	-0.0934792	-0.0881396	-0.0629753	-0.0413048	0.0401704	-0.0636236	-0.0613432	0.176865	0.151175	0.222002	0.0530888	0.319574	0.223699	-0.0573104	-0.0325558	-0.0752005	-0.00763199
5	112	SYNW0447	Putative hexapeptide transferase family protein	Q7U912	-0.0572409	-0.0181995	0.00237373	-0.0222479	-0.0105886	-0.0472068	-0.183048	-0.150502	0.0414898	-0.140505	-0.0466275	-0.112762	-0.147622	-0.0643954	-0.0677603	0.12258	0.0403803	0.00779853	0.0247606	-0.0714078	0.144283	0.203227	0.141974	0.300407	-0.30757	-0.125232	0.0377944	0.0713528	0.0480491	0.386446
5	113	SYNW0165	Conserved hypothetical	Q7U9T8	-0.210359	-0.178969	-0.209784	-0.239028	-0.18749	-0.164333	-0.208824	-0.177517	-0.137336	-0.147762	-0.104676	-0.126636	-0.124441	-0.103577	-0.00339144	0.163595	0.243468	0.132355	0.165148	0.242272	0.248052	0.0971607	0.163886	0.210224	0.220567	0.0762621	0.0557389	0.0829052	0.143232	0.0792558
					N-stress	P-stress	P-stress	P-stress	N-stress	P-stress	N-stress	P-stress	N-stress	P-stress	N-stress	P-stress	P-stress	P-stress	N-stress	N-stress	P-stress	P-stress	N-stress	N-stress	N-stress	P-stress	P-stress	N-stress	N-stress	P-stress	N-stress	P-stress	N-stress	N-stress
					20	20	24	28	20	20	20	20	24	24	28	20	24	28	28	24	24	28	20	24	28	28	20	24	24	24	28	28	20	28
					T1	T1	T1	T1	T2	T2	T5	T5	T5	T5	T2	T3	T4	T4	T1	T2	T2	T2	T3	T4	T4	T5	T4	T1	T3	T3	T3	T3	T4	T5
					1	2	4	6	7	8	25	26	27	28	11	14	22	24	5	9	10	12	13	21	23	30	20	3	15	16	17	18	19	29
6	1	SYNW2118	PSI subunit V	Q7U4F0	-0.158826	-0.0237378	-0.0519432	-0.00807816	-0.0024743	-0.0212013	-0.0666949	-0.0567199	-0.0617154	-0.144539	0.0620434	0.126812	0.0704679	0.163089	-0.143352	0.0133768	-0.0596481	0.0404858	0.0418709	0.0217708	0.0391371	-0.052047	NaN	-0.0440222	0.057703	0.0430168	0.0884488	0.0823157	0.0473273	-0.00286527
6	2	SYNW1590	Riboflavin biosynthesis protein RibD	Q7TTU7	-0.012275	0.00545702	0.0194401	-0.026813	-0.0584535	-0.00101309	0.000814558	0.000580732	0.0485699	0.0243095	0.05007	0.0701292	0.0322312	0.0890049	0.0413558	0.0358111	0.00507959	0.00483252	-0.00394949	0.0360003	-0.000594369	0.00382748	0.0363442	-0.215642	NaN	0.0295357	NaN	-0.199279	0.0334863	-0.0488613
6	3	SYNW0027	Nucleoid-associated protein SYNW0027	Q7UA73	0.0600245	-0.0159786	-0.0508835	-0.0175767	0.0766021	0.0608539	-0.0208084	-0.00555452	0.09596	-0.0459043	0.00602853	0.0962042	-0.0873505	-0.118295	-0.00271929	0.0268533	0.0638883	0.0935591	-0.0216631	0.00371299	-0.0572097	0.0759977	0.110226	-0.0557351	-0.0491117	0.159286	-0.174449	-0.205956	NaN	NaN
6	4	SYNW1125	Putative uracil phosphoribosyltransferase	Q7U761	0.0310957	0.0339094	0.0786596	0.17945	0.106144	0.048187	0.11788	0.100796	0.0743322	0.0952828	0.0664368	-0.229269	-0.217687	-0.174479	-0.0212183	0.153797	0.00655068	0.0727697	0.0430742	0.128327	0.17165	0.17848	-0.067597	-0.156752	-0.272189	-0.409898	NaN	NaN	0.0530397	-0.190772
6	5	SYNW1862	Cytochrome c oxidase subunit 1	Q7U547	0.184526	0.130358	0.0961405	0.138052	0.130391	0.0699661	0.149004	0.145053	0.0752226	0.125503	-0.158121	-0.14926	-0.150777	-0.193882	-0.109163	0.00440571	-0.0905931	-0.133659	0.0512905	-0.0511416	-0.0700585	-0.00726911	-0.00497123	0.0253706	0.0283145	-0.00350861	-0.015477	-0.148837	-0.0238861	-0.0429948
6	6	SYNW0252	4-hydroxy-3-methylbut-2-enyl diphosphate reductase	Q7U9K4	0.0664961	0.057576	0.0382231	0.0484587	0.0553415	0.0308877	0.0524057	0.0472568	0.0305495	0.03517	-0.0353769	-0.101069	-0.0965941	-0.130564	-0.00413322	-0.00799336	-0.0348437	0.025398	0.0216408	-0.0689217	-0.00908078	0.00490964	-0.0331373	0.0110118	0.012772	0.00496786	0.00143848	-0.00299468	-0.0150645	-0.00473093
6	7	SYNW0676	Photosystem II CP43 reaction center protein	Q7U8E4	0.038063	0.0196966	0.0261479	0.0403776	0.0270599	0.0074339	0.0328802	0.0315482	0.0292652	0.0355701	-0.0273204	-0.0384871	-0.0353353	-0.0715225	-0.0394557	0.00348904	-0.0249628	-0.0326043	0.00860774	0.00633353	0.00763879	0.0129799	-0.0234149	0.000737918	-0.00402638	-0.00721319	-0.00334495	-0.0304005	-0.013966	0.0242245
6	8	SYNW1537	HtrA/DegQ family serine protease	Q7U604	-0.0179954	-0.0577444	-0.0866218	-0.0140392	-0.00114302	-0.020042	-0.0300131	-0.0233375	0.0126099	-0.0218895	0.0373886	0.038183	0.0187697	0.0590268	-0.00728446	0.00849658	-0.003323	0.00119031	0.0156935	0.0128504	0.0161336	-0.00992078	0.0199273	-0.0380044	0.0167289	-0.00964568	0.0144626	0.0221916	0.0243232	0.0230282
6	9	SYNW1116	D-fructose 1,6-bisphosphatase class 2/sedoheptulose 1,7-bisphosphatase	Q7U770	0.058413	0.0291182	0.0291148	0.0497667	0.0414593	-0.00149062	0.00883682	0.0237607	0.038495	0.0270505	-0.048022	-0.0810349	-0.0501829	-0.0797331	-0.00618393	0.0046392	-0.0111917	-0.00519476	0.000350159	-0.0107952	0.000838525	0.0139604	-0.0117621	0.0222518	0.000609115	0.0034715	-0.0129909	-0.022884	-0.0307221	0.0200527
6	10	SYNW1767	Putative arsenate reductase	Q7U5E0	0.00981575	-0.0178562	-0.0156846	0.0184498	0.0304819	-0.0381058	0.00645284	-0.0415667	0.0166866	0.0242648	0.0074672	-0.0482198	0.0249709	0.004661	0.0356384	0.0241488	0.0343029	0.0235278	0.0233309	0.0194184	0.021114	0.0268695	0.0273216	0.0432709	-0.0761923	0.0294363	-0.187814	-0.0805972	0.0135226	0.0408838
6	11	SYNW1096	Glycine--tRNA ligase beta subunit	Q7TTV3	-0.00982168	-0.0170419	-0.0184229	-0.00540585	-0.0169167	-0.0130615	-0.0315738	-0.00962115	0.000306574	-0.016306	0.0281048	0.00560112	0.0116525	0.0240705	0.0143458	0.00762012	0.00532932	0.00718972	0.0123138	0.0139467	0.0222349	0.0153246	0.00916564	-0.0332081	-0.0329464	-0.0174559	0.019168	-0.000122303	0.0146503	0.0108799
6	12	SYNW0701	Cysteine--tRNA ligase	Q7U8C0	-0.027437	-0.021095	-0.0225227	-0.0120047	-0.0328636	-0.0192222	-0.02596	-0.0289337	-0.0255832	-0.0301494	0.0377712	0.0205513	0.026745	0.0296241	0.00293398	0.0125474	0.00775941	0.00348437	0.000691297	0.0211623	0.0282141	0.0107292	0.0156101	-0.00314229	-0.00658044	-0.00673203	0.00582492	0.00885244	0.02639	0.00333524
6	13	SYNW0765	Uncharacterized protein	Q7U859	-0.0392972	-0.0256969	-0.0125313	-0.0119104	-0.0243337	-0.0116839	-0.0328544	-0.0225992	-0.00835084	-0.0163457	0.0229803	0.030454	0.0226375	0.0341574	0.0205635	0.00833827	-0.00161967	0.0204291	-0.00016991	0.0134447	0.00370642	-0.0220317	0.0125896	0.00257661	0.00984784	-0.00807959	0.0295945	0.0101895	0.00349971	-0.00750449
6	14	SYNW0047	GMP synthase [glutamine-hydrolyzing]	Q7UA53	-0.00805451	-0.0214719	-0.00483563	-0.00160779	-0.0111648	-0.0197003	-0.0121132	-0.0105021	-0.00651208	-0.00966973	0.0096732	0.0204589	0.0123237	0.0322047	-0.00708748	0.000760311	0.00542565	0.00105759	0.00566608	0.00600269	0.00907939	0.00477619	0.00642946	-0.0150933	-0.0054406	-0.00869044	0.0029846	0.00290445	0.0145367	0.00766025
6	15	SYNW1078	G domain-containing protein	Q7U7A7	-0.032809	-0.0565175	-0.036845	-0.048624	-0.0316741	0.00134173	-0.061405	-0.0927897	-0.0616608	-0.0459207	0.124523	0.0841352	0.0707738	0.16054	0.0387463	0.0288402	0.0789645	0.0376591	0.0220826	0.019826	0.0958339	0.0905274	-0.0421273	-0.0117185	-0.0680803	-0.130606	-0.0953085	-0.0550447	0.0551737	-0.0378363
6	16	SYNW1808	Putative glycolate oxidase subunit GlcD	Q7U599	-0.0567926	-0.0846303	-0.182568	-0.0480412	-0.109738	-0.10504	-0.0918283	-0.144578	-0.0818676	-0.0696384	0.129299	0.143068	0.130466	0.208505	-0.0034056	0.0345425	0.0314182	-3.53727e-05	0.0699675	0.0887698	0.074661	0.0181606	0.0712672	-0.110891	-0.151333	0.0209157	0.0636236	0.0398993	0.0449854	0.0708398
6	17	SYNW0505	Uncharacterized protein	Q7U8V4	-0.0379406	-0.0300043	-0.00618371	-0.0178262	-0.027881	-0.0351752	-0.0220691	-0.0314039	-0.0259328	-0.025504	0.0235824	0.0252276	0.0383534	0.0462728	0.00670738	0.00586412	0.0194107	0.00153488	0.00328639	0.0130801	0.00330212	0.0129138	0.00982004	-0.0100344	0.00646983	0.00743683	0.0160493	0.0295662	0.0165905	-0.0155132
6	18	SYNW2267	Methylenetetrahydrofolate reductase	Q7U409	-0.049106	-0.0320191	-0.0284209	-0.0195492	-0.0543547	-0.0223039	-0.0289068	-0.0120242	-0.0174914	-0.0123017	0.0453706	0.0555603	0.0372747	0.0636219	0.000549538	0.0104241	0.0336983	0.0146482	0.00580218	0.0145959	0.0141965	0.00363611	0.0501343	-0.0172236	-0.0500211	-0.00780277	0.0165137	-0.0244983	0.0215897	-0.0115925
6	19	SYNW1247	Flavin_Reduct domain-containing protein	Q7U6T9	-0.0162083	-0.0711174	-0.0171058	0.00373323	-0.0776857	-0.0781759	-0.0556677	-0.0176695	-0.0447613	-0.0220686	0.0345104	0.0543523	0.0311123	0.0180728	-0.0556607	0.0385585	0.0574568	0.0319436	0.0230959	0.00898076	0.0241302	-0.0021116	0.0131833	-0.0532908	0.0374334	0.0533995	0.0368607	0.0712739	-0.0458792	0.019305
6	20	SYNW0444	Putative acylneuraminate cytidylyltransferase	Q7U915	-0.0405356	0.00363676	-0.0122496	-0.0775931	-0.0358118	0.0132084	-0.0625816	-0.0605375	-0.01008	0.0133369	0.0373793	0.101611	0.0827241	0.0769281	-0.0116728	0.0439881	0.0615722	-0.0105798	0.0457179	0.060219	0.035826	0.00542401	0.0803968	-0.087241	-0.184319	0.0575672	-0.197277	0.0228985	0.056218	-0.00817299
					N-stress	N-stress	N-stress	N-stress	N-stress	N-stress	N-stress	N-stress	N-stress	N-stress	N-stress	N-stress	P-stress	N-stress	N-stress	P-stress	P-stress	P-stress	P-stress	P-stress	P-stress	P-stress	P-stress	P-stress	P-stress	P-stress	P-stress	P-stress	P-stress	N-stress
					20	24	20	20	24	24	20	24	20	24	28	28	28	28	28	28	20	24	20	20	24	24	20	24	20	24	28	28	28	28
					T1	T1	T2	T5	T5	T2	T3	T3	T4	T4	T1	T2	T2	T3	T4	T5	T1	T1	T2	T5	T5	T2	T3	T3	T4	T4	T1	T3	T4	T5
					1	3	7	25	27	9	13	15	19	21	5	11	12	17	23	30	2	4	8	26	28	10	14	16	20	22	6	18	24	29
7	1	SYNW0925	Possible Na+/H+ antiporter, CPA2 family	Q7U7Q6	-0.0524757	-0.0469804	-0.0104276	-0.0857888	-0.0797882	0.0308823	0.0750688	0.0967919	-0.115577	-0.0263304	-0.170097	-0.0886226	-0.150026	-0.13251	-0.101314	-0.0402763	0.110439	0.0835775	0.0722175	0.1288	0.0938071	0.109813	0.0806114	0.157481	0.0783582	0.0769459	0.0167235	0.0256223	-0.136925	NaN
7	2	SYNW0776	Uncharacterized protein	Q7U848	-0.0888903	-0.0658778	-0.00921424	-0.010615	-0.00304894	0.0614212	0.0699317	0.0573407	0.0595939	0.0768196	-0.0282459	0.0617324	0.0174739	0.0803176	0.0280053	-0.0331285	-0.0351553	-0.0769737	0.0433274	0.00245668	-0.0540752	0.028726	-0.0075037	0.0649562	0.0122962	0.00374765	-0.200884	0.0479678	-0.102502	NaN
7	3	SYNW0828	Sodium:alanine symporter family	Q7TTV9	0.0982776	0.155669	0.110936	0.115067	0.11195	0.0809315	0.0235272	0.0719271	-0.0238502	0.0454251	0.0942118	0.00877888	0.00324331	0.0154936	0.0646085	0.00175386	0.0630489	0.0948856	0.0356812	0.0485177	0.0512201	-0.235443	-0.164711	-0.152837	-0.144973	-0.269311	0.0687747	-0.393273	NaN	0.02047
7	4	SYNW0637	Fumarate hydratase class II	Q7U8I1	0.1254	0.039939	0.107257	0.135184	0.105982	-0.000308481	0.110156	0.0214685	0.0201242	-0.155479	-0.0237536	-0.0758054	-0.0179355	0.0165343	-0.223206	-0.0380397	0.0893365	0.0556412	0.0417304	0.102372	0.0494623	-0.000915933	-0.0354635	-0.0438086	0.0037051	-0.127897	0.0400266	-0.0584402	NaN	-0.263266
7	5	SYNW1843	Phosphatidylglycerol--prolipoprotein diacylglyceryl transferase	Q7U564	0.194952	0.101225	0.182776	0.183067	0.0922049	-0.0640131	0.0543133	-0.0440071	-0.0014606	-0.0705575	-0.0197772	-0.194858	-0.0635254	-0.198905	-0.085587	0.0245212	0.131887	0.172572	0.145116	0.156194	0.134076	-0.112834	-0.188584	-0.120079	-0.028766	-0.128266	0.0915963	-0.295564	NaN	-0.0477171
7	6	SYNW1873	NAD(P)H-quinone oxidoreductase subunit 2	Q7U538	0.0823284	0.0122487	0.063392	0.0755954	0.0116829	9.64203e-05	0.0390401	0.0159029	0.0620525	-0.0121687	-0.0588686	-0.102074	-0.134839	-0.0660834	-0.0402799	-0.0430212	0.0857044	0.0474596	0.0626743	0.0909001	0.0778139	-0.00725495	0.00628472	0.0375431	0.0448271	0.0182768	-0.000924917	-0.030752	-0.171353	-0.166204
7	7	SYNW1482	Putative NADH dehydrogenase I chain 4 (Or M)	Q7U658	0.131825	0.115587	0.13005	0.140482	0.0991418	0.0539809	0.0584438	0.0581689	0.0236517	-0.00320973	0.0219701	-0.0658346	-0.0840572	-0.0233572	0.0190011	-0.108234	0.102364	0.0771567	0.0609453	0.0835757	0.0737976	-0.150405	-0.0898804	-0.0652471	-0.0639255	-0.0824306	0.0103679	-0.16284	-0.206929	-0.154159
7	8	SYNW2261	NnrU domain-containing protein	Q7U415	0.0154114	0.020204	0.0150351	0.0443747	-0.0033068	0.0100444	0.0517504	0.0263483	0.0860836	0.0298052	-0.0406667	-0.0598148	-0.0684061	-0.0601153	-0.0573427	-0.0937639	0.0310593	0.0411333	0.0118287	0.048616	0.0294338	0.0315216	0.0660725	0.0329857	0.063357	0.0651005	-0.0802651	-0.0183251	-0.0295168	-0.208642
7	9	SYNW2263	NAD(P)H-quinone oxidoreductase chain 4	Q7U413	-0.0195877	0.0126865	-0.0123274	0.0385568	-0.0211968	0.0326464	0.0410097	0.0208796	0.0675171	0.0378126	-0.0801809	-0.0860483	-0.120272	-0.0505604	-0.026976	-0.0779666	0.0410135	0.0326098	0.0452821	0.0628749	0.00782973	0.0374153	0.0773028	0.0534358	0.0841328	0.0585539	-0.047641	-0.0158342	-0.00857352	-0.184395
7	10	SYNW0956	Uncharacterized protein	Q7U7M5	0.136107	0.133465	0.116178	0.103866	0.117904	0.0542018	-0.00162649	0.0630032	-0.0880141	-0.171555	0.0989489	-0.0190077	0.0430368	0.0256104	-0.0293071	-0.0131338	0.160427	0.141465	0.142049	0.119469	0.12317	-0.0899519	-0.125616	-0.0373118	-0.117954	-0.249922	0.0630622	-0.090161	-0.242054	-0.366347
7	11	SYNW0429	Uncharacterized protein	Q7U930	0.0534791	0.0389912	0.0239915	0.0279562	0.0277983	0.0301022	0.0416139	0.0365111	-0.0011822	0.0263728	-0.0222436	-0.0383865	-0.0420089	-0.00735623	-0.0134045	-0.0243438	0.0744225	0.0535788	0.067421	0.0564427	0.042668	-0.00911905	-0.052404	0.0328821	-0.0186055	-0.0363	-0.0307053	-0.0889586	-0.240215	-0.00899797
7	12	SYNW1936	Putative sulfate transporter	Q7U4X7	0.00342038	0.0325908	0.00855647	0.0265253	0.0209714	0.0423799	0.0173229	0.039932	0.0358334	0.0497692	-0.0416497	-0.0346449	-0.071777	-0.0271964	-0.02352	-0.0582828	0.00952845	0.0215135	0.00398923	0.0227674	0.0214635	-0.000794523	0.0244692	0.0125031	0.027096	0.0214958	-0.0111597	-0.0214254	-0.0275353	-0.124142
7	13	SYNW2232	Photosystem II D2 protein	Q7TTI2	0.0361219	0.00154717	0.0328171	0.0382604	0.0121115	0.00674659	0.0300193	0.00602435	0.0197398	0.00355018	-0.0401978	-0.0496054	-0.0690051	-0.0348506	-0.00505463	-0.027122	0.026274	0.027021	0.013193	0.0317787	0.029951	-0.0042809	0.00927743	0.00412405	0.0197628	0.00308576	0.0158216	-0.0399209	-0.0592302	-0.0379602
7	14	SYNW1312	TPM_phosphatase domain-containing protein	Q7U6M6	0.0103942	0.0330867	0.00848393	0.0359126	0.0257527	0.02567	0.0232674	0.0159094	0.0454712	0.0304536	0.0399552	0.0393011	0.00267115	0.0194352	0.0234672	0.0145385	0.00476478	0.0257635	0.00267038	0.00187033	0.0183729	-0.0138445	0.0411023	-0.0432745	0.0131469	0.0339718	-0.043749	-0.422871	0.051179	-0.0628731
7	15	SYNW1250	Putative D-Ala-D-Ala carboxypeptidase 3 family (S13)	Q7U6T6	-0.0480227	-0.0966187	-0.21736	-0.0950895	-0.0574466	-0.00984651	0.0478461	0.0919379	0.122137	0.0576934	-0.117644	-0.0344771	-0.0547643	-0.00126138	-0.0253375	0.0466139	0.0125797	-0.0208998	0.0479156	0.00650564	-0.0030502	0.0991335	0.173133	0.0846634	0.0855663	0.0992548	-0.398074	0.00885834	0.149376	0.0466775
7	16	SYNW2272	NADH-quinone oxidoreductase subunit J	Q7U404	0.00948785	-0.00808629	0.00832743	0.0210696	0.00439975	0.013374	0.0264972	0.0121293	0.0249013	0.00901806	-0.0297226	-0.0321552	-0.0227182	-0.0238182	-0.023189	-0.0228741	0.0153458	0.0175044	0.0169505	0.0214831	0.0156466	0.0174322	0.0167851	0.0243893	0.0238079	0.00812702	-0.00836823	-0.00854646	-0.023878	-0.10332
7	17	SYNW2374	Glycine dehydrogenase (decarboxylating)	Q7U3Q5	0.0467733	0.0231558	0.0414648	0.0257569	0.0177934	-0.00743961	0.00977184	0.00754136	0.00618712	-0.0155375	0.000887369	-0.0223416	-0.0237343	-0.0447377	-0.0182214	-0.0231315	-0.00032666	-5.86577e-05	0.0306881	0.0178331	0.0118499	0.00523652	0.0217844	0.000739854	0.0135576	-0.00830263	-0.00521624	-0.0353506	-0.0670946	-0.0095282
7	18	SYNW0957	MotA_ExbB domain-containing protein	Q7U7M4	-0.010846	0.0201642	-0.00398662	0.00484322	0.00447689	0.0252145	0.0127041	0.023029	0.0157543	0.0243469	-0.00447049	-0.00468256	-0.0211381	-0.00634643	-0.0219031	-0.0434251	0.0305035	0.0151156	0.0370957	0.0195418	0.0136943	0.0145407	0.0112271	0.0172659	0.0241001	0.0135744	-0.039951	-0.0218312	-0.0711578	-0.0774537
7	19	SYNW2440	Putative membrane protein of ABC transport system	Q7U3J2	0.0207175	0.0702414	0.00645002	0.0774404	0.0571361	0.0822879	0.0662101	0.0736499	0.106195	0.0523284	-0.00941335	-0.0501094	-0.0807622	0.00270596	0.0178846	-0.101068	-0.00200221	0.0249399	-0.0586508	-0.0416449	0.00546818	0.0322411	-0.0544063	-0.0283107	-0.0926697	0.0023104	-0.0173436	-0.0163905	0.0710498	-0.216485
7	20	SYNW1175	Carboxyl-terminal processing protease	Q7U711	0.0238003	-0.0030842	0.0187241	0.0140023	-0.00212971	0.00956809	0.027686	0.00946734	0.0142913	0.000336744	-0.0297647	-0.0203083	-0.00409453	-0.0193681	-0.0270863	-0.0155818	0.0173286	0.0050951	0.0290372	0.0216916	0.00317059	0.0179664	0.00214018	-0.00393923	0.0195938	-0.00127354	-0.00912497	-0.024353	-0.0358002	-0.0379911
7	21	SYNW0661	Cell division protein SepF	Q7U8F8	-0.0472805	-0.0976385	-0.0266133	-0.0704285	-0.0880649	-0.0598384	-0.049846	0.0214093	0.0286671	0.0060878	0.0113324	0.0373634	-0.135817	0.0121702	-0.0239303	-0.0929608	0.016471	-0.134047	0.0999736	-0.0320308	-0.0641837	0.195924	0.191419	0.126735	0.106414	0.0680225	-0.0558157	0.0870398	0.0203456	-0.0508791
7	22	SYNW1982	Photosystem II CP47 reaction center protein	Q7U4T1	0.0322305	-0.00711016	0.0296142	0.021354	0.0133914	-0.00412076	0.00778403	-0.0131404	-0.00148197	0.00198646	-0.0409412	-0.0525744	-0.0455378	-0.0280646	0.000554508	-0.00359772	0.0359563	0.0156514	0.0247889	0.0351711	0.034665	0.000510009	-0.017722	0.016947	0.00523601	-0.00869224	0.0250604	-0.0179004	-0.0630096	0.00299208
7	23	SYNW2482	CobW C-terminal domain-containing protein	Q7U3F0	0.0241602	0.0372618	0.02261	0.0287186	0.026107	0.0279282	0.0155942	0.0117774	0.00260201	0.0156977	0.00218919	-0.0153451	-0.00921911	-0.0222621	-0.00580315	-0.0118088	0.0425995	0.0202538	0.033889	0.0272973	0.0131587	-0.0246387	-0.0307664	-0.0319522	-0.023554	-0.026973	-0.00531526	-0.0556654	-0.064506	-0.0240352
7	24	SYNW1195	Methionyl-tRNA formyltransferase	Q7U6Z1	0.0283672	0.0402964	0.0183813	0.0360655	0.0523289	0.0364224	0.0189239	0.0182559	0.0396101	0.0452465	-0.00643076	-0.00646153	0.00193693	-0.0231078	0.00505516	0.000644882	0.0125098	0.018919	0.002909	0.0239059	0.015491	-0.0374064	-0.0542076	-0.0362824	-0.0257862	-0.00699829	-0.0210007	-0.0731476	-0.0836012	-0.0408393
7	25	SYNW2157	HlyD_D23 domain-containing protein	Q7U4B4	-0.0269647	-0.00255715	-0.0311284	-0.0254581	-0.00129762	-0.0263025	-0.0109038	0.00360381	-0.00750049	0.00542394	-0.029482	-0.0309343	-0.0101851	-0.0370256	-0.0404588	-0.00854801	0.0332123	0.0164303	0.0342764	0.0310485	0.0271411	0.0450658	0.0526044	0.0367035	0.050121	0.0401092	-0.0247859	0.00807914	0.00919642	-0.0794835
7	26	SYNW0717	Uncharacterized protein	Q7U8A5	-0.0398356	-0.0152927	-0.0214571	-0.0391998	-0.00303799	0.0456722	0.0199954	0.0454633	0.0301871	0.0419771	-0.0609421	-0.00777342	0.016549	-0.0540947	-0.0631195	-0.0301519	-0.026801	0.0118321	-0.00339813	-0.0186152	0.000559249	0.0772149	0.0652564	0.0572737	0.0343195	0.0767563	-0.0706874	0.0384061	0.071242	-0.178298
7	27	SYNW0333	Uncharacterized protein	Q7U9C5	0.0183309	-0.00492363	-0.001006	0.00984361	0.00335015	0.00787841	0.0152417	0.00950098	0.010574	0.00230464	-0.0364914	-0.0287293	-0.0329277	-0.0180014	-0.00661785	-0.0157584	0.00778421	0.0130629	-0.00832786	0.00427055	-0.0078189	0.0202085	0.011043	0.025263	0.00981259	0.00927443	0.01874	0.007646	-0.00311724	-0.0404098
7	28	SYNW1071	Uncharacterized protein	Q7U7B4	0.0257799	0.0356192	0.0125127	0.012054	0.00977854	0.0185697	0.0104224	0.0232098	0.00898536	0.0101317	0.0081863	-0.011003	0.00452549	-0.00788683	-0.011549	-0.0156074	0.0302016	0.0198516	0.0217855	0.00956748	0.0128288	-0.0107775	-0.0373349	-0.0137898	-0.024565	-0.0194694	0.00692022	-0.0295079	-0.0530269	-0.0464127
7	29	SYNW0953	SwmB-cell surface protein required for swimming motility	Q7U7M8	0.00790127	0.014631	0.00644382	-0.015532	0.00318163	0.0170234	0.00603337	0.0284777	-0.0105325	0.012858	-0.00568992	-0.015541	-0.00506253	-0.0105274	-0.0157417	-0.00992473	0.0327051	0.0203774	0.0265742	0.0113567	0.0157779	0.00467611	-0.0175302	0.0107194	-0.00366284	-0.00186932	0.00735703	-0.0147889	-0.0399559	-0.0597349
7	30	SYNW1000	Glycogen synthase GlgA	Q7U7I2	0.0181482	-0.00582117	0.014821	0.0126851	0.00557185	-0.0106428	0.00602089	-0.0111122	-0.02156	-0.0357131	-0.00577376	-0.0171299	0.00228518	-0.0032372	-0.017979	0.00392563	0.0334465	0.0227999	0.0266689	0.0248696	0.0206924	-0.00476847	0.00428068	-0.00108154	0.000877224	-0.0153363	0.00775809	-0.0153922	-0.0398505	0.000546886
7	31	SYNW2138	Elongation factor Tu	Q7U4D1	0.00819503	0.0059133	0.0174722	0.0062333	0.00499353	0.0139096	0.00880975	0.00830052	-0.00891388	0.00165401	-0.0136145	-0.0118409	-0.00348976	-0.0101167	0.00119018	-0.00699104	0.0214943	0.0081047	0.0239861	0.019885	0.0118859	-0.00316922	-0.0155138	-0.00133935	-0.00310087	-0.0161931	0.00262213	-0.0223689	-0.0461556	-0.00184188
7	32	SYNW1716	Putative carboxysome structural peptide CsoS2	Q7U5I9	-0.0104879	-0.00424221	-0.0132158	-0.0141283	-0.0119638	0.00029505	-0.00332298	-0.00162679	-0.00129668	-0.00423395	-0.0290169	-0.0252198	-0.0183901	-0.0232958	-0.0143062	-0.00940194	0.0108651	0.0122686	0.0050894	0.00609794	0.0132305	0.0280984	0.0306248	0.0274182	0.0298802	0.020123	0.00420189	0.0111479	0.0158882	-0.03108
7	33	SYNW1738	Aldehyde decarbonylase	Q7U5G9	0.0153853	0.0170317	0.0187554	-0.0372012	-0.0230967	0.0291639	0.0210258	0.0352568	0.00514654	0.0328585	0.0355928	0.0295285	0.00885543	0.0220968	0.0103294	-0.0151012	-0.0112157	0.0295136	0.0360028	0.00274437	0.0207154	0.00211124	-0.0611779	0.0123233	0.00259375	0.0192386	0.00332771	0.0135401	-0.132712	-0.142633
7	34	SYNW2046	Uncharacterized protein	Q7U4M1	0.0244448	0.00518636	0.00846611	0.0121789	0.0181968	0.00459332	0.00172448	0.00945295	0.000450748	-0.00977826	0.00595086	0.0146773	-0.00635615	-0.00162646	-0.00599359	-0.00992808	0.0152753	0.0103391	-0.00426987	0.00688738	0.00754192	0.000694214	-0.022965	0.0113876	0.0111875	-0.00907221	0.00784667	-0.00863898	-0.0822394	-0.0156142
7	35	SYNW1957	Possible LysM domain	Q7U4V6	-0.00705977	0.000409784	-0.00945339	0.00523268	0.00174067	-0.0127964	-0.0173535	-0.0202847	-0.0182996	-0.0162618	-0.0182503	-0.0270448	-0.00810331	-0.026379	-0.0144084	-0.000511285	0.00532695	0.0152769	0.0237671	0.013364	0.0135383	0.0272486	0.0292552	0.0210763	0.0232359	0.0140106	0.0100587	0.00243114	-0.00323499	-0.00653159
7	36	SYNW1779	Uncharacterized protein	Q7U5C8	0.150157	0.0394346	0.115264	0.128674	0.0966752	-0.0765419	-0.0466287	-0.0115432	-0.234611	-0.0649766	-0.025926	-0.0829855	-0.0118263	0.0102407	-0.0162074	0.0680105	0.0775824	0.0377934	0.0423324	0.105245	0.0564482	-0.132764	0.00662383	-0.118055	-0.141217	-0.102212	0.109279	-0.0775161	0.0204788	0.0787709
7	37	SYNW0420	Uncharacterized protein	Q7U939	-0.00456817	-0.0215667	-0.000155893	-0.00395499	-0.00339927	0.0128918	0.0074557	0.0116373	-0.0134648	0.00449545	-0.0114641	2.13853e-05	-0.00277293	-0.00165857	0.00873027	-0.0142839	0.0246275	0.027066	0.0292077	0.00428539	0.0105394	0.0054719	-0.0132537	0.000401836	-0.0053554	0.000320175	-0.00096732	-0.0189824	-0.0315721	0.000268378
7	38	SYNW2055	CAAD domain-containing protein	Q7U4L2	0.0230985	0.0274449	-0.0105476	-0.00193659	0.0191398	-0.00440047	-0.011805	-0.0193404	0.0180889	0.00259573	0.013773	-0.0220218	-0.0341111	0.00770279	-0.0172842	-0.015814	-0.0402789	-0.0147079	-0.0467264	-0.0404644	-0.0349253	0.0426596	0.0652362	0.0200427	0.049339	0.0425777	0.0177972	-0.0969047	0.075694	-0.013921
7	39	SYNW0095	DNA gyrase subunit B	Q7UA07	0.0054403	0.00904635	0.00366712	0.00279219	0.00915058	0.0112339	0.001774	0.0109547	-0.00145773	0.0058351	0.0024809	-0.00153099	0.00293078	-0.00103147	-0.00066989	-0.00897725	0.00322621	0.0084834	-0.00243884	-0.00575538	0.00444775	-0.005091	-0.0135033	-0.00685393	-0.00790555	-0.00465546	0.00996126	-0.00202093	-0.0109883	-0.0185446
7	40	SYNW1123	Dihydroxy-acid dehydratase	Q7U763	-0.0179335	-0.00828037	-0.0215785	-0.00363995	-0.00567949	0.00118527	-0.00251791	0.00513604	0.00709162	0.00369405	0.000892648	0.00208361	-0.00211928	0.00259782	-0.000715691	-0.00336202	-0.001398	-0.00952396	-0.00322302	-0.00466808	-0.000612605	0.0107386	0.0216318	0.0127195	0.0202992	0.0111422	-0.0145428	0.00411536	0.0111932	-0.0147258
7	41	SYNW0506	Putative aminopeptidase P	Q7U8V3	0.00303007	-0.022038	0.00359606	0.000511487	0.00656674	0.000159107	0.0122749	0.00559914	0.00985858	0.00376108	0.0173403	0.02646	0.0151305	0.015908	0.00149207	0.00623448	-0.00665949	-0.00763784	-0.0209829	-0.0155829	-0.0137377	0.00918065	-0.015847	0.0110409	-0.00304495	-0.00053978	-0.00216555	0.0198611	-0.0507633	-0.00900579
7	42	SYNW2085	Protein translocase subunit SecY	Q7U4I2	-0.0044965	0.0145963	0.00794626	0.0210566	0.0160358	0.00312199	-0.00544776	0.0111938	-0.0024602	0.000446219	-0.00991185	0.00424042	0.003509	0.0138041	0.0239105	0.00963051	0.0108173	0.0135033	-0.00566968	0.0124146	0.0071849	-0.0309882	-0.0223803	-0.0301294	-0.0403949	-0.0218296	0.00694689	-0.0236889	-0.00849932	0.0255382
7	43	SYNW2359	Biosynthetic arginine decarboxylase	Q7U3S0	0.00296521	-0.0232147	-0.017334	-0.00441217	-0.00407701	-0.00303128	0.0211693	-0.00796329	0.0270992	0.00902347	0.00194027	0.0132622	0.00937012	-0.00626348	-0.0149402	-0.00516256	-0.0504816	-0.0209802	-0.0439173	-0.0303054	-0.0331357	0.0170745	0.0411654	0.0149084	0.0195542	0.0227291	-0.024717	0.0359735	0.05132	0.00238118
7	44	SYNW1117	Glutamyl-tRNA reductase	Q7U769	-0.0540959	-0.017397	-0.0340334	-0.0246775	-0.026423	0.00837301	-0.0183037	-0.0117172	0.00980259	0.0080746	-0.000173452	0.0214246	0.00953494	-0.0173385	0.0147528	0.00602339	-0.00689474	0.00342734	-0.00824053	-0.00510102	-0.00486233	0.0208158	0.0482168	-0.00365617	0.0409513	0.0290228	-0.0283856	-4.03837e-05	0.0578013	-0.0168809
7	45	SYNW2338	Ribonuclease H	Q7U3U1	-0.0382521	-0.00939083	-0.0358512	-0.0323597	-0.0338214	0.0079052	-0.00779308	0.00958114	0.00758756	0.00334202	-0.0231061	0.00346895	-0.00445331	0.00231698	-0.000894017	0.00882451	-0.0117016	-0.0129424	-0.011829	-0.0259979	-0.0212035	0.029485	0.0512281	0.025654	0.0279268	0.0293999	-0.0161029	0.0397353	0.0697633	-0.0305197
7	46	SYNW0831	Uncharacterized protein	Q7U7Z7	-0.00074601	-0.00584715	-0.0166611	-0.00977827	-0.00881431	-0.0118922	-0.00773563	-0.00253214	-0.00417431	-0.00855356	0.0126296	0.00932606	0.0183335	0.0109208	0.00477857	0.00295585	0.00268084	-0.00109805	-0.00761691	-0.00589867	-0.00192491	-0.00503838	0.00600514	-0.000479881	-9.98488e-05	0.00657585	0.00821601	0.0203759	0.0267497	-0.0306564
7	47	SYNW0725	Putative IMP dehydrogenase	Q7U897	0.00341967	-0.000422378	0.0064107	0.00500176	0.00646254	0.00132052	0.00757435	0.00631119	-0.00804388	0.00222087	0.0128844	0.0164211	0.00510008	0.0171797	0.0133616	0.012951	-0.00707804	-0.0121502	-0.00748425	-0.00751419	-0.0106448	-0.012509	-0.0170282	-0.0121797	-0.0193591	-0.0247689	0.0141314	0.00386309	-0.00985703	0.0144256
7	48	SYNW1972	Cell division topological specificity factor	Q7U4U1	0.0482939	0.015778	0.0549956	0.0452012	0.0570115	0.0261615	0.0148347	0.0195785	-0.0190395	0.0116635	0.0225158	0.00239616	0.0303911	0.045915	0.0170815	0.0328968	-0.0649703	-0.0554414	0.0141509	-0.010743	-0.0154436	-0.0588048	-0.0512727	-0.0673164	-0.0643873	-0.0534644	-0.00426012	0.0106644	-0.0379975	0.0336109
7	49	SYNW1750	Possible cob(I)alamin adenosyltransferase	Q7U5F7	-0.00480011	-0.0121546	-0.00868001	-0.0142625	-0.00287968	0.00336659	0.00322997	0.00252122	0.00543589	-0.00673792	0.0131299	0.0197084	0.0153375	0.00707695	0.0115972	0.0134493	-0.00428709	-0.0151076	-0.013302	-0.0205817	-0.0204064	0.00573957	-0.00220625	-0.00805902	-0.0102845	0.00293666	0.00243311	0.0158774	0.0183026	0.00360707
7	50	SYNW1959	Uncharacterized protein	Q7U4V4	0.0112293	-0.00247468	0.0163877	0.0297333	0.0156082	0.00625817	0.0230119	0.0154754	0.0239811	-0.00190146	0.0291801	0.0290304	0.0306404	0.03314	0.0147822	0.0163082	0.00176237	-0.0123631	-0.00780483	0.000704827	-0.00136329	-0.0333895	-0.0621555	-0.0298116	-0.0841224	-0.0543253	-0.0116311	0.0115556	-0.0273501	0.0199036
7	51	SYNW0319	ABC transporter, membrane component	Q7U9D9	0.00953267	-0.0185685	0.0569352	0.00972813	0.0247965	0.0166911	-0.00362421	0.0514481	-0.0555667	-0.0185636	0.0464236	0.00814403	0.0475131	0.0697555	0.0268543	0.0391404	-0.0138058	0.0423886	0.0747014	0.000840042	0.0700206	-0.0314724	-0.129851	-0.0177402	-0.0793213	-0.0586647	0.049012	0.00674708	-0.254988	0.0314946
7	52	SYNW0680	Acetolactate synthase	Q7U8E1	-0.00471994	-0.0144974	-0.0100566	0.00285997	0.00489024	-0.0121472	0.00506924	-0.0026226	0.0256955	-0.00643279	0.0190421	0.0194342	0.00757865	0.0184523	0.0161488	0.0157181	-0.0469181	-0.0356047	-0.0122782	-0.0212351	-0.0198744	-0.00818597	0.000848693	-0.00861476	0.00271187	-0.00764507	-0.00338677	0.0213099	0.0389713	0.0154888
7	53	SYNW0740	Bifunctional protein FolD	Q7TTW4	-0.0510152	-0.0275054	-0.0168951	-0.0142657	-0.00670862	0.0110874	0.00616042	0.00669068	0.0038367	0.00960647	0.0126484	0.0299884	0.0144955	0.02314	0.0149559	0.0164557	-0.0200167	-0.0113536	-0.0064162	-0.0226663	-0.0100676	0.00379662	0.0113919	-0.000971788	0.00151381	0.0104834	-0.0274553	0.0216392	0.0313099	-0.0138631
7	54	SYNW2019	Chromophore lyase CpcS/CpeS	Q7U4P8	0.117897	0.105153	0.0984278	0.121188	0.117739	0.0366592	0.022544	-0.0816874	-0.0542467	0.0101526	0.109621	0.0564887	0.0710387	0.0877747	0.0967543	0.0505991	0.111537	0.0862124	0.0777748	0.0967664	0.0783995	-0.396424	-0.169734	-0.200711	-0.291857	-0.267668	0.0839512	-0.130516	-0.176577	0.132744
7	55	SYNW1009	Cell wall hydrolase/autolysin	Q7U7H4	0.00792277	-0.00913006	-0.0149914	-0.0286391	-0.0104701	0.00120537	0.0168229	0.00121936	0.0278879	-0.0119378	0.00415698	0.020041	0.0104716	0.0104187	-0.00479555	0.0211882	-0.054978	-0.0343684	-0.0608802	-0.0510006	-0.0370151	0.0204717	0.0442042	0.00267084	0.0274928	-0.00276558	-0.0145779	0.0382369	0.0804426	0.000696065
7	56	SYNW1282	ABC transporter, likely sugar solute binding protein	Q7U6Q6	-0.0067818	0.0094073	-0.0359664	0.0270927	0.00382058	0.0196398	0.0423666	0.019354	0.066694	0.0240293	0.0377369	0.0460793	-0.0108077	0.0361302	-0.00951533	-0.00321353	-0.0822688	-0.0933066	-0.11898	-0.0698168	-0.084176	-0.0110381	0.0599311	-0.000477766	0.026032	0.0137958	-0.0569834	0.0485187	0.103689	-0.000984594
7	57	SYNW1780	Acetylglutamate kinase	Q7U5C7	-0.016674	-0.00204152	-0.0124596	-0.00767011	0.000265278	0.0139051	0.00323963	0.00864836	0.00139978	0.0128906	0.0164873	0.033049	0.0161051	0.0110079	0.0203904	0.0131781	-0.0355083	-0.0249295	-0.0224063	-0.0198131	-0.01668	0.000225369	-0.00763995	-0.00774299	-0.0145561	-0.00585811	-0.00692142	0.0172972	0.0185408	0.0142711
7	58	SYNW0730	2-isopropylmalate synthase	Q7U892	-0.036273	-0.0194869	-0.0317228	-0.0326553	-0.0258486	-0.0060838	-0.0162202	-0.00190855	-0.0193178	-0.00373785	0.00374568	0.0160294	0.0232242	0.0120363	0.0136038	0.0217701	-0.00933918	0.00602529	0.000221249	-0.00768305	0.00932177	0.0204468	0.000611594	0.00987646	0.0051594	0.0153534	-0.00750773	0.0288858	0.0234264	0.00804708
7	59	SYNW1610	Multifunctional fusion protein	Q7U5T5	-0.0556986	-0.0126093	-0.018354	-0.0271728	-0.0326507	0.00126861	0.00427232	0.0106013	0.0163533	0.0120712	0.010522	0.0246225	0.0088231	0.0234467	0.0219612	0.021861	-0.0303938	-0.0179699	-0.017814	-0.0246377	-0.0222009	0.00614076	0.0235911	-0.012013	0.0129728	0.00754932	-0.01892	0.0194023	0.0527187	0.0122566
7	60	SYNW1807	Exodeoxyribonuclease III	Q7U5A0	-0.0235103	-0.020602	-0.0365201	-0.020363	-0.0238964	-0.00795604	-0.00496298	0.00261252	-0.0079078	-0.0129816	0.0153032	0.0327951	0.0435299	0.026249	0.0129344	0.0250485	-0.00375005	-0.0342379	-0.00159417	-0.00921724	-0.00696429	-0.0185414	0.0225988	-0.0178745	0.00097032	0.00469924	-0.00632447	0.0128495	0.0618141	-0.00420046
7	61	SYNW0966	Ribose-phosphate pyrophosphokinase	Q7U7L5	-0.0449164	-0.0227883	-0.0382884	-0.0351784	-0.0177633	0.00656152	-0.00395345	0.000293803	-0.00460675	0.00518435	-0.00393597	0.0275352	0.0128684	0.017428	0.0104428	0.0107554	-0.0287158	-0.0152832	-0.0211278	-0.0298621	-0.0111188	0.0313359	0.0237597	0.0249637	0.0147199	0.0238253	-0.0191656	0.0243034	0.0580716	0.00465534
7	62	SYNW0647	dTDP-4-dehydrorhamnose reductase	Q7U8H1	-0.0450407	-0.0208839	-0.0276718	-0.0261649	-0.0157207	0.00497477	-0.00472685	0.00373611	-0.00298985	0.00628157	0.00833212	0.0206725	0.0269139	0.0138737	0.00947942	0.0239176	-0.012685	-0.0121856	-0.00870766	-0.014462	-6.49858e-06	0.0134161	-0.00279317	0.00590519	-0.0070163	0.00328857	0.00863545	0.0256155	0.0209768	0.00503571
7	63	SYNW1027	Anti-sigma factor antagonist	Q7U7F8	-0.0430225	-0.0120754	-0.0189878	-0.0129095	-0.0127218	0.0175998	0.00726912	0.00610407	0.00326026	0.0175007	0.00227291	0.0182133	0.0325133	0.0192784	0.024467	0.0268881	-0.0347643	0.00207405	-6.72014e-05	-0.0094383	1.68151e-05	-0.00407149	-0.0310194	-0.00177792	-0.0224592	-0.00813152	-0.00575267	0.0203248	0.00842389	0.0109925
7	64	SYNW0008	Uncharacterized protein	Q7UA88	-0.00517865	-0.0379931	-0.00932084	-0.0360371	-0.0194497	-0.0128521	0.00438731	-0.00122836	0.00664963	-0.0111936	0.00827624	0.0239103	0.0238373	0.0108136	0.00354808	0.0219371	-0.0450608	-0.00887038	-0.0198848	-0.0339229	-0.0223285	0.0211268	0.00283281	0.0143529	0.00414567	0.0178331	0.0193748	0.0408968	0.0222298	0.0171687
7	65	SYNW2002	Chromophore lyase CpcS/CpeS	Q7U4R2	0.0189931	0.0252544	0.00779983	0.00725359	0.0170847	-0.00523448	-0.012151	0.0105481	-0.0243102	-0.00875634	0.03484	0.0125643	0.0301448	0.0331394	0.025381	0.0274838	0.00725827	0.0161974	-0.00578998	-0.00149731	0.00688581	-0.057749	-0.0521374	-0.0454596	-0.0640549	-0.0512771	0.0470649	-0.0106239	-0.0290515	0.0401994
7	66	SYNW2449	Urease subunit alpha	Q7U3I3	0.0219134	0.037394	0.00911844	0.0175493	0.0272228	0.0220877	0.0145753	0.0377872	0.0175085	0.0283078	0.0255033	0.0208601	0.0147404	0.0132521	0.00430368	0.0233154	-0.0389034	-0.0424739	-0.0611159	-0.0951962	-0.0492034	-0.0206345	-0.0223621	-0.011491	-0.0326162	-0.0247536	0.0064958	0.0309733	0.021808	0.00403382
7	67	SYNW1624	Uncharacterized protein	Q7U5S3	0.029148	0.00901123	0.0205101	0.0239696	0.0360615	0.0075633	0.00992745	0.0146079	0.00751423	0.00824094	0.0294844	-0.0116376	0.0368562	0.0310674	-0.0177189	0.0395773	-0.0922043	-0.0582693	-0.00293676	-0.0302287	-0.00888274	-0.0485389	-0.0461676	-0.004334	-0.066324	-0.0494035	0.0173414	0.0509499	0.0245809	0.0402346
7	68	SYNW1201	Flavin prenyltransferase UbiX	Q7U6Y5	-0.0246359	-0.0239796	-0.0145411	-0.020335	-0.0236414	-0.00821694	0.00566141	0.00723418	0.0117573	0.00365324	0.0214439	0.0423186	0.0147256	0.033482	0.0218618	0.0134958	-0.0639759	-0.0412813	-0.025887	-0.0391933	-0.0382444	0.00370331	0.0305544	-0.00496671	0.0045925	0.00754372	-0.00355015	0.0292856	0.0534212	0.027714
7	69	SYNW2457	Alpha-E domain-containing protein	Q7U3H5	0.104	0.104919	0.0965458	0.11046	0.118687	0.116419	0.110604	0.123911	0.0948074	0.112011	0.0720753	0.0696893	0.000169243	0.070068	0.031679	0.0179748	-0.131022	-0.17815	-0.140199	-0.188017	-0.14543	-0.105735	-0.0677837	-0.129049	-0.14652	-0.0940417	-0.0276043	-0.00446375	0.0391933	-0.0351981
7	70	SYNW0172	Glycos_transf_1 domain-containing protein	Q7U9T1	-0.248319	-0.0632332	-0.0833981	-0.08232	-0.0140028	0.0710328	-0.0133332	0.0444262	-0.0269932	0.086171	0.0404619	0.0911701	0.0272473	0.0236457	0.0940714	-0.019803	-0.0563686	-0.0270576	-0.042922	0.042051	0.0269562	0.0378621	0.0558656	0.0464698	0.123547	0.047573	-0.17362	-0.19051	0.0839287	0.0994002
7	71	SYNW0302	Uncharacterized protein	Q7U9F6	-0.0174039	-0.0568154	0.0518999	0.0329978	0.0788383	0.0659045	0.0728557	0.0683638	0.0919904	0.0691647	0.00547456	0.0504317	0.00306114	0.14578	-0.0301829	-0.00517722	-0.0838629	-0.0733272	-0.115359	-0.0893364	-0.115407	-0.0358968	-0.0754453	-0.00178669	-0.0739164	-0.0123151	-0.0648692	0.119178	-0.00729903	0.00246
7	72	SYNW2434	Uncharacterized protein	Q7U3J8	0.0210976	0.0127243	0.0146653	0.0181065	0.00712277	0.0295093	0.0319623	0.0317997	0.0178517	0.018269	0.0398199	0.0470432	0.0428027	0.036972	0.0245483	0.0295713	-0.0843335	-0.0543837	-0.0368618	-0.0680189	-0.0484576	-0.0318922	-0.0504148	-0.0290162	-0.0644428	-0.0495357	0.0124346	0.0430359	0.0174547	0.0205662
7	73	SYNW1934	DnaJ3 protein	Q7U4X9	0.0111608	0.0279622	-0.0129254	-0.00629585	0.00268831	-0.0204438	-0.0867255	-0.0652515	-0.153473	-0.0678474	0.0319871	-0.00848191	0.0654865	0.0190867	0.0174168	0.0664464	0.0399897	0.0386443	0.0215727	0.0232771	0.0330361	-0.00747163	-0.0488847	-0.00556133	-0.0200558	-0.0331187	0.0754023	0.0358534	-0.0466354	0.0731622
7	74	SYNW0707	DUF1400 domain-containing protein	Q7U8B4	-0.114393	0.0135966	-0.168111	-0.0921225	-0.0675083	0.00620586	0.00542194	0.123367	0.104905	0.0885685	0.0351104	0.0581522	-0.0412671	0.0390741	0.0525469	-0.0295461	-0.161668	-0.153987	-0.177005	-0.176818	-0.0920552	0.141439	0.1699	0.132618	0.138286	0.183065	-0.108179	-0.0502507	0.207338	-0.066683
7	75	SYNW0104	Possible glycosyltransferase	Q7U9Z8	0.0361639	0.0333595	0.0290847	0.0272747	0.0399216	-0.0180057	-0.00714404	0.030514	-0.0784381	-0.0425679	0.0636402	0.0303502	0.0662404	0.0783741	0.00335928	0.0430449	-0.00996181	0.00733194	-0.0372293	-0.0156487	-0.0201261	-0.0433516	-0.0978419	-0.0174209	-0.104515	-0.117336	0.0654748	0.0510639	-0.0597376	0.0641262
7	76	SYNW1812	Uncharacterized protein	Q7U595	-0.12312	-0.0277602	-0.0780653	-0.0838471	-0.0329666	0.0165186	-0.0260074	0.00994081	-0.0145538	-0.0241871	-0.00590338	0.062312	0.0492002	0.0417511	0.0287795	0.0232866	-0.0642555	-0.0272489	-0.0452344	-0.0524235	-0.0240992	0.0520036	0.0783701	0.0220498	0.0299071	0.0690127	-0.0113563	0.0592486	0.116304	-0.0176566
7	77	SYNW0601	Ribosome maturation factor RimP	Q7U8L5	0.16079	0.192695	0.181101	0.0569876	0.156024	0.0356877	-0.0103072	0.0845436	-0.0484688	0.052568	0.179536	0.0516952	0.117552	0.0972701	0.124036	0.108809	0.130419	0.148683	0.115586	-0.066017	0.0510476	-0.46231	-0.296176	-0.468234	-0.406051	-0.333504	0.0922549	-0.0685638	-0.151103	0.173448
7	78	SYNW0256	Uncharacterized protein	Q7U9K0	-0.0986178	-0.11064	-0.155113	-0.275837	-0.089202	0.0403074	-0.0977065	0.100444	-0.0294161	0.0584275	-0.0228186	0.0845106	0.153741	0.105549	0.102119	0.128837	-0.220105	-0.277613	-0.11055	-0.0304267	-0.0512877	0.13958	0.0808191	0.131109	0.0170637	0.128655	-0.16124	0.16746	0.205309	0.0866412
7	79	SYNW1313	Possible muramidase, COG4678	Q7U6M5	-0.0690542	-0.111601	-0.101286	-0.181979	-0.0333139	-0.0991457	0.0167401	-0.0659452	-0.0604926	0.0561769	0.0447533	0.172322	0.134125	0.186826	0.182314	0.19384	-0.135107	-0.0949391	-0.208501	-0.144391	-0.0879939	-0.0781564	0.0201768	-0.0380801	-0.120749	0.0110985	-0.0541239	0.181107	0.232646	0.252734
					N-stress	N-stress	N-stress	N-stress	N-stress	N-stress	N-stress	N-stress	N-stress	N-stress	N-stress	N-stress	N-stress	P-stress	P-stress	P-stress	P-stress	P-stress	P-stress	P-stress	P-stress	P-stress	P-stress	P-stress	P-stress	P-stress	P-stress	P-stress	N-stress	N-stress
					20	20	20	24	24	28	24	24	28	24	28	20	20	20	24	28	20	24	24	20	24	28	20	24	28	20	28	28	28	28
					T1	T2	T5	T5	T2	T2	T3	T4	T4	T1	T1	T3	T4	T1	T1	T1	T5	T5	T2	T3	T3	T3	T4	T4	T4	T2	T2	T5	T3	T5
					1	7	25	27	9	11	15	21	23	3	5	13	19	2	4	6	26	28	10	14	16	18	20	22	24	8	12	30	17	29
8	1	SYNW1299	Possible ABC transporter	Q7U6N9	0.101824	0.0258862	0.0797284	0.0338606	-0.0457665	-0.157379	-0.013861	-0.016927	-0.0354302	-0.0386563	-0.0894143	0.136787	0.149418	-0.0612934	0.0472105	0.0558148	-0.00447133	-0.0194874	-0.0341986	0.180264	0.101074	-0.0507067	0.0948434	0.0917365	-0.041032	-0.169844	-0.202142	-0.0381929	NaN	-0.0796441
8	2	SYNW1528	Cytochrome c oxidase subunit 2	Q7U613	-0.372778	-0.254208	-0.275318	-0.187513	-0.0478189	-0.0526254	-0.135332	-0.104608	-0.105321	-0.146943	-0.0756091	-0.035155	0.0266974	0.1155	0.115642	0.067775	0.0494621	0.113266	0.176498	0.125926	0.174939	0.15737	0.155268	0.190415	-0.0574456	0.1163	0.143338	0.122277	NaN	NaN
8	3	SYNW0241	Putative phosphorylase kinase	Q7U9L3	0.0525172	0.0176033	0.0768325	-0.016191	0.016396	0.00676307	-0.00976072	-0.0191985	0.00400653	-0.0583069	-0.0246002	0.0835045	0.104598	0.0175904	-0.0499089	-0.0942596	0.0170881	-0.0545755	-0.00947818	0.0929035	-0.00373791	-0.0177352	0.075739	-0.0101826	-0.0351738	0.0178114	-0.086752	-0.0824954	-0.0109974	NaN
8	4	SYNW2351	Uncharacterized protein	Q7U3S8	0.104393	0.0940644	0.0688287	0.140144	0.0893874	0.0693416	0.105739	0.0801145	0.0987334	-0.0185267	0.052923	0.0602186	0.0614759	-0.130359	-0.104991	0.0208384	-0.0824124	0.0522096	-0.0808052	-0.197617	-0.270367	-0.199921	-0.152486	-0.0237899	-0.115746	0.00748735	0.0452135	0.0328679	0.114074	0.0789669
8	5	SYNW1559	Uncharacterized protein	Q7U5Y2	0.139045	0.107008	0.0955132	0.084473	0.0178807	0.0169211	0.0666857	0.0276813	0.00612251	0.0897389	0.0923585	0.0416919	0.0438662	0.0371693	0.0263618	0.0699259	-0.0450501	-0.0345811	-0.165917	-0.118057	-0.116479	-0.075061	-0.110679	-0.137368	-0.104734	-0.00729253	0.0105352	-0.125361	0.0583623	0.0092395
8	6	SYNW0467	HEPN domain-containing protein	Q7U8Z2	0.0654631	0.106689	0.0883821	0.0890041	0.0784716	0.0838311	0.0857269	0.100076	0.0226266	-0.161125	-0.0258468	0.116257	0.147439	-0.372841	-0.393437	-0.245904	-0.305937	-0.165835	0.0177923	0.103595	-0.0119814	0.105931	0.0518075	0.082094	0.194217	-0.0173729	0.0694043	0.0638274	-0.0439522	0.071597
8	7	SYNW2075	50S ribosomal protein L29	Q7U4J2	0.112836	0.102244	0.0980142	0.0829275	0.0546637	0.0104406	-0.010627	0.0326294	0.0532145	0.0487005	0.0305541	0.0684511	0.016324	-0.0131086	-0.0232823	0.0336988	0.0370977	0.0204988	-0.0875684	-0.12546	-0.0845347	-0.127196	-0.0796947	-0.121917	-0.188886	0.0195282	-0.00193973	0.0104357	-0.0498768	0.0818341
8	8	SYNW1798	Putative iron ABC transporter	Q7U5A9	0.0346368	0.0254068	0.0520253	0.0627987	0.058585	0.0423807	0.0693307	0.0589942	0.0332142	0.0747	0.0504547	0.0347802	0.0406725	-0.0570026	0.00700495	-0.0174553	0.0153302	0.0238987	-0.0116883	-0.0344454	-0.0802038	-0.0927977	0.0133282	-0.0464408	-0.0811837	-0.143564	-0.0692623	-0.0910338	0.0379046	-0.0103684
8	9	SYNW0455	Possible glycosyltransferase	Q7U904	0.0890714	0.0650776	0.0569014	0.121958	0.0309827	-0.0215304	-0.00540182	0.0256816	0.104063	0.122091	0.113693	-0.102146	-0.199907	0.149292	0.160443	0.179127	0.100373	0.114434	-0.27446	-0.16674	-0.262376	-0.162553	-0.296202	-0.340456	-0.208919	0.0870228	0.14542	0.140659	0.10324	0.13116
8	10	SYNW2164	Phosphoadenosine phosphosulfate reductase	Q7U4A7	0.089227	0.0374313	0.215778	0.027894	-0.0591694	0.0092867	-0.111864	-0.0181628	0.0816387	0.028237	0.0285828	-0.0555777	0.0134899	0.00970933	0.019509	0.0481937	0.0244045	0.0280312	-0.147565	-0.0908911	-0.194442	-0.218951	-0.161958	-0.041763	-0.0886841	0.0159395	0.0037838	0.164197	0.134839	0.208855
8	11	SYNW1582	LexA repressor	Q7U5V9	-0.0756516	-0.0161103	-0.133765	-0.109221	0.122212	0.0860707	0.236339	0.105979	0.0373689	0.0824145	-0.000173704	0.120601	0.0503006	-0.0453951	-0.0450681	-0.255887	-0.122291	-0.0257298	0.0675489	-0.0968485	0.0504854	0.112062	-0.1171	-0.00998104	-0.0162301	-0.0295432	-0.0627766	-0.0299253	0.205518	-0.0852036
8	12	SYNW1739	Creatininase	Q7U5G8	0.0707573	0.0729784	0.0435677	0.0442409	0.0271959	0.0451091	0.0502771	0.00462086	0.0396387	0.0540339	0.0808167	0.042965	0.0617928	-0.0606905	-0.0428277	0.0177616	-0.0116899	-0.0230148	-0.0427142	-0.114937	-0.203741	0.00408195	-0.102879	-0.0612527	-0.0384965	0.0192857	0.0287507	0.0347683	0.0667295	-0.107129
8	13	SYNW2067	50S ribosomal protein L3	Q7U4K0	0.0583944	0.0497849	0.0483914	0.0428939	0.0234289	-0.0017088	0.0184661	0.0216771	0.0303885	0.0213714	0.0132847	0.033312	0.0283705	0.0127715	-0.010869	0.00137551	0.0199538	0.00888182	-0.0679891	-0.0554442	-0.0518721	-0.0646429	-0.04787	-0.0503992	-0.0897827	-0.00557777	-0.0331692	-0.00986832	0.0134418	0.0430051
8	14	SYNW2410	Uncharacterized protein	Q7U3M1	0.0487861	0.0463658	0.0524176	0.0535777	0.0209088	0.0093346	0.0423137	0.0173882	0.0137489	0.0539098	0.0347392	0.0236222	0.027512	0.037768	0.0297174	0.0295379	0.0259328	0.025182	-0.0977211	-0.161445	-0.106244	-0.0400506	-0.0952213	-0.0799404	-0.0807039	0.0159292	0.0323435	0.0213114	-0.022525	0.0215045
8	15	SYNW2215	Uncharacterized protein	Q7U457	0.0424496	0.0614424	0.0600187	0.0500773	0.0114969	0.0100902	0.00105373	0.0152978	-0.00316788	0.0138014	0.0449994	0.0376256	0.0373944	-0.0621229	-0.0656909	-0.0473911	-0.0323733	-0.0462338	-0.0440247	-0.0167935	-0.0383481	-0.0014809	-0.0383922	-0.0416203	-0.0202196	0.0174956	0.0100937	-0.0061056	0.0392858	0.0113422
8	16	SYNW2051	Asparagine synthetase domain-containing protein	Q7U4L6	0.00797959	0.00859049	0.0266567	-0.0141173	-0.00722171	0.0445064	0.0188827	0.0307861	0.0266053	-0.0342018	0.00612141	0.0762329	0.119438	-0.191288	-0.0912261	-0.0793137	-0.104152	-0.162073	0.0450028	0.0757758	-0.00103908	0.064885	0.0194421	0.0463125	0.0984245	-0.083953	0.00200184	-0.022289	-0.0138284	0.087059
8	17	SYNW0546	50S ribosomal protein L27	Q7U8R7	0.042102	0.066997	0.0393307	0.039181	0.0150805	-0.0205099	0.0181756	0.00301857	0.0264115	0.0453992	0.0334708	0.0290888	-0.0185488	0.0570408	0.0172515	0.00211162	0.0398553	0.0210873	-0.0689473	-0.0754218	-0.0747402	-0.0874997	-0.0631317	-0.0792767	-0.115152	0.0455973	0.00239341	0.00021574	0.013482	0.0459374
8	18	SYNW2134	Uncharacterized protein	Q7U4D5	0.00788486	0.0311265	0.02572	0.0253017	0.0274202	0.0285039	0.0235227	0.0388656	0.0110937	-0.0156502	0.0116618	0.0525759	0.053795	-0.198498	-0.196529	-0.0736317	-0.0368575	-0.091648	0.00933371	0.0378344	0.0226944	0.0388587	0.0304841	0.00887689	0.0611504	0.00565368	-0.00235057	0.00602998	0.055791	0.000985766
8	19	SYNW2035	Conserved hypothetical	Q7U4N2	0.032599	0.0786948	0.0589837	0.0306355	0.0252592	0.0136137	0.0144799	-0.00881686	-0.0143925	-0.0412485	-0.0177686	0.0801019	0.0767659	-0.196712	-0.135861	-0.148091	-0.0763006	-0.108112	-0.00256074	0.0312608	0.0498374	0.075746	0.00925028	-0.000540697	0.0773794	0.0609683	0.0190702	-0.00561426	0.0295531	-0.0081801
8	20	SYNW0013	Argininosuccinate lyase	Q7TTY1	0.0231209	0.0211692	0.0257908	0.0225345	0.0133384	0.0358473	0.00233563	-0.00447287	0.0408268	0.0391717	0.0624629	-0.00644808	-0.0250611	0.0267778	-0.000125113	0.0103214	0.011225	-0.00928066	-0.0626097	-0.0630957	-0.0666659	-0.0426996	-0.0485889	-0.0633411	-0.0612124	0.0231524	0.011181	0.00775964	0.0412789	0.0353069
8	21	SYNW1772	Photosystem II lipoprotein Psb27	Q7U5D5	0.0567194	0.055185	0.0455597	0.0171964	-0.00917348	0.0038427	-0.00444964	-0.0246104	0.0335743	0.014925	0.0333893	0.015226	-0.00364601	-0.00659487	0.000799701	0.0304751	0.00471169	-0.00770388	-0.0559403	-0.0513516	-0.0288662	-0.0573112	-0.031699	-0.0712369	-0.077653	0.0147141	0.00189775	0.0307142	0.0182259	0.0530802
8	22	SYNW1369	Uncharacterized protein	Q7U6G9	0.0461166	0.0327169	0.0125515	0.0410785	0.0293662	0.0136624	0.0305957	0.0287328	-0.00939175	-0.0130011	0.000713753	0.05197	0.0219229	-0.0797089	-0.0877682	-0.0822994	-0.0343414	-0.0532442	0.000959248	0.0247252	0.00198056	0.0223343	0.00861397	-0.00397238	0.0322766	-0.00938814	-0.0144301	-0.0173637	0.0376735	-0.0330814
8	23	SYNW0763	Uncharacterized protein	Q7U861	0.0182842	0.0260244	0.0375051	0.0414273	0.00304847	-0.00277794	0.0125968	0.0308901	0.00387172	-0.0238299	0.0105162	0.0226502	0.0435055	-0.120733	-0.100122	-0.0466399	-0.0224748	-0.0071915	-0.0077441	-0.0114928	0.00520086	0.0254011	-0.00127955	-0.0162443	0.000674351	-0.00341479	0.000900041	0.0212134	0.0299386	0.0302968
8	24	SYNW2086	Adenylate kinase	Q7U4I1	-0.0322289	-0.0332491	-0.00840981	-0.0144585	0.0390805	0.0625193	0.0249346	0.0409922	0.057456	-0.0188112	0.00853945	0.0307621	0.0466648	-0.0773138	-0.05948	-0.0546985	-0.0538173	-0.0723083	-0.00969909	0.0402598	-0.0207092	0.0124571	0.0152552	0.0201217	0.0448985	-0.0374426	-0.00798813	-0.0210899	0.0538463	0.0239169
8	25	SYNW0659	Uncharacterized protein	Q7U8G0	0.00984836	0.0217779	0.0241528	0.0306867	0.020291	0.0216988	-0.0030976	0.0136951	0.0145488	-0.0373337	0.0246746	0.03392	0.0225701	-0.0832177	-0.0903055	-0.0465702	-0.0413038	-0.066295	-0.00782998	0.0139204	0.00839029	0.0318506	-0.00495782	-0.00219148	0.037078	-0.0183639	-0.00395226	-0.00417035	0.0599016	0.0205844
8	26	SYNW2207	Ribosome-binding factor A	Q7TTS8	0.0140481	0.0164964	0.0258939	0.0198257	0.0152973	0.0207304	0.0167918	0.00825887	0.00291832	0.0339651	0.0410449	-0.00394037	0.00185388	0.0170146	-0.00160396	-0.00804132	0.00615962	-0.00902466	-0.0483873	-0.0406224	-0.0578431	-0.0416925	-0.0478331	-0.056163	-0.0211532	0.00859888	0.024023	0.0177645	0.0185766	0.0270432
8	27	SYNW0262	3-isopropylmalate dehydratase large subunit	Q7U9J4	0.0644203	0.0495539	0.0524661	0.0342446	0.021442	-0.00793484	-0.00508086	0.00483377	0.0113911	-0.0175984	-0.0169959	0.0322798	0.0109199	0.0185074	0.000403251	0.00806639	0.026855	0.0110615	-0.0367494	0.00839064	-0.0529295	-0.0716489	-0.00236513	-0.0690866	-0.0320065	-0.0434584	-0.0203657	0.0145196	-0.0467018	0.0535665
8	28	SYNW2310	Glutaredoxin	Q7U3W7	0.0270459	0.0268157	0.0269653	0.0160024	0.00789895	0.0131646	0.00859506	-0.00122279	0.0141843	0.0240573	0.0278969	0.0154323	-0.00926762	-0.0104412	-0.00434306	0.0248967	0.00767013	0.000409752	-0.0163106	-0.0465735	-0.0370987	-0.0307873	-0.0293708	-0.0414362	-0.0582517	0.00468594	0.00904896	-0.0040526	0.0118777	0.0225082
8	29	SYNW0923	PutativeRNA-binding protein RbpD	Q7U7Q8	0.184481	0.129816	0.127234	0.156068	-0.0299122	-0.0997089	-0.0369711	-0.120117	0.0333315	0.0468594	-0.0685059	-0.0324333	-0.24591	0.0512523	0.0559047	0.155977	0.130669	0.131721	-0.0383048	-0.147629	-0.0281193	-0.0250754	-0.0518716	-0.333033	-0.310628	0.0489367	0.031955	0.126953	0.0179654	0.139093
8	30	SYNW1825	Uncharacterized protein	Q7U582	0.0200335	0.0219308	0.0185613	0.0149825	0.0154813	-0.00219432	0.00501127	0.00554326	0.0201175	0.0106735	0.0141069	0.00955164	-0.00195147	-0.0151687	-0.0134634	-0.0029519	0.00593402	-0.00197629	-0.0245655	-0.0106696	-0.0318446	-0.0228721	-0.0227514	-0.0294173	-0.0197954	-0.00415209	-0.00338267	0.00759256	0.00766399	0.0299726
8	31	SYNW1213	Thioredoxin peroxidase	Q7U6X3	0.0361471	0.0452948	0.019636	0.035152	0.00117113	-0.0156417	0.0071073	-0.0185499	0.0147519	0.0329584	0.0231036	-0.00714751	-0.0526335	0.0261924	0.0237749	0.0340545	0.0207384	0.0199335	-0.0241814	-0.0516663	-0.0334704	-0.0433525	-0.050369	-0.07262	-0.0854639	0.0230022	0.0222318	0.0178342	0.00439282	0.0476193
8	32	SYNW2388	Uncharacterized protein	Q7U3P2	0.0126229	0.0204956	0.0213367	0.00892433	0.00401126	0.0140229	0.0019997	-0.0101015	0.0126389	0.0130698	0.0214772	0.0104637	0.00449435	-0.00201705	-0.00174371	-0.00394167	-0.00778407	-0.0140315	-0.0236168	-0.0231738	-0.0275985	-0.0234782	-0.0253506	-0.0217515	-0.0169598	0.00238689	0.00557981	0.0110759	0.0164574	0.0204913
8	33	SYNW0405	Adenylosuccinate lyase	Q7TTX3	0.0272443	0.0316588	0.0236239	0.0121165	0.00311088	0.00268349	-0.00284962	-0.00519557	0.00467526	0.00251365	0.00392635	0.0230897	0.0128602	0.00779039	-0.00157846	0.00320637	0.00241602	-0.00563873	-0.0353468	-0.0119695	-0.0199419	-0.0196449	-0.0117499	-0.0211579	-0.0300278	0.00447738	-0.00886509	-0.00260628	-0.000650434	0.0118295
8	34	SYNW1649	ATP-dependent Clp protease proteolytic subunit 3	Q7U5Q2	0.0180637	0.0175476	0.0116428	0.0256199	0.016402	0.00200012	0.00500032	-0.00807046	0.00262487	0.0300738	0.0296887	-0.0269613	-0.0260649	-0.00734638	-0.00381432	0.02742	0.0108679	0.0155957	-0.0208051	-0.0218586	-0.0149387	-0.0118194	-0.0312063	-0.0304174	-0.0418197	-0.0154408	-0.00286733	0.00868791	0.0114969	0.0306985
8	35	SYNW2178	Uncharacterized protein	Q7U493	0.025886	0.0366342	0.039442	0.0374277	-0.0219798	-0.0188695	-0.0288899	-0.0253874	-0.00921829	0.0534476	0.0541895	-0.0244032	-0.0303342	0.0246701	0.00840053	0.0201702	0.00361016	-0.00405601	-0.0367784	-0.0034967	-0.0415329	-0.0308628	-0.018241	-0.0389622	-0.0233398	-0.00762664	0.0166551	0.00740771	-0.00437199	0.0404099
8	36	SYNW1620	Pyruvate dehydrogenase E1 component subunit alpha	Q7U5S6	0.00247102	-0.00030624	0.00831329	0.0112258	0.00757158	0.00606074	-0.000752298	0.0077654	0.0230085	0.00654891	0.0129142	-0.00646662	-0.00734591	0.000263269	0.0145649	0.0148091	0.00457027	0.00483805	-0.0268748	-0.0264925	-0.0215719	-0.0296475	-0.0217729	-0.018528	-0.0204804	-0.00865649	0.00583124	0.0100012	0.0168697	0.0312683
8	37	SYNW0402	Possible acyl carrier protein	Q7U956	0.0150594	0.00896629	0.0176015	0.01823	0.00915166	0.00326465	0.0156147	0.0299696	-0.0112231	-0.0390975	-0.0272697	0.0371842	0.0382963	-0.046906	-0.0840691	-0.0655919	-0.0252453	-0.0479267	0.0122083	0.0293571	0.035172	0.0349186	0.0332429	-0.00291968	0.0279839	0.0163477	-0.0109986	-0.0203386	0.0285332	-0.0295157
8	38	SYNW0148	Mannose-1-phosphate guanylyltransferase	Q7U9V5	0.0635136	0.0510547	0.0542912	0.0205717	-0.0252004	-0.0125011	-0.024177	-0.0335245	-0.0110331	-0.0042544	-0.00342958	0.0294828	0.0206843	0.0259758	-0.0112267	0.0256842	0.0174454	0.00438053	-0.021939	-0.0307915	-0.0384181	-0.0270828	-0.0215478	-0.0324468	-0.0310935	0.0051764	0.0110258	0.012292	-0.0211157	0.00820373
8	39	SYNW1765	Signal peptidase I	Q7U5E2	0.044829	0.0545743	0.0408088	0.0344447	0.00381478	-0.0240859	0.0134835	-0.00102389	0.0010641	0.0360491	0.018552	-0.00958561	-0.0175968	0.0343042	0.0232374	0.0203516	0.0340155	0.0225311	-0.0163797	-0.0476167	-0.0259127	-0.0305342	-0.0396902	-0.0497425	-0.0921763	0.0326617	0.0222281	0.0185546	-0.117616	0.0164564
8	40	SYNW0728	Lycopene beta cyclase	Q7U894	0.00716483	-0.015315	-0.028747	-0.0260773	0.0103934	0.0322836	0.0295146	0.00475754	-0.00708953	0.0146023	0.0203534	0.0302324	0.0348804	-0.0194642	-0.0342156	-0.040631	-0.0373491	-0.0659087	-0.00701185	0.0699674	0.0314444	0.029892	0.045007	0.0292611	0.0665181	-0.0325462	-0.0371338	-0.0913399	0.0244495	-0.0378924
8	41	SYNW0390	Uncharacterized protein	Q7U968	0.0282894	0.026089	0.0297552	0.0322702	0.000251	-0.0417157	-0.00489494	-0.0191878	0.0017082	0.0223458	0.0123314	0.00446102	-0.0493805	-0.00452993	-0.011848	0.024681	0.0226097	0.0148693	-0.0363892	-0.00940958	-0.0309759	-0.020022	-0.00357281	-0.0434324	-0.0429479	0.0100142	0.00555093	0.0322112	0.0155517	0.0353173
8	42	SYNW0724	Thioredoxin	Q7U898	0.0163103	0.0140347	0.00414401	-0.00222042	0.0207791	-0.00563102	0.0165701	0.0174418	-0.00590109	-0.0152926	-0.0149473	0.0311963	0.000188739	-0.0252955	-0.0284642	-0.0461908	-0.020397	-0.0277498	0.0172538	0.0174274	0.00589325	0.0119936	0.0151099	-0.00436005	0.0108977	0.00706099	-0.0103412	-0.0110769	0.0234826	-0.0119164
8	43	SYNW0226	Imidazoleglycerol-phosphate dehydratase	Q7U9M8	0.0463702	0.0160181	0.030527	0.0266373	-0.00740215	-0.00915351	-0.00256581	-0.00330902	0.00938613	-0.0133934	-0.0148355	0.00758682	-0.0153874	0.0122938	0.0154725	0.0457256	0.0194872	0.0219815	-0.0179611	-0.0525553	0.00193563	0.00109025	-0.031233	-0.0643638	-0.0468039	-0.0110693	0.0075794	0.0126108	-0.00941207	0.0247433
8	44	SYNW0257	Uncharacterized protein	Q7U9J9	-0.0170524	-0.00233808	0.00180356	-0.00442058	0.00652137	0.0262325	0.00915593	0.0229126	0.01397	-0.0117419	-0.0233777	0.0286843	0.0242747	-0.031469	-0.0541647	-0.0512672	-0.025519	-0.0566428	-0.0136607	0.0285212	0.00870387	0.0221232	0.000360545	0.00630598	0.0701965	0.00411998	0.0146603	0.00171802	0.0228616	-0.0214721
8	45	SYNW2500	Aconitate hydratase B	Q7U3D2	0.00259286	-5.61288e-05	0.00872568	-0.00168354	0.00924843	0.00265595	0.00284566	0.00633877	0.00553783	-0.00267463	0.00231594	0.0186004	0.0176512	-0.00882785	-0.00710756	-0.0116371	-0.00670388	-0.00982637	-0.00548046	-0.00560941	-0.00402946	0.000780887	0.00325941	0.00239432	-0.00477517	-0.00774092	-0.00670722	-0.00356175	0.00261457	0.000859524
8	46	SYNW1785	Porphobilinogen deaminase	Q7U5C2	0.0145526	0.00980914	0.00852909	0.0171554	0.00801549	-0.00284159	0.00797691	0.0033728	0.00615647	0.00897263	-0.0037158	-0.0016713	-0.0109728	0.000217407	0.00474771	0.00848542	0.00589569	0.00344598	-0.00493789	-0.0211051	-0.010628	-0.0109162	-0.00554313	-0.0152232	-0.0272186	-0.000325713	0.000810213	0.0018626	-0.00135026	0.00644397
8	47	SYNW1063	Uncharacterized protein	Q7U7C2	0.0253062	-0.000641748	0.0101943	0.0184059	0.00540945	0.0122838	0.00670562	0.00972516	-0.00117438	0.0172356	0.0115262	-0.00237423	0.00218643	0.00909253	0.00789667	0.00599922	-0.00338458	-0.00433369	-0.0075453	-0.0121856	-0.0142543	-0.0035005	-0.000404361	-0.00674131	-0.0161224	-0.0153492	0.00119997	-0.00972181	0.00146678	-0.0469004
8	48	SYNW0450	Putative sugar-phosphate nucleotide transferase	Q7U909	0.00036218	-0.00753945	-0.0263741	0.0250062	-0.00600045	0.0171375	0.00408367	-0.0130606	0.0290708	0.0263282	0.0452849	-0.043146	-0.0523216	0.0133998	0.0190015	0.0420295	-0.00518839	0.0178904	-0.0328675	-0.0434061	-0.0251242	-0.00960027	-0.0509539	-0.0384306	-0.0212414	0.00576435	0.0285822	0.0365743	0.0279362	0.0368028
8	49	SYNW0208	NAD(P)H-quinone oxidoreductase subunit K	Q7U9P5	0.00802618	0.00331766	0.00643217	0.00279181	-0.00865491	0.000970751	0.00392531	-0.00106639	-0.00602037	0.013243	0.0168081	0.00799298	0.00018456	0.012006	0.0120596	0.00572278	0.002822	0.000936831	-0.0191303	-0.00601746	-0.00921765	-0.00431531	-0.0262971	-0.0317656	-0.0115336	0.0101356	0.00390665	1.99333e-05	0.0164513	-0.00373448
8	50	SYNW1625	Peptidyl-prolyl cis-trans isomerase	Q7U5S2	0.003185	-0.0134062	-0.00484047	-0.0131436	0.0256942	0.00292226	0.00215143	0.0232389	0.0207016	-0.0373641	-0.0370111	0.0272444	0.0207345	-0.0795861	-0.0300567	-0.0260017	-0.0092198	-0.0251532	0.0335908	0.00327316	0.0237115	0.0311476	0.02213	0.0320623	0.00707642	-0.0473069	0.00204428	0.0101614	0.0152129	0.0168074
8	51	SYNW2316	Uncharacterized protein	Q7U3W1	0.000632498	0.00445959	-0.00396778	-0.00906821	0.017454	0.00609264	0.0147793	0.0148154	-0.00294202	-0.00714462	-0.00954283	0.0208809	0.0120889	-0.0217481	-0.02948	-0.0302636	-0.0203061	-0.0243182	0.0139617	0.0281111	0.000357334	0.0133718	0.0100318	0.00515004	0.0272449	-0.00604284	-0.00493796	-0.00759283	0.00946314	-0.0215401
8	52	SYNW0521	Putative ferredoxin-thioredoxin reductase, variable chain	Q7U8U0	0.00503959	-0.00734677	-0.0181107	-0.0100516	0.025554	0.0241812	0.0199005	-0.00551474	0.00212923	-0.00819449	-0.0065367	0.0269593	0.0137445	-0.0151199	-0.0588452	-0.0273353	-0.0135875	-0.0238696	0.0275106	0.0249495	-0.00391523	0.0157879	0.0203041	0.0125833	0.0135636	-0.00591726	-0.000650843	-0.0106044	0.0236265	-0.0402335
8	53	SYNW0640	Possible ABC transporter involved in polysaccharide efflux	Q7U8H8	0.0474577	0.0442202	0.0377891	0.016534	-0.00409099	-0.00607275	-0.0124187	-0.0412161	-0.0244435	0.0141505	0.00360487	0.0128197	0.00343523	0.0376494	0.0198824	0.0269978	0.0243026	0.0182253	-0.0456724	-0.00318207	-0.0248229	-0.0441358	-0.00946351	-0.0432075	-0.0278611	0.0278353	0.0160669	-0.0157907	-0.060708	0.0121149
8	54	SYNW2213	Zeta-carotene desaturase	Q7U459	0.00491513	-0.00153735	0.00263353	0.00279034	0.00130905	0.00458354	0.00575084	0.00138172	0.00624504	-0.0118983	-0.00735546	0.00859451	0.00973027	-0.0113142	-0.0171258	-0.0211677	-5.90753e-05	-0.0107746	0.00167642	0.0191766	0.0014456	0.00254108	0.018221	0.00637539	0.0133589	-0.0166075	-0.0146784	-0.0101546	0.00836618	0.00357779
8	55	SYNW1788	Inorganic diphosphatase	Q7U5B9	0.0301625	0.0215086	0.0159169	0.0467796	-0.00748676	-0.0230676	-0.00861282	-0.0197687	0.0102755	0.0374908	0.00974552	-0.0451764	-0.060696	0.0291108	0.0471395	0.0645723	0.0330664	0.0459711	-0.0268344	-0.0683311	-0.00369992	-0.0387854	-0.0262042	-0.0554221	-0.0869168	0.00223822	0.0213648	0.0294709	-0.0143449	0.0405334
8	56	SYNW0911	Uncharacterized protein	Q7U7S0	-0.0322618	0.00754307	-0.0067158	0.0150017	0.0135171	0.0136767	0.0126826	0.011138	0.00206568	-0.019888	-0.015615	0.0256472	0.00662723	-0.0487632	-0.0380467	-0.0286831	-0.014624	-0.0464464	0.0341966	0.0141405	0.034612	0.0238939	0.0134793	0.00865588	0.0171123	0.00275905	-0.00500111	0.00160819	0.0220717	-0.0243835
8	57	SYNW0209	NAD(P)H-quinone oxidoreductase subunit J	Q7U9P4	0.023988	0.0262232	0.022936	0.027679	0.0116971	-0.00904467	-0.00808442	-0.00481313	-0.0161672	-0.0367844	-0.0423097	0.0117764	-0.000123871	-0.0512051	-0.0321502	-0.0129596	-0.0123725	-0.0282739	0.0069932	0.0172563	0.008161	0.0195975	0.0125845	0.0014313	0.0370583	-0.0025564	0.00541882	0.00166807	0.0128027	0.00957352
8	58	SYNW0463	NADPH-dependent 7-cyano-7-deazaguanine reductase	Q7U8Z6	-0.0143615	-0.00648713	-0.0068611	-0.00543436	0.0101349	0.00692555	0.00990436	0.0149859	0.00812095	-0.027462	-0.00716361	0.0178975	0.0184743	-0.0560282	-0.0452178	-0.039775	-0.0220052	-0.0145337	0.0068445	0.0171521	0.0113678	0.0238751	0.00744595	0.0169643	0.0419124	-0.00215529	0.0103676	0.0150996	0.00841737	0.0015947
8	59	SYNW1768	Possible ferredoxin [2Fe-2S]	Q7U5D9	-0.0125958	-0.010881	-0.00355076	0.00257784	0.0126245	0.00780433	0.00729157	0.0130897	0.010485	-0.0153614	-0.0135803	0.0150523	0.0127087	-0.0308704	-0.0191568	-0.0149047	-0.00477078	-0.0110227	0.0137501	0.0147925	0.0116539	0.00699952	0.0164623	0.0102741	0.0181009	-0.0073345	-0.0126807	-0.00958175	-0.00244642	-0.00492929
8	60	SYNW0629	7,8-diamino-pelargonic acid aminotransferase	Q7U8I8	-0.0803658	-0.0440718	-0.0617982	-0.0288402	0.0185325	0.044355	0.0144114	0.0367932	0.0341722	-0.0251939	0.0129428	0.0102929	0.0125278	-0.0214736	-0.0479077	-0.117364	-0.0143782	-0.0746374	0.0155432	0.0601442	0.000819578	0.023349	0.0739364	0.0419487	0.0659125	-0.00820014	0.00670837	-0.0199046	0.0425839	0.0291614
8	61	SYNW1218	TPM_phosphatase domain-containing protein	Q7U6W8	-0.00121553	-0.00479795	-7.19842e-05	0.00827431	-1.80762e-05	0.00751248	-0.00468079	-0.00374358	0.000126029	-0.028381	-0.000827336	0.00551442	0.00497232	-0.0425306	-0.0316865	-0.017961	-0.0196128	-0.0210726	0.0177171	0.02329	0.0130071	0.0204531	0.00929627	0.00575665	0.0259302	0.00732377	0.000735044	-0.00145045	0.0248618	0.00327951
8	62	SYNW0609	Ribose-5-phosphate isomerase A	Q7U8K8	0.00384802	0.00863649	0.0148948	0.00740936	-0.0105581	0.000149331	-0.00989691	-0.017359	-0.00674216	0.0125742	0.0174883	-0.0190492	-0.0161644	0.034354	0.0066924	0.00772389	0.0320742	0.00930773	-0.024623	-0.0207885	-0.0274015	-0.0123178	-0.0187073	-0.0309684	-0.0204569	0.031148	0.0128204	0.0230289	-0.0030538	0.0159368
8	63	SYNW1600	Phenylalanine--tRNA ligase alpha subunit	Q7TTU6	-0.00064819	-0.00430187	0.000636222	-0.00742317	0.00453758	0.00233683	-0.0150604	0.0117115	0.000353138	-0.0130514	-0.0174808	0.0206782	0.0278195	-0.0104461	-0.00723688	-0.0207584	-0.00831724	-0.00632662	0.0127779	0.0214266	-0.00580988	-0.00472433	0.0192389	0.0154084	0.022641	-0.00484905	-0.00632779	-0.00713318	-0.016966	-0.0027045
8	64	SYNW2280	Tryptophan synthase beta chain	Q7TTS6	-0.0116375	-0.00359809	-0.00851156	-0.0162942	0.00704672	0.00835037	0.0101368	0.00401203	0.00154586	-0.0210731	-0.0220525	0.0214275	0.0242186	-0.00875397	-0.0199302	-0.0448581	-0.0126316	-0.0182311	0.022406	0.0334734	0.017106	0.0218608	0.0218525	0.0225906	0.00934496	0.00431841	-0.00479388	-0.0275922	0.00139283	-0.0111255
8	65	SYNW1789	Metal-dependent carboxypeptidase	Q7U5B8	-0.0263766	-0.0201296	-0.0150811	-0.00225358	0.0125201	0.0164488	0.0060268	0.0247158	-0.00744265	0.00317728	0.0011885	0.00122549	0.0267715	-0.0377842	-0.0102406	-0.033799	-0.0160408	-0.0118465	0.0183978	0.0192569	0.0149588	0.0164708	0.0126736	0.0335929	0.0305204	-0.0139199	0.00045642	-0.00294446	-0.0235241	-0.0170186
8	66	SYNW0055	Uncharacterized protein	Q7UA45	-0.0182478	-0.0206988	-0.0174276	-0.00867758	0.0224663	0.00368087	0.0143896	0.0285081	-0.00649909	-0.0260087	-0.0258725	0.0221239	0.0165772	-0.0386035	-0.0605874	-0.0593507	-0.0299236	-0.0519618	0.0520535	0.0347721	0.059622	0.0482219	0.0301436	0.0181417	0.0327845	0.00367658	-0.00657956	-0.0122622	0.0283752	-0.0328361
8	67	SYNW0159	AB hydrolase-1 domain-containing protein	Q7U9U4	-0.0199518	-0.0124757	0.000120119	-0.014288	0.0110767	0.00370172	0.00514903	0.0132993	-0.0132895	0.00535967	0.00126552	0.00795963	0.0198503	-0.0409339	-0.0173672	-0.0368631	0.00483121	-0.00865861	0.0158691	0.0393611	-0.00161521	-0.00681048	0.0376598	0.0266513	0.0209522	0.0140916	-0.0112498	-0.0108753	-0.0171598	-0.0156598
8	68	SYNW0314	Phycobilisome rod-core linker polypeptide cpcG (L-RC 28.5)	Q7U9E4	0.00479286	0.000285344	-0.0011246	0.00769564	0.00503285	-0.0158155	-0.00714146	-0.0125411	0.00677971	0.00843162	0.006235	-0.0136124	-0.0253989	0.00845994	0.0188779	0.027787	0.00844412	0.022569	0.00260896	-0.0136075	-0.00583993	-0.00390998	-0.0235207	-0.0157567	-0.0276445	0.00805068	0.00299471	0.0209529	-0.00832326	0.0142384
8	69	SYNW1032	DNA polymerase III subunit alpha	Q7U7F3	-0.000793928	-0.00561282	-0.00242171	-0.00291038	-0.0026285	-0.00830079	-0.00206019	-0.00233294	-0.00913346	-0.000372054	0.00476126	0.000517445	0.000872962	0.010692	0.0160385	0.0137524	0.0077446	0.00647136	-0.00165597	-0.00699238	-0.00117219	0.00881593	-0.00367801	-0.000587781	-0.00489336	0.00208853	0.00144305	0.00451861	-0.00712662	-0.0150436
8	70	SYNW0784	3-isopropylmalate dehydrogenase	Q7U840	-0.0077861	-0.00404554	-0.00503158	-0.0149073	0.00289571	-0.00177334	0.00141268	-0.00250211	-0.00528542	-0.0176432	-0.0156721	0.0211476	0.0148885	-0.00694043	-0.0117059	-0.00909634	-0.0105953	-0.0136179	0.01698	0.0219297	0.00858099	0.0107211	0.01822	0.0116101	0.0196352	0.00148997	0.00238326	0.0016064	-0.023832	-0.00306679
8	71	SYNW2177	Uncharacterized protein	Q7U494	0.0103867	0.00494036	-0.00362469	-0.0209254	-0.0272	0.0241268	-0.0210541	-0.0120025	-0.00491185	-0.0893629	-0.0141817	0.0568691	0.0490546	-0.0174336	-0.0661508	-0.0501605	-0.0153851	-0.0808708	0.0286943	0.0516628	0.0372393	0.0533714	0.0488694	0.0317836	0.0640802	0.0114019	0.0074642	-0.0411837	0.0137093	-0.0292064
8	72	SYNW2175	ABC transporter, ATP binding component	Q7U496	-0.000737087	-0.00395593	0.0124221	4.46908e-05	-0.00279722	0.00140167	0.015215	-0.0198115	-0.0331177	-0.0353612	-0.01645	0.0316291	0.0220573	-0.00286454	-0.0148317	-0.0298435	0.00242375	-0.0181965	0.0134328	0.0516737	0.0249225	0.0198853	0.0433094	0.0281274	0.0108375	-0.00493159	-0.012507	-0.0469396	0.0020503	-0.0370875
8	73	SYNW0486	Phycobiliprotein ApcE	Q7U8X3	-0.023269	-0.0166906	-0.0229228	-0.0111345	0.00710501	0.00413066	0.0079804	0.00460014	1.24884e-05	-0.00608093	-0.0091538	0.000854065	-0.0056273	-0.000894428	-0.0057487	-0.00860584	-0.00250376	0.000487436	0.0205567	0.0149563	0.0156018	0.0132738	0.0102265	0.0102493	0.0108218	-0.00179055	0.00205075	0.00138798	0.00367715	-0.0135501
8	74	SYNW2526	Threonine synthase	Q7U3A6	-0.00848046	-0.0115748	-0.0118029	-0.0166034	-0.00370425	0.00137536	-0.00539895	-0.00552336	-0.000214315	-0.0160715	-0.00448803	0.00620741	-0.00291474	-0.00169056	-0.00266568	-0.00449682	-0.00965982	-0.00656224	0.0155304	0.0110405	0.00723944	0.0213949	0.0118349	0.00611018	0.00915958	0.00104316	0.0180329	0.00618316	-0.00375717	0.000457209
8	75	SYNW0171	Heme oxygenase	Q7U9T2	0.0103252	0.0130336	0.0141677	0.0129544	-0.0510136	-0.0214063	-0.0202878	-0.0413655	0.0100895	-0.0137701	0.00748725	-0.0175546	-0.0243837	0.0142102	0.0311793	0.0185673	0.0359869	0.0426392	-0.0152034	0.01006	-0.0136281	-0.0277896	-0.0172045	-0.00639296	-0.00540461	0.0234688	0.0147234	2.19633e-05	-0.0048267	0.0213167
8	76	SYNW1408	Cytochrome P450 family protein	Q7U6D0	-0.0127076	-0.0163016	-0.0561077	-0.0338335	0.0151935	0.0269055	0.0190457	0.0102655	-0.00129583	-0.00494951	-0.0168753	0.00977704	0.0122825	0.016521	-0.0347344	-0.0466532	-0.0395933	-0.0373106	0.00145888	0.0506124	0.0173414	0.0452731	0.0281132	0.0340564	0.0548501	0.00653876	-0.00192059	0.0125886	0.00847872	-0.0670191
8	77	SYNW0431	Uncharacterized protein	Q7U928	-0.0532874	-0.0221051	-0.0398912	-0.031763	0.0120054	-0.0236824	0.0107917	0.0178049	0.016457	-0.0196134	-0.00698836	-9.75198e-05	-0.00806665	0.0137818	-0.0078033	-0.0197095	-0.0372236	-0.00267135	0.0184685	0.0431763	0.0208627	0.0122813	0.0338095	0.0295157	0.028914	-0.00180682	-0.0111122	0.0046918	-0.000600328	0.0238614
8	78	SYNW0145	Glutamine--fructose-6-phosphate aminotransferase [isomerizing]	Q7U9V8	-0.00898706	-0.0333617	-0.0157445	-0.00895081	-0.0085882	-0.0057234	0.00951171	-0.011752	-0.0062781	-0.0121013	-0.00385836	-0.010679	0.00184175	0.00247102	-0.010164	0.00272701	0.00177242	-0.00717402	0.0226606	0.0230751	0.0160987	0.0230422	0.0311787	0.0165666	0.0254658	-0.00543679	-0.00467828	-0.00331267	-0.00249061	-0.0171308
8	79	SYNW2147	LL-diaminopimelate aminotransferase	Q7U4C3	-0.0280554	-0.0281218	-0.0172752	-0.0138041	-0.00130597	-0.000525046	-0.00374071	-0.00226486	-0.00152241	-0.0152061	-0.0115864	-0.0113384	-0.00922242	-0.000592053	0.00554856	-0.000161454	0.00970872	0.00439915	0.0218137	0.0189641	0.0133568	0.0110762	0.0159738	0.0154797	0.0148942	0.00372655	0.00815049	0.00641204	-0.0018723	-0.0029093
8	80	SYNW1599	NAD kinase 1	Q7U5U5	-0.0295624	-0.0370071	-0.0352936	-0.0297196	0.0145946	0.0187236	0.0196005	0.00134068	-0.000932991	-0.0289522	-0.0176404	0.0197744	0.00681924	-0.0192938	-0.0124353	-0.0226581	-0.0243201	-0.0191169	0.044169	0.0369113	0.0267111	0.0342966	0.0387332	0.0391184	0.0379321	-0.00753267	0.00820532	-0.00264599	0.00739429	-0.0672129
8	81	SYNW2382	tRNA uridine 5-carboxymethylaminomethyl modification enzyme MnmG	Q7U3P8	-0.00348778	-0.0060497	0.00150803	-0.0205471	-0.00104	-0.00329889	-0.00891169	-0.0078495	-0.0274507	-0.0247262	-0.0358984	0.0157775	0.0288926	0.00765753	-0.00330432	-0.01999	0.0125742	-0.00485864	0.0175691	0.0377898	0.0229861	0.020528	0.0332895	0.0219454	0.0237047	0.00411183	-0.00519914	-0.00782051	-0.0322648	-0.0356369
8	82	SYNW0180	2-dehydro-3-deoxyphosphooctonate aldolase	Q7U9S3	-0.0649754	-0.0381049	-0.0247112	-0.0262566	0.0133687	0.0284955	0.00762894	-0.00449455	0.00100273	-0.0205666	-0.00675054	-0.0224293	0.00686686	-0.0189605	-0.0116812	-0.0316201	-0.0114734	-0.0412148	0.0204195	0.0539581	0.0160767	0.0341007	0.0320108	0.0366404	0.0690627	-0.000891913	0.0264175	-0.0102807	0.0120836	-0.0237209
8	83	SYNW0866	Conserved hypothetical	Q7U7W4	-0.0548736	-0.0378881	-0.0202776	-0.0229014	0.0098768	0.0161755	-0.00078669	-0.00180908	0.000929507	-0.0201441	-0.0122381	0.00615584	0.00998841	-0.0217583	-0.015917	-0.0278369	-0.0186086	-0.0192274	0.02771	0.0468706	0.0196721	0.039486	0.030708	0.0249383	0.0592524	0.00390753	0.00869817	0.0109604	0.0144458	-0.0555084
8	84	SYNW0739	HD domain-containing protein	Q7U883	-0.0198362	-0.0136575	-0.0096965	-0.015705	-0.00733305	-0.00960651	-0.002419	0.00160075	-0.0182422	0.000278915	-0.0229656	0.00514818	0.0184468	-0.00466831	0.00128784	-0.00738814	-0.015327	-0.00322462	0.0356062	0.045776	0.0251845	0.028776	0.0282351	0.040179	0.0449197	-0.0126256	-0.020314	-0.000691721	-0.023414	-0.0683241
8	85	SYNW1647	TRAM domain-containing protein	Q7U5Q4	-0.0415792	-0.0145016	-0.0206092	-0.0230102	0.00662981	-0.00367282	-0.000732665	0.00257836	-0.0198454	-0.0108455	-0.0225099	1.23522e-05	0.0177025	0.0167899	0.0229757	-0.00655506	0.0089586	0.0123748	0.0167224	0.0133838	0.00793684	0.0106772	0.0143	0.0314024	0.0207341	0.00512216	0.012404	0.00537163	-0.0143609	-0.0478541
8	86	SYNW2239	Putative P-type ATPase transporter for copper	Q7U436	-0.0400722	-0.0278224	-0.0344505	-0.0259228	0.00807379	-0.00349956	0.00490426	0.0134948	-0.0129033	-0.0187605	-0.0304311	-0.0187683	0.0323182	0.0111022	-0.0185762	-0.0176623	0.0120705	0.00884178	0.00941893	0.0528837	0.0281266	0.0211194	0.0418047	0.0358774	0.0492898	0.00694391	-0.0203165	0.013772	-0.0492089	-0.0316474
8	87	SYNW1993	Uncharacterized protein	Q7U4S0	-0.0307317	-0.0637338	-0.076708	-0.02546	-0.00520725	0.0058825	0.00506648	0.0109948	-0.00105227	-0.0389739	-0.0152062	-0.0208189	-0.00704639	-0.0852089	-0.084559	-0.0817083	-0.0629836	-0.0341039	0.070308	0.0557489	0.100289	0.113665	0.0692486	0.0419905	0.0979074	0.0102088	0.0296372	-0.00351935	0.0741567	-0.0480823
8	88	SYNW0304	Sulfate adenylyltransferase	Q7U9F4	-0.0117581	-0.0162743	-0.00993073	-0.0149185	-0.011228	-0.0195052	-0.0157879	-0.0307298	-0.00954292	-0.0187245	-0.027379	-0.0191418	-0.0178451	0.0167465	0.0151609	0.0173354	0.0157961	0.0184101	0.0230944	0.0305857	0.0148912	0.00249863	0.0246067	0.0180346	0.0340572	0.0100656	-0.00378735	0.00485015	-0.012606	-0.00697388
8	89	SYNW1310	3-dehydroquinate synthase	Q7U6M8	-0.0427897	-0.0415086	-0.0218475	-0.0433493	-0.0195916	0.0205432	-0.0298162	-0.000345244	0.000271016	-0.0325478	-0.00390983	-0.0158573	0.00989128	-0.0118024	-0.0049066	-0.0245624	-0.00960201	-0.0128719	0.0507751	0.0601892	0.0232695	0.0206062	0.0583186	0.0378761	0.0386782	0.00248395	0.00246115	0.0114686	-0.0286683	0.00714468
8	90	SYNW1759	Transaldolase	Q7U5E8	-0.00299	-0.0134303	-0.0187365	-0.00569009	-0.0268666	-0.0232511	-0.0217099	-0.0319481	-0.011229	-0.00533001	-0.00743863	-0.0335599	-0.04657	0.0244669	0.0337903	0.051632	0.0189289	0.0351297	0.0130816	-0.0161545	0.0109046	0.0117738	-0.00299391	-0.000494302	-0.00662647	0.0135924	0.0260758	0.0409455	-0.0169963	0.0116942
8	91	SYNW0935	Diadenylate cyclase	Q7U7P6	-0.0274364	-0.0241712	-0.0330929	-0.0190618	-0.0115041	-0.011331	-0.0221845	-0.00874382	-0.0106299	-0.0254828	-0.0298713	-0.0014089	-0.00100093	0.0182368	0.0174929	-0.00110701	0.0153498	0.0165894	0.0137402	0.00737417	0.00720551	0.0125614	0.0116791	0.0262968	0.0303043	0.0244088	0.0258073	0.0284412	-0.0120641	-0.016397
8	92	SYNW1490	Conserved hypothetical	Q7U650	-0.13615	-0.183335	-0.0877546	-0.102624	0.065442	0.0695844	0.112841	-0.0390645	-0.0652391	-0.0357876	-0.098348	0.13521	-0.038095	-0.229708	-0.130678	-0.116415	-0.149281	-0.133138	0.163927	0.242384	0.150929	0.197162	0.198431	-0.0017943	0.266999	-0.0709766	-0.056342	-0.0764559	0.124269	0.0240081
8	93	SYNW0712	Possible sufE protein	Q7U8A9	-0.0397868	-0.0315798	-0.0288485	-0.109854	0.0191236	0.00854117	-0.000178771	0.00369867	-0.0223672	-0.00248253	-0.0525622	0.013024	0.0206729	-0.0974332	-0.0246545	-0.0623056	-0.0329366	-0.028728	0.0480616	0.1002	0.0166842	0.060171	0.0668364	0.084525	0.111645	-0.00493617	0.0271208	0.0020985	-0.0139029	-0.0298464
8	94	SYNW1222	Methionine--tRNA ligase	Q7U6W4	-0.0502653	-0.0324466	-0.0186039	-0.0329535	-0.0283613	0.00781585	-0.0141136	-0.0267013	0.00520257	-0.0476059	-0.0248188	-0.00220495	-0.000102886	-0.00922729	-0.019635	-0.0220224	-0.00168101	-0.0109282	0.0487873	0.052661	0.0408672	0.0566937	0.0547524	0.0502047	0.0061126	0.0011468	0.0200385	0.00979676	0.000366366	-0.0127739
8	95	SYNW1849	2-C-methyl-D-erythritol 4-phosphate cytidylyltransferase	Q7U559	-0.0960218	-0.0465321	-0.0922963	-0.0433518	0.0641498	0.040288	0.0510032	0.0262237	0.0231364	-0.0664732	-0.184691	0.0430219	-0.0553803	-0.107632	-0.0524167	-0.0215945	-0.0316538	-0.0267202	0.0831596	0.0975102	0.0843603	0.0870079	0.069918	0.0688385	0.0913401	0.00591932	-0.0679462	0.0119507	0.0438098	0.00107279
8	96	SYNW0960	Uncharacterized protein	Q7U7M1	-0.0775902	-0.030792	-0.0216476	-0.0234225	-0.00586753	-0.00501423	0.000409536	-0.00504847	-0.0231184	-0.0440294	-0.0546967	0.00666982	0.0147888	-0.00421764	-0.00705164	-0.0129076	0.00859362	-0.00738312	0.0547657	0.0543758	0.0419998	0.0381053	0.051389	0.0562967	0.0417308	-0.0100198	0.0240416	-0.00985952	-0.0168577	-0.0336425
8	97	SYNW2003	Chromophore lyase CpcT/CpeT	Q7U4R1	-0.0274302	-0.0382943	0.0153231	-0.0160698	-0.00214196	-0.00739722	0.0121388	0.00438106	-0.0609303	-0.027979	-0.0108417	0.0460943	0.0670131	0.00683726	0.0145224	-0.0653775	-0.0134202	-0.00418626	0.0546315	0.152573	-0.0152597	0.0161765	0.0967965	0.0827912	0.121484	-0.039616	-0.0286802	-0.0546819	-0.0325628	-0.245894
8	98	SYNW0964	Possible LytR-membrane bound transcriptional regulator	Q7U7L7	-0.153526	-0.0477253	-0.0681292	-0.0313839	0.0425252	0.0665178	0.0453146	-0.000972937	-0.00684565	-0.0141586	-0.00497963	0.00787567	0.0379449	-0.0732035	-0.0189337	-0.0859066	-0.0383573	0.0319973	0.0804418	0.0767295	0.0604488	0.0398894	0.0720888	0.0971876	0.0761277	-0.00291337	0.0130101	-0.00397184	-0.0627434	-0.134349
8	99	SYNW1715	Putative Carboxysome shell polypeptide CsoS3	Q7TTT8	-0.0486093	-0.0623621	-0.0499977	-0.0367535	-0.0131263	0.000859156	0.00311005	0.00939074	0.00526917	-0.0361612	-0.0406702	-0.0255757	-0.015383	-0.0174951	-0.00177494	0.0161405	0.000419931	0.00623815	0.0415703	0.0339973	0.0388231	0.04049	0.0366323	0.0466475	0.0684677	-0.00517835	0.0131712	0.0160757	-0.0195654	-0.00464991
8	100	SYNW1562	Uncharacterized protein	Q7U5X9	0.0454483	0.0219662	0.0478737	0.0526613	0.011133	-0.0598735	-0.00665287	-0.035253	-0.0527981	0.0156488	-0.0386261	-0.0118421	-0.0573506	0.0521152	0.0561054	0.0545698	0.10003	0.0836434	-0.0306783	-0.00703118	-0.00131812	-0.0253453	-0.0106455	-0.014224	-0.069548	0.0710408	0.0351633	0.0618287	-0.290963	0.00292149
8	101	SYNW0084	Putative glycosyltransferase	Q7UA17	-0.155452	0.0327824	-0.0267175	0.00926943	0.0167167	0.0693106	-0.0219476	-0.122547	-0.0370021	-0.0717888	-0.141441	0.114986	-0.0344864	-0.117224	-0.156071	-0.126259	-0.0236419	-0.046667	0.111699	0.218694	0.105029	0.137369	0.0860066	0.00466776	0.116633	0.0395975	0.0663737	-0.05154	0.0935438	-0.0898934
8	102	SYNW1835	PSI-F	Q7U572	-0.235709	-0.174037	-0.103276	-0.126832	0.0680144	0.086237	0.0783514	0.0564642	0.0646733	-0.181012	-0.0856894	0.0690713	0.0631689	-0.0956548	-0.103305	-0.225281	0.0224716	-0.0272497	0.111508	0.0894174	0.112809	0.117869	0.0997749	0.0780212	0.0890701	0.0467971	0.0378789	0.0223283	0.0644822	-0.0203634
8	103	SYNW2358	Nucleoside diphosphate kinase	Q7U3S1	-0.0601696	-0.0375283	-0.0443825	-0.0398751	-0.00569852	-0.0121111	-0.0193925	-0.00898402	-0.00187023	-0.0370491	-0.0405538	-0.0126394	-0.0306912	-0.00206384	0.0223631	0.00435991	0.0218209	0.011106	0.0541406	0.0323868	0.039812	0.0293318	0.0361579	0.0393477	0.0276925	0.0169703	0.0232945	0.02147	-0.0179858	-0.00925904
8	104	SYNW2012	Putative bilin biosynthesis protein cpeZ	Q7U4Q5	-0.0951522	0.00446875	0.0449766	-0.0846954	-0.07815	0.0375031	-0.00149334	0.0189742	-0.0802777	-0.12938	-0.169175	0.127187	0.197457	-0.03526	-0.154554	-0.267361	-0.0360693	-0.113599	0.102447	0.237035	0.103328	0.13769	0.15487	0.101588	0.191806	0.0504419	-0.0117371	-0.0542982	-0.0830061	-0.115563
8	105	SYNW1406	Cupin_2 domain-containing protein	Q7U6D2	-0.0287221	-0.0231094	-0.0759917	-0.0395515	0.000735867	-0.0233698	0.0200597	-0.0136582	-0.00837002	-0.0070104	-0.0216065	0.00369788	-0.141938	0.015961	0.00231398	-0.0131702	0.00794793	-0.011762	0.0732369	0.0541771	0.0611328	0.0554324	0.0619425	0.0288512	0.00534596	0.0427212	0.00974391	0.0172768	0.00693103	-0.0592482
8	106	SYNW0917	DNA helicase	Q7U7R4	0.000109537	-0.00479708	-0.000625703	-0.0113679	-0.0151782	-0.030779	-0.0211515	-0.0320007	-0.061842	-0.0335179	-0.0400454	0.00890789	0.0463624	0.0224413	0.0213011	-0.0169819	0.0187482	0.0216328	0.038516	0.0702051	0.0516294	0.010011	0.0672418	0.0652815	0.0273005	0.0170355	0.00863574	-0.000359631	-0.0294616	-0.197251
8	107	SYNW0125	Putative sugar-binding protein	Q7U9X7	-0.129635	-0.103741	-0.174174	-0.0455416	-0.00764676	0.0162648	-0.0222801	-0.0140532	-0.0356493	-0.00729717	0.0226864	-0.043526	-0.0190154	-0.139387	-0.0226738	-0.103096	0.0254324	-0.0572397	0.135938	0.179529	0.149351	0.116757	0.098316	0.0396219	0.0416153	-0.000197699	0.00824271	-0.0326025	0.0161029	0.1079
8	108	SYNW0948	Two-component sensor histidine kinase, phosphate sensing	Q7U7N3	-0.117588	-0.0698128	-0.0844601	-0.0627496	0.013068	0.0259224	0.0138808	-0.0135438	-0.0209338	-0.0853985	-0.0510912	0.00512513	0.0238609	-0.0316488	-0.0120954	-0.0124611	-0.0377733	-0.0176278	0.0645718	0.0984098	0.0488032	0.0665462	0.0590406	0.081052	0.11799	-0.0140016	0.0330539	0.0137429	0.00340814	-0.0372901
8	109	SYNW2427	RNA polymerase sigma factor	Q7U3K5	-0.113474	-0.0580349	-0.0704394	-0.0485957	0.0198056	-0.00777649	-0.00328538	0.014116	-0.0322846	-0.00398847	0.0021685	0.00322722	0.040059	-0.0195668	0.0516961	-0.00519797	-0.0698009	-0.0841073	0.067463	0.0950393	0.0532758	0.065366	0.0543516	0.0846665	0.141647	-0.00773323	0.0389972	0.0168999	-0.0934885	-0.131005
8	110	SYNW1554	Uncharacterized protein	Q7U5Y7	0.0351947	0.0201979	0.0175427	0.0254062	0.0144884	-0.0931608	-0.00347373	-0.0326957	-0.0119424	-0.0728248	-0.105633	0.00660371	-0.000115962	0.0479325	0.0423729	0.0692603	0.031749	0.00741996	0.0324891	0.068923	0.0361593	0.0230572	0.0299536	0.0269525	0.0480946	-0.00425965	0.0173532	0.0121465	-0.257906	-0.0312858
8	111	SYNW0947	Two-component response regulator, phosphate	Q7U7N4	-0.000517342	-0.0265131	-0.0170506	-0.00924597	-0.058574	-0.0444392	-0.0529544	-0.0561217	-0.0513209	0.00545946	-0.00149785	-0.0532317	-0.049562	0.052163	0.0579423	0.0497407	0.0254894	0.04619	0.0348069	-0.00302846	0.0282316	0.0376075	-0.00283072	0.0269021	0.0179485	0.0388797	0.0448339	0.0364112	-0.0597665	-0.0159519
8	112	SYNW1007	Probable 2-phosphosulfolactate phosphatase	Q7U7H6	-0.0184652	-0.0101331	-0.0103188	-0.0364217	-0.0340032	-0.0214866	-0.0745704	-0.0407526	-0.0463033	-0.0820818	-0.0519597	-0.00550007	2.93924e-05	-0.00422922	-0.00303536	0.00712353	0.0240782	0.0102761	0.0515081	0.0573323	0.0061035	0.0587647	0.0571767	0.0305737	0.0654665	0.0513445	0.0394295	0.0482648	-0.0370268	-0.0311836
8	113	SYNW2286	Putative N-acetyl-glucosamine-6-phosphate deacetylase NagA	Q7U3Z1	-0.0788861	-0.0630819	-0.0687417	-0.117189	0.0455518	-0.0735177	-0.0549577	-0.0311653	-0.119728	-0.0537258	-0.0612063	0.0779572	0.0452551	-0.0349149	-0.0809552	-0.0548696	-0.137386	-0.058876	0.152243	0.205986	0.0375804	0.096598	0.21001	0.0925713	0.0761612	0.0547276	0.00557426	-0.0231824	0.0366973	-0.0245287
8	114	SYNW1440	Uncharacterized protein	Q7U699	-0.126942	-0.0932898	-0.077785	-0.0434911	0.00411073	-0.0105225	0.00263146	0.0134734	-0.0303	-0.0117901	-0.0253759	-0.0276896	0.00255642	0.0280924	0.0217236	-0.0471675	0.0209339	0.0260169	0.065273	0.0628763	0.0628654	0.0514092	0.0545867	0.0690404	0.0644162	0.0364111	0.0302829	0.0220174	-0.0405035	-0.10386
8	115	SYNW1385	Possible DNA-binding response regulator	Q7U6F3	-0.0673354	-0.043429	-0.0537712	-0.127147	-0.0380133	-0.00756489	0.0135309	-0.0464046	-0.0470783	-0.133511	-0.0392589	0.00223587	-0.00235182	-0.0281234	-0.000390726	0.0306646	0.0120594	0.0155656	0.0610326	0.0780184	0.0653626	0.106901	0.0457601	0.0458874	0.086289	0.0241575	0.0659466	0.0776102	0.0102633	-0.106906
8	116	SYNW2224	Possible porin	Q7U448	-0.0739128	-0.0839688	-0.069426	-0.0314292	-0.0392972	-0.0442135	-0.035452	-0.0454771	-0.0114096	-0.0382117	-0.0404192	-0.0837546	-0.0885288	0.0645657	0.0722476	0.0712738	0.0604563	0.0721389	0.0481585	0.0100161	0.0254186	0.00586354	0.0361993	0.0371091	0.0125097	0.087756	0.0604784	0.0526469	-0.0242354	-0.00710227
8	117	SYNW1844	PUTATIVE PRECORRIN-4 C11-METHYLTRANSFERASE	Q7TTT7	-0.137581	-0.0634539	-0.0550622	-0.0493321	-0.0262664	-0.0288574	0.0406356	0.00750871	-0.0471212	-0.139166	-0.171937	0.0479008	-0.151798	-0.0388979	-0.00851168	-0.0808436	0.0311934	0.000144534	0.113459	0.130652	0.127368	0.108697	0.152063	0.123386	0.0325768	0.0378506	0.021261	-0.0104871	0.0441268	-0.00950916
8	118	SYNW0626	Ribosomal RNA small subunit methyltransferase G	Q7U8J1	-0.0884634	-0.0787695	-0.155126	-0.112195	-0.00401673	0.079032	0.0727991	-0.0156274	-0.0257342	-0.0854225	-0.0607716	0.0626891	-0.132182	-0.0666407	-0.0356495	-0.0744263	-0.00633794	-0.0644184	0.157653	0.164509	0.140863	0.176686	0.118955	0.0990696	0.0248205	0.0516691	0.0856402	-0.0291624	0.0692484	-0.26869
8	119	SYNW1952	Putative glycosyl hydrolase family	Q7U4W1	-0.0434997	-0.0373882	-0.0475403	-0.00057243	-0.0294771	-0.0578234	-0.0159133	-0.0927853	-0.0905355	-0.0454258	-0.0629932	-0.0437073	-0.103604	0.00174233	0.0143485	0.0236234	0.00560152	0.0229082	0.0859041	0.114423	0.0737839	0.0883015	0.0327899	0.0778269	0.117793	0.0179608	0.0217182	0.0495138	-0.0407198	-0.0362548
8	120	SYNW1333	Conserved hypothetical	Q7U6K5	-0.0112217	0.0071848	0.00612612	-0.0318672	-0.0251276	-0.0723853	-0.0539178	-0.0282873	-0.118484	-0.0665551	-0.0713291	0.0323882	0.035296	0.0449022	0.0369459	-0.0156666	0.0400409	0.0538352	0.0752317	0.080458	-0.00605594	0.0421355	0.0631732	0.0792797	0.0883758	0.0719276	0.0492785	0.0522767	-0.103209	-0.254749
8	121	SYNW0863	Uncharacterized protein	Q7U7W7	-0.140635	-0.134987	-0.0893673	-0.132036	0.0361591	0.0335147	-0.0166294	0.00862215	-0.110158	-0.229522	-0.0252315	0.0078339	0.0261133	-0.0477947	0.0145829	0.0398537	0.00737117	0.0325251	0.121697	0.10652	0.109589	0.11328	0.0862972	0.0733409	0.207591	0.0349646	0.111318	0.0865657	-0.12479	-0.206587
8	122	SYNW1069	Uncharacterized protein	Q7U7B6	-0.106338	-0.0423321	-0.049057	-0.188237	-0.017866	-0.0659293	-0.01124	0.00944062	-0.0184267	-0.0636203	-0.0915065	0.0261742	0.0607714	0.0616699	0.0641276	0.0178243	0.0488951	0.0621333	0.0855402	0.0992637	0.0595404	0.0775357	0.0746997	0.102004	0.121391	0.0740073	0.0734522	0.0834614	-0.251361	-0.296018
8	123	SYNW1542	ATP phosphoribosyltransferase	Q7U5Z9	-0.22495	-0.0669989	-0.137994	-0.219235	0.00861183	0.00517719	-0.0247179	-0.0808418	-0.00820174	-0.123379	-0.178055	0.0816617	-0.141912	0.0736108	0.0300382	-0.145531	0.0928697	0.0640492	0.190418	0.146624	0.132835	0.114213	0.189294	0.169364	0.0257082	0.14932	-0.0447885	0.0688468	-0.0898222	-0.0562156
