# Supplementary material for: Proteome trait regulation of marine Synechococcus elemental stoichiometry under global change
Source: ISME J. 2024 Mar 21;18(1):wrae046. doi: 10.1093/ismejo/wrae046 (PMC11020310; doi:10.1093/ismejo/wrae046)
Supplement: TS4_Elemental_quotas_and_ratios_wrae046 [file ts4_elemental_quotas_and_ratios_wrae046.xlsx]

## Sheet: TS1 quotas_ratios
Table S4. Measured cell quotas and ratios of carbon (QC), nitrogen (QN), and phosphorus (QP), cell size proxy (FSCH), and culture cell density with 2-way ANOVA and Benjamini Hochberg test statistics. Cellular protein (fg) is calculated based on a QN (fg) conversion factor of 5.0 (Grossman et al. 2019) and is used with exclusive peak areas to estimate RNA (fg) and nutrient acquisition proteins (fg…
Sampling day from chemostat start day	38	38	38	38	38	38	43	43	43	43	43	43	47	47	47	47	47	47	50	50	50	50	50	50	57	57	57	57	57	57
Replicate (time point)	1	1	1	1	1	1	2	2	2	2	2	2	3	3	3	3	3	3	4	4	4	4	4	4	5	5	5	5	5	5	Results from 2-way ANOVA
Nutrient treatment N:Pinput ratio	1.7	80	1.7	80	1.7	80	1.7	80	1.7	80	1.7	80	1.7	80	1.7	80	1.7	80	1.7	80	1.7	80	1.7	80	1.7	80	1.7	80	1.7	80	p-value			% model variance				adjusted p-values for Benjamini-Hochberg comparisons
Temperature (deg C)	20	20	24	24	28	28	20	20	24	24	28	28	20	20	24	24	28	28	20	20	24	24	28	28	20	20	24	24	28	28	N:Pinput	Temperature	Interaction	N:Pinput	Temperature	Interaction	Error	nlim.temperature20...plim.temperature20	nlim.temperature20...nlim.temperature24	nlim.temperature20...plim.temperature24	nlim.temperature20...nlim.temperature28	nlim.temperature20...plim.temperature28	plim.temperature20...nlim.temperature24	plim.temperature20...plim.temperature24	plim.temperature20...nlim.temperature28	plim.temperature20...plim.temperature28	nlim.temperature24...plim.temperature24	nlim.temperature24...nlim.temperature28	nlim.temperature24...plim.temperature28
QC(fmol)	11.8198	12.8254	9.31626	10.5253	13.7795	12.615	11.3097	11.6018	10.5417	10.9578	14.4919	12.6532	12.3304	12.2043	9.70109	10.7929	14.7142	12.9829	15.1011	12.3951	10.1138	11.0121	17.9426	13.7439	12.5722	13.272	10.0375	11.3137	20.6683	18.6483	0.473252	9.98961e-06	0.13768	0.786708	57.2646	6.38902	35.5596	0.879877	0.0463748	0.190614	0.00744623	0.209999	0.0566243	0.209999	0.00638584	0.190614	0.40668	7.6669e-05	0.00403326
QN(fmol)	1.41315	1.87376	1.14124	1.45985	1.72141	1.75105	1.38547	1.69397	1.2711	1.52866	1.95712	1.79063	1.51404	1.81392	1.21349	1.51537	1.98061	1.90744	1.79622	1.80782	1.22253	1.52391	2.58904	1.95467	1.62421	1.91811	1.25578	1.5451	2.89404	2.59614	0.239813	5.0604e-06	0.0539988	1.95377	56.8855	8.88705	32.2737	0.130667	0.0949911	0.845766	0.00123874	0.0221639	0.00347484	0.107651	0.0370773	0.304579	0.114516	3.25726e-05	0.00054228
QP(fmol)	0.0706155	0.0418798	0.054274	0.0294154	0.104505	0.0386026	0.0754056	0.0356615	0.060121	0.0337113	0.104787	0.0370714	0.0791309	0.0416633	0.0562415	0.0318125	0.105372	0.0355071	0.101248	0.0451071	0.0657556	0.032772	0.148884	0.0409794	0.0935563	0.0525188	0.071257	0.0366759	0.15114	0.0578679	9.36321e-11	9.0683e-06	0.000271139	57.6782	19.1053	11.5063	11.7101	7.03326e-05	0.0143479	3.77885e-06	0.00010501	5.33401e-05	0.0399668	0.231863	2.57692e-09	0.866003	0.00244289	2.31987e-07	0.0300891
QC(fg)	141.838	153.905	111.795	126.304	165.353	151.38	135.717	139.221	126.501	131.494	173.903	151.839	147.964	146.451	116.413	129.515	176.57	155.794	181.213	148.741	121.366	132.146	215.311	164.927	150.866	159.264	120.45	135.765	248.02	223.78	0.473252	9.98961e-06	0.13768	0.786708	57.2646	6.38902	35.5596	0.879864	0.0463763	0.190609	0.00744674	0.21	0.0566281	0.21	0.00638602	0.190609	0.406669	7.6677e-05	0.00403342
QN(fg)	19.7841	26.2326	15.9774	20.4379	24.0997	24.5147	19.3966	23.7156	17.7955	21.4013	27.3996	25.0689	21.1965	25.3948	16.9889	21.2152	27.7286	26.7041	25.147	25.3094	17.1154	21.3347	36.2465	27.3654	22.7389	26.8535	17.5809	21.6315	40.5166	36.346	0.239813	5.0604e-06	0.0539988	1.95377	56.8855	8.88705	32.2737	0.130689	0.0950243	0.845793	0.00123878	0.0221664	0.00347713	0.107677	0.0370709	0.30456	0.114546	3.25873e-05	0.000542586
QP(fg)	2.18908	1.29828	1.68249	0.911878	3.23965	1.19668	2.33757	1.10551	1.86375	1.04505	3.24838	1.14921	2.45306	1.29156	1.74349	0.986188	3.26652	1.10072	3.13869	1.39832	2.03842	1.01593	4.6154	1.27036	2.90024	1.62808	2.20897	1.13695	4.68535	1.7939	9.36321e-11	9.0683e-06	0.000271139	57.6782	19.1053	11.5063	11.7101	7.03442e-05	0.0143497	3.77869e-06	0.000104974	5.33447e-05	0.0399676	0.231831	2.57656e-09	0.865979	0.00244245	2.31946e-07	0.0300877
C:P	167.383	306.242	171.652	357.817	131.855	326.792	149.985	325.33	175.342	325.05	138.299	341.321	155.822	292.926	172.49	339.267	139.641	365.641	149.149	274.792	153.809	336.022	120.514	335.385	134.381	252.71	140.863	308.478	136.749	322.257	2.01289e-19	0.00731349	0.0013073	93.0536	1.56701	2.28603	3.09337	8.76249e-12	0.331126	5.27205e-14	0.135916	3.87632e-14	4.64983e-11	0.000963919	7.59594e-13	0.000340974	1.47582e-13	0.0170687	9.44918e-14
N:P	20.0119	44.7413	21.0274	49.6286	16.472	45.361	18.3736	47.5014	21.1425	45.3458	18.6772	48.3023	19.1333	43.5375	21.5765	47.6345	18.7965	53.7199	17.7408	40.0783	18.592	46.5003	17.3896	47.6988	17.3608	36.5223	17.6233	42.1286	19.148	44.8633	1.76378e-19	0.0668061	0.0653651	95.2771	0.792101	0.799238	3.13152	9.11393e-13	0.427945	6.03123e-14	0.804906	3.90622e-14	3.12357e-12	0.0509773	7.11858e-13	0.00547123	1.66087e-13	0.34872	6.03123e-14
C:N	8.36417	6.84474	8.16328	7.2099	8.00477	7.20424	8.16311	6.84886	8.29336	7.16825	7.40472	7.06635	8.14402	6.72813	7.99434	7.1223	7.4291	6.80645	8.40716	6.85638	8.27288	7.22623	6.93021	7.0313	7.74051	6.91933	7.99304	7.32231	7.14167	7.18308	1.22664e-10	0.000410175	0.000138014	61.4117	11.7244	14.0555	12.8084	1.25893e-08	0.884399	1.26826e-06	1.84658e-05	1.74065e-07	1.25893e-08	0.0203323	0.00111639	0.160561	1.49704e-06	2.33295e-05	1.81123e-07
FSCH	12507	13771	10863	12885	17733	15313	11992	14371	10113	13931	17499	15182	11996	13464	9715	13739	18069	15544	15016	14744	10105	13602	22113	15641	13765	15671	10278	14447	23820	22154	0.390414	2.11175e-07	0.00191681	0.738584	60.235	15.8574	23.169	0.301049	0.0316845	0.575242	4.22066e-05	0.00889352	0.00381741	0.575242	0.000306952	0.0688341	0.0118464	2.91188e-07	4.6799e-05
Culture density (cells mL-1)	10992000	16461120	11931840	17861440	8073600	14193600	10634880	17528160	11092320	16729920	7100640	14606400	9890400	16623840	12372000	15909120	6908640	13800960	8523840	15924960	12000000	15541440	3356160	13213440	9396480	13800000	11660160	13536480	4454880	8912640	5.22068e-10	4.13e-06	0.133709	58.0517	25.3705	2.55912	14.0187	8.10517e-06	0.0762594	9.40827e-06	0.00109555	0.00732213	0.00058379	0.880397	4.09648e-09	0.0069022	0.000751298	1.27067e-05	0.286611
Protein cell-1 (fg)	98.9205	131.163	79.8868	102.189	120.498	122.574	96.9829	118.578	88.9773	107.006	136.998	125.344	105.983	126.974	84.9446	106.076	138.643	133.521	125.735	126.547	85.5769	106.674	181.232	136.827	113.695	134.268	87.9047	108.157	202.583	181.73	0.239813	5.0604e-06	0.0539988	1.95377	56.8855	8.88705	32.2737	0.13069	0.0950231	0.845788	0.00123882	0.0221669	0.00347711	0.107677	0.0370716	0.304563	0.114546	3.25879e-05	0.000542591
RNA (fg):total protein (fg)	0.143451	0.0787126	0.10075	0.058691	0.0996182	0.0519476	0.135045	0.076617	0.108924	0.0645794	0.103722	0.0537246	0.140646	0.0973542	0.0981141	0.0634891	0.0957085	0.0641979	0.179973	0.100576	0.113115	0.0762566	0.110236	0.076139	0.144586	0.0848551	0.103424	0.0624824	0.112066	0.0550283	4.90519e-12	5.93753e-08	0.0763551	60.7528	27.7788	2.21277	9.25563	1.30845e-08	1.7844e-06	3.72163e-11	1.7844e-06	2.24438e-11	0.0202708	0.00339209	0.022842	0.000595539	6.98145e-06	0.929799	1.7844e-06
Mass of proteins in ribo2 (fg)	7.09513	5.16209	4.02429	2.9988	6.00192	3.1837	6.54851	4.54254	4.84589	3.45521	7.10487	3.36704	7.45302	6.18073	4.16713	3.36734	6.63466	4.28587	11.3145	6.36378	4.84001	4.06729	9.98916	5.20894	8.21933	5.69664	4.54574	3.37896	11.3514	5.00015	2.56421e-05	0.000152906	0.0624742	32.4286	31.1799	7.50853	28.8829	0.0113337	0.000582223	7.88367e-05	0.915537	0.000380182	0.275829	0.0303115	0.0100243	0.171726	0.291138	0.000532	0.799861
Mass of RNA associated with ribo2* (fg)	14.1903	10.3242	8.04857	5.99759	12.0038	6.3674	13.097	9.08509	9.69179	6.91042	14.2097	6.73407	14.906	12.3615	8.33426	6.73468	13.2693	8.57174	22.629	12.7276	9.68003	8.13457	19.9783	10.4179	16.4387	11.3933	9.09148	6.75792	22.7027	10.0003	2.56421e-05	0.000152906	0.0624742	32.4286	31.1799	7.50853	28.8829	0.011334	0.000582215	7.88347e-05	0.915559	0.000380177	0.275821	0.0303102	0.0100252	0.171721	0.291136	0.000532031	0.799861
Mass of nutrient acquisition proteins (fg)	14.5469	32.4934	14.4025	27.606	19.9738	29.9747	17.6052	31.5068	15.3063	26.8329	18.3867	29.1276	17.5133	21.8582	17.3399	23.0486	23.2344	21.1763	16.0115	24.6943	13.6617	24.3404	24.8114	22.1463	15.8896	29.5535	14.5823	29.0591	26.6112	38.4987	6.89271e-07	0.033758	0.173856	55.4729	9.79501	4.71191	30.0202	0.000291247	0.65901	0.00130034	0.0326602	0.000291247	0.000160268	0.532316	0.0565433	0.947627	0.000428135	0.0114307	0.000160268
Ppk2 peak height	4423939	12487150	3977659	14379190	2882854	7378662	2871910	7107377	4005246	12156890	2461077	3327628	2088627	7215721	4068172	12389450	3928604	5279953	1622587	9276423	3931763	7624347	3639629	3569121	2666552	10265590	6942319	12402830	5298955	3860476	5.55332e-08	0.000124786	0.000952808	46.2956	20.6457	14.5432	18.5156	1.20762e-05	0.144591	2.92081e-07	0.448086	0.134519	0.000594981	0.0521397	7.89427e-05	0.000652663	4.25918e-06	0.448086	0.929761
Ppx peak height	2895180	3996877	1836326	2677269	2071510	1934731	2869575	4832190	2677783	3993789	3425359	2473397	4304494	5326242	3377623	3987313	3396593	1929930	4621678	4908691	2602919	3617907	2775250	3829304	3749206	4874982	2136908	2963739	2454436	2557392	0.0220328	3.71477e-05	0.0526186	8.71056	46.7196	9.69845	34.8714	0.0282036	0.0258131	0.604716	0.0693187	0.0258131	9.75265e-05	0.0123873	0.000363391	9.75265e-05	0.0629621	0.579711	0.964178
Ppk1 peak height	3573972	8013767	4805186	9241472	7558674	10691210	3428271	5528625	6513482	10884340	8030141	5982217	6085417	8645697	8345677	13933740	9363771	14764610	7619509	7275776	5570907	13588710	6206840	13049400	4305222	5431372	6366010	7804146	6295522	11744450	0.000139656	0.00371216	0.345011	33.5693	23.3982	3.65187	39.3806	0.230039	0.457376	0.000999709	0.126207	0.000999709	0.724134	0.0132248	0.756326	0.0119981	0.00597793	0.488925	0.00596696
Ppk1/(ppk2+ppx)	0.488306	0.486153	0.826488	0.541817	1.52566	1.14794	0.597105	0.463051	0.97463	0.673925	1.36418	1.03123	0.95187	0.689342	1.12086	0.850824	1.2783	2.04783	1.22024	0.512916	0.852514	1.20872	0.967569	1.76381	0.671039	0.35873	0.701162	0.507865	0.81197	1.82996	0.881294	1.96617e-05	0.0424383	0.0342728	52.9788	10.8773	36.1097	0.180008	0.592619	0.874333	0.0766912	0.00129865	0.0766912	0.218075	0.0034446	7.61357e-05	0.523649	0.17797	0.00355482
QC(fmol):FSCH	0.000945057	0.000931333	0.000857614	0.000816868	0.000777051	0.00082381	0.000943107	0.000807304	0.00104239	0.00078658	0.000828156	0.000833437	0.00102787	0.000906437	0.000998568	0.00078557	0.000814333	0.000835234	0.00100567	0.000840686	0.00100087	0.000809596	0.000811403	0.000878708	0.000913346	0.000846916	0.000976601	0.000783119	0.000867687	0.000841759	1.75288e-05	0.000781795	0.000120226	28.8191	19.7572	27.1857	24.238	0.00253413	0.770152	1.74084e-05	7.06357e-05	0.000381185	0.00138066	0.0305114	0.147688	0.447467	1.69973e-05	4.49039e-05	0.000215721
QN(fmol):FSCH	0.000112989	0.000136065	0.000105058	0.000113298	9.70736e-05	0.000114351	0.000115533	0.000117874	0.00012569	0.000109731	0.000111842	0.000117945	0.000126212	0.000134723	0.000124909	0.000110297	0.000109614	0.000122712	0.00011962	0.000122614	0.000120982	0.000112036	0.000117082	0.000124971	0.000117996	0.000122399	0.000122182	0.00010695	0.000121496	0.000117186	0.354469	0.0329771	0.0102667	2.02926	17.9651	25.3787	54.6269	0.136319	0.883276	0.136319	0.157167	0.883276	0.157167	0.0110402	0.0110402	0.157167	0.136319	0.136319	0.938598
QP(fmol):FSCH	5.64608e-06	3.04116e-06	4.99622e-06	2.28292e-06	5.89324e-06	2.5209e-06	6.28799e-06	2.48149e-06	5.94492e-06	2.41988e-06	5.98814e-06	2.4418e-06	6.59644e-06	3.09442e-06	5.78914e-06	2.31549e-06	5.83162e-06	2.2843e-06	6.74268e-06	3.05935e-06	6.50724e-06	2.40935e-06	6.73287e-06	2.62e-06	6.79668e-06	3.35133e-06	6.93296e-06	2.53865e-06	6.3451e-06	2.61207e-06	4.59984e-18	0.0343122	0.754044	94.4526	1.33505	0.0979403	4.1144	5.56737e-12	0.202828	9.82671e-13	0.393809	9.82671e-13	5.05056e-11	0.0433941	2.48738e-11	0.0885185	1.91731e-12	0.687737	2.94088e-12
Fraction QP in RNA	0.591029	0.725053	0.43616	0.599682	0.337833	0.485137	0.510844	0.749287	0.474129	0.602904	0.398841	0.534267	0.554032	0.872639	0.435842	0.622641	0.370377	0.710023	0.65735	0.829889	0.432975	0.730046	0.394666	0.747708	0.516788	0.638048	0.375254	0.54194	0.441791	0.50827	2.16295e-07	7.53086e-05	0.957987	49.0959	27.7832	0.0825506	23.0384	0.00120238	0.0129717	0.34517	0.00241335	0.56045	2.74555e-06	0.00944876	7.28975e-07	0.00338916	0.0015606	0.447549	0.00338916
Fraction QP in DNA	0.114477	0.193025	0.148946	0.274817	0.0773541	0.209413	0.107205	0.226683	0.13446	0.239797	0.0771461	0.218062	0.102158	0.194028	0.143735	0.25411	0.0767178	0.227669	0.0798422	0.179215	0.122938	0.24667	0.0542964	0.197267	0.0864065	0.153924	0.113447	0.220414	0.0534859	0.139695	4.69591e-13	1.12172e-05	0.15351	74.8286	14.4879	1.54466	9.13892	1.73037e-06	0.0225113	8.59462e-10	0.0420177	4.34396e-07	0.000572375	0.00051336	2.22123e-08	0.520057	5.34666e-08	0.000154461	0.000149766
Fraction QP in nucleic acids	0.705507	0.918078	0.585106	0.874499	0.415187	0.69455	0.618049	0.975971	0.608589	0.842701	0.475987	0.752329	0.65619	1.06667	0.579577	0.876751	0.447095	0.937692	0.737192	1.0091	0.555913	0.976716	0.448962	0.944975	0.603194	0.791971	0.488701	0.762353	0.495277	0.647965	3.87361e-10	0.000271302	0.787461	68.0703	15.665	0.320656	15.9441	3.48065e-05	0.0813365	0.00139092	0.00123766	0.0281682	7.21625e-07	0.127651	2.72573e-08	0.010332	2.09203e-05	0.0686566	0.000441181
Fraction QP in non-nucleic	0.294493	0.0819221	0.414894	0.125501	0.584813	0.30545	0.381951	0.0240291	0.391411	0.157299	0.524013	0.247671	0.34381	-0.0666674	0.420423	0.123249	0.552905	0.0623075	0.262808	-0.00910383	0.444087	0.0232845	0.551038	0.0550254	0.396806	0.208029	0.511299	0.237647	0.504723	0.352035	3.87361e-10	0.000271302	0.787461	68.0703	15.665	0.320656	15.9441	3.48084e-05	0.0813313	0.00139075	0.00123746	0.0281639	7.21607e-07	0.127667	2.72548e-08	0.0103342	2.0916e-05	0.0686518	0.000441069
NAP (fg)/RNA ribo2* (fg)	1.02513	3.14731	1.78945	4.60285	1.66395	4.70752	1.34421	3.46797	1.57931	3.88296	1.29395	4.32541	1.17491	1.76825	2.08056	3.42237	1.75099	2.47048	0.707569	1.94022	1.41133	2.99222	1.24192	2.1258	0.9666	2.59394	1.60395	4.30001	1.17216	3.84976	1.99518e-08	0.00898807	0.522264	64.6291	11.0705	1.28046	23.0199	0.00185883	0.152503	5.78125e-06	0.411124	1.86083e-05	0.0514816	0.0091074	0.0143364	0.0505658	7.27484e-05	0.513956	0.000418885
RNA (fg):DNA (fg)	5.40012	3.92888	3.0629	2.28239	4.56807	2.42312	4.98409	3.45734	3.68822	2.62977	5.40753	2.56266	5.67251	4.70417	3.17162	2.56289	5.04966	3.26199	8.61148	4.84349	3.68375	3.09562	7.60277	3.96454	6.25576	4.33573	3.45977	2.57174	8.63956	3.80563	2.56421e-05	0.000152906	0.0624742	32.4286	31.1799	7.50853	28.8829	0.0113335	0.00058219	7.88345e-05	0.915525	0.000380164	0.275823	0.0303114	0.0100237	0.171723	0.291144	0.00053195	0.799864
*ribo2 (refers to ribosome group 2 as in Figure 4 of the main text and elsewhere) excludes ribosomal proteins that are not directly associated with the transcription process in ribosomes; mass of RNA associated with ribo2 assumes 2/3 the mass of ribosomes is RNA (Geider & LaRoche 2002).
[truncated: 3 more columns]
