# Supplementary material for: Proteome trait regulation of marine Synechococcus elemental stoichiometry under global change
Source: ISME J. 2024 Mar 21;18(1):wrae046. doi: 10.1093/ismejo/wrae046 (PMC11020310; doi:10.1093/ismejo/wrae046)
Supplement: TS6_Permanova_protein_groups_wrae046 [file ts6_permanova_protein_groups_wrae046.xlsx]

## Sheet: TS3 Permanov_Protgrps
Table S6. Permutational analysis of variance on sums of exclusive peak areas of protein groups
100-most abundant proteins	df	SS	R2	F	p	% of model variance
time_point	1	4.25002e+18	0.0121331	0.730092	0.468	1.21331
np	1	1.8765e+20	0.535712	32.2356	0.001	53.5712
temp	1	9.87414e+18	0.0281891	1.69624	0.168	2.81891
time_point:np	1	6.32402e+18	0.0180541	1.08638	0.301	1.80541
time_point:temp	1	1.58006e+18	0.00451083	0.271432	0.889	0.451082
np:temp	1	9.53532e+18	0.0272218	1.63803	0.148	2.72218
time_point:np:temp	1	3.00191e+18	0.00856999	0.515686	0.641	0.856998
Residual	22	1.28066e+20	0.365609	NA	NA	36.5609
Total	29	3.50282e+20	1	NA	NA	100
Phycobiliproteins	df	SS	R2	F	p	% of model variance
time_point	1	4.19971e+17	0.021313	0.724885	0.536	2.1313
np	1	6.1115e+17	0.031015	1.05487	0.335	3.1015
temp	1	4.88408e+17	0.024786	0.843008	0.446	2.4786
time_point:np	1	2.19438e+18	0.111362	3.78757	0.019	11.1362
time_point:temp	1	8.03175e+17	0.04076	1.38631	0.229	4.076
np:temp	1	2.24442e+18	0.113901	3.87395	0.014	11.3901
time_point:np:temp	1	1.97487e+17	0.0100222	0.340869	0.853	1.00222
Residual	22	1.2746e+19	0.646841	NA	NA	64.6841
Total	29	1.9705e+19	1	NA	NA	100
Nutrient acquisition protiens (included N-, P-, metals-acquisition proteins)	df	SS	R2	F	p	% of model variance
time_point	1	2.74302e+18	0.00996016	0.758933	0.451	0.996016
np	1	1.82494e+20	0.662652	50.492	0.001	66.2652
temp	1	1.57396e+18	0.00571521	0.435481	0.584	0.571521
time_point:np	1	2.85548e+18	0.0103685	0.790048	0.431	1.03685
time_point:temp	1	1.67525e+17	0.000608299	0.0463505	0.982	0.0608299
np:temp	1	5.12087e+18	0.0185944	1.41683	0.216	1.85944
time_point:np:temp	1	9.29784e+17	0.00337614	0.257251	0.789	0.337614
Residual	22	7.95148e+19	0.288726	NA	NA	28.8726
Total	29	2.75399e+20	1	NA	NA	100
N-acquisition proteins	df	SS	R2	F	p	% of model variance
time_point	1	1.26081e+18	0.0211189	1.37547	0.243	2.11189
np	1	3.64406e+19	0.610392	39.7548	0.001	61.0392
temp	1	1.05819e+17	0.0017725	0.115443	0.764	0.17725
time_point:np	1	4.06757e+16	0.000681331	0.044375	0.872	0.0681331
time_point:temp	1	2.26264e+16	0.000378999	0.0246842	0.928	0.0378999
np:temp	1	9.60213e+17	0.0160839	1.04754	0.306	1.60839
time_point:np:temp	1	7.03661e+17	0.0117865	0.767657	0.391	1.17865
Residual	22	2.0166e+19	0.337786	NA	NA	33.7786
Total	29	5.97004e+19	1	NA	NA	100
P-acquisition proteins	df	SS	R2	F	p	% of model variance
time_point	1	1.47917e+18	0.00688516	0.55124	0.515	0.688517
np	1	1.45658e+20	0.678002	54.2822	0.001	67.8002
temp	1	1.38978e+18	0.00646904	0.517925	0.516	0.646905
time_point:np	1	2.80255e+18	0.0130451	1.04442	0.327	1.30451
time_point:temp	1	1.44092e+17	0.000670711	0.0536985	0.95	0.0670711
np:temp	1	4.13956e+18	0.0192686	1.54268	0.227	1.92686
time_point:np:temp	1	1.87465e+17	0.000872603	0.0698624	0.923	0.0872603
Residual	22	5.90338e+19	0.274787	NA	NA	27.4787
Total	29	2.14835e+20	1	NA		100
Metals transport proteins	df	SS	R2	F	p	% of model variance
time_point	1	3038922000000000	0.0035178	0.212221	0.711	0.35178
np	1	3.94617e+17	0.456802	27.5578	0.001	45.6802
temp	1	7.83676e+16	0.0907169	5.47273	0.029	9.07169
time_point:np	1	1.2253e+16	0.0141838	0.855676	0.381	1.41838
time_point:temp	1	806468200000000	0.000933553	0.056319	0.89	0.0933553
np:temp	1	2.10966e+16	0.024421	1.47326	0.233	2.4421
time_point:np:temp	1	3.86575e+16	0.0447492	2.69961	0.109	4.47492
Residual	22	3.15032e+17	0.364676	NA	NA	36.4676
Total	29	8.6387e+17	1	NA	NA	100
Biosynthesis proteins	df	SS	R2	F	p	% of model variance
time_point	1	2.38353e+16	0.0119474	0.7907	0.502	1.19473
np	1	4.37975e+17	0.219534	14.5292	0.001	21.9534
temp	1	7.7247e+17	0.387198	25.6256	0.001	38.7198
time_point:np	1	1.1327e+16	0.00567763	0.375758	0.838	0.567763
time_point:temp	1	1.9676e+16	0.00986253	0.652722	0.587	0.986253
np:temp	1	3.85829e+16	0.0193396	1.27993	0.272	1.93396
time_point:np:temp	1	2.79801e+16	0.0140249	0.928199	0.403	1.40249
Residual	22	6.63179e+17	0.332416	NA	NA	33.2416
Total	29	1.99502e+18	1	NA	NA	100
Heat shock and chaperonins	df	SS	R2	F	p	% of model variance
time_point	1	9198189000000000	0.00081252	0.0414199	0.962	0.081252
np	1	3.68059e+17	0.0325124	1.65739	0.182	3.25124
temp	1	4.71781e+18	0.416747	21.2445	0.001	41.6747
time_point:np	1	4.03256e+17	0.0356215	1.81588	0.207	3.56215
time_point:temp	1	2.38829e+17	0.0210969	1.07546	0.322	2.10969
np:temp	1	3.49296e+16	0.0030855	0.15729	0.779	0.30855
time_point:np:temp	1	6.62906e+17	0.0585576	2.9851	0.107	5.85576
Residual	22	4.88558e+18	0.431567	NA	NA	43.1567
Total	29	1.13206e+19	1	NA	NA	100
Motility proteins	df	SS	R2	F	p	% of model variance
time_point	1	8.52686e+17	0.0349445	0.94345	0.311	3.49445
np	1	3.4956e+17	0.0143256	0.386769	0.531	1.43256
temp	1	4.27065e+17	0.0175019	0.472525	0.487	1.75019
time_point:np	1	2.72338e+17	0.0111609	0.301327	0.574	1.11609
time_point:temp	1	1.13143e+17	0.0046368	0.125187	0.716	0.46368
np:temp	1	1.643e+18	0.0673331	1.81789	0.204	6.73332
time_point:np:temp	1	8.5983e+17	0.0352373	0.951356	0.332	3.52373
Residual	22	1.98835e+19	0.81486	NA	NA	81.486
Total	29	2.44011e+19	1	NA	NA	100
Photic electron transport proteins	df	SS	R2	F	p	% of model variance
time_point	1	1.0845e+16	0.00329691	0.154496	0.95	0.329691
np	1	1.00069e+18	0.304212	14.2557	0.001	30.4212
temp	1	5.69456e+17	0.173115	8.11236	0.002	17.3115
time_point:np	1	8.19387e+16	0.0249095	1.16728	0.307	2.49095
time_point:temp	1	1.55653e+16	0.00473188	0.221741	0.907	0.473188
np:temp	1	5.27273e+16	0.0160292	0.751144	0.481	1.60292
time_point:np:temp	1	1.39176e+16	0.00423096	0.198267	0.918	0.423096
Residual	22	1.54431e+18	0.469474	NA	NA	46.9474
Total	29	3.28946e+18	1	NA	NA	100
Oxidative stress proteins	df	SS	R2	F	p	% of model variance
time_point	1	2.98717e+16	0.0120799	0.32672	0.72	1.20799
np	1	1.1429e+17	0.0462182	1.25004	0.301	4.62182
temp	1	6.66363e+16	0.0269472	0.728829	0.515	2.69472
time_point:np	1	3.13201e+16	0.0126656	0.342562	0.754	1.26656
time_point:temp	1	6.86564e+16	0.0277641	0.750924	0.48	2.77641
np:temp	1	8715008000000000	0.00352429	0.0953198	0.946	0.352429
time_point:np:temp	1	1.4191e+17	0.0573875	1.55213	0.212	5.73875
Residual	22	2.01144e+18	0.813413	NA	NA	81.3413
Total	29	2.47284e+18	1	NA	NA	100
Cell structure	df	SS	R2	F	p	% of model variance
time_point	1	1.08876e+16	0.0126619	0.410805	0.618	1.26619
np	1	1.20172e+17	0.139754	4.53423	0.037	13.9754
temp	1	7.45029e+16	0.0866436	2.81109	0.089	8.66436
time_point:np	1	1.06754e+16	0.012415	0.402795	0.638	1.2415
time_point:temp	1	811991600000000	0.000944311	0.0306375	0.981	0.0944311
np:temp	1	3.51504e+16	0.0408784	1.32627	0.246	4.08784
time_point:np:temp	1	2.46069e+16	0.0286167	0.928449	0.404	2.86167
Residual	22	5.8307e+17	0.678086	NA	NA	67.8086
Total	29	8.59877e+17	1	NA	NA	100
Carbon fixation proteins	df	SS	R2	F	p	% of model variance
time_point	1	2.89895e+16	0.0452727	1.93346	0.162	4.52727
np	1	1.67847e+17	0.262127	11.1946	0.002	26.2127
temp	1	8.06521e+16	0.125954	5.3791	0.017	12.5954
time_point:np	1	512185100000000	0.000799877	0.0341602	0.968	0.0799877
time_point:temp	1	770784000000000	0.00120373	0.0514075	0.958	0.120373
np:temp	1	3584316000000000	0.00559761	0.239056	0.751	0.559761
time_point:np:temp	1	2.8114e+16	0.0439055	1.87507	0.176	4.39055
Residual	22	3.29859e+17	0.51514	NA	NA	51.514
Total	29	6.4033e+17	1	NA	NA	100
