# Supplementary material for: Proteome trait regulation of marine Synechococcus elemental stoichiometry under global change
Source: ISME J. 2024 Mar 21;18(1):wrae046. doi: 10.1093/ismejo/wrae046 (PMC11020310; doi:10.1093/ismejo/wrae046)
Supplement: TS7_Protein_groups_names_treatment_means2_wrae046 [file ts7_protein_groups_names_treatment_means2_wrae046.xlsx]

## Sheet: TS4 All prot grps
Table S7. Relative contributions of proteins in functional groups or cell traits to the whole observable proteome. Data are means of % peak areas among replicates from nutrient and temperature treatments (% PATotal; n=5).
							Mean % Peak Area_Total (n=5)
100 most-abundant proteins group (from Figure 3)							N-stress			P-stress
Fig. 3 ref.#	abund. rank		Name	ID	Alt ID	mass (kD)	20℃	24℃	28℃	20℃	24℃	28℃
46	1		Cell-surface-associated polypeptide SwmA	Q7UA16	SYNW0085	84	4.50605	4.40929	5.19686	4.92782	4.92057	3.71115
83	2		Possible porin SomB	Q7U448	SYNW2224	54	0.550293	1.17721	1.73288	7.89884	7.44584	6.97301
34	3		Possible porin Som	Q7U447	SYNW2227	51	6.27197	7.50099	5.76685	1.41529	1.18898	2.44858
65	4		60 kDa chaperonin 1 GroL1, GroEL1	Q7TTX1	SYNW0514	57	2.94973	3.12418	4.69722	2.66986	3.16909	4.60901
90	5		Phosphate-binding protein	Q7U7G6	SYNW1018	34	0.146201	0.240356	0.247454	5.54952	5.87486	4.49433
57	6		C-phycoerythrin class 2 subunit beta MpeB	P0A318	SYNW2008	18	2.40704	2.85155	3.18174	2.75817	1.86936	1.92954
56	7		C-phycoerythrin class 2 subunit alpha MpeA	P0A316	SYNW2009	18	1.81791	3.23946	2.72076	2.28992	2.54889	1.63539
55	8		C-phycoerythrin class I beta chain CpeB	Q7U4Q0	SYNW2017	19	1.61184	2.29817	2.38228	1.8826	2.04036	2.13207
41	9		Uncharacterized protein	Q7U953	SYNW0406	23	1.84343	2.71829	1.83295	2.03259	1.60685	1.45606
43	10		R-phycocyanin II beta chain RpcB	Q7U4P5	SYNW2022	18	1.65478	2.34961	1.70707	1.67162	1.73089	1.38687
26	11		Rubrerythrin	Q7U3R0	SYNW2369	26	1.88483	1.38587	1.67643	1.53952	1.25413	1.48419
61	12		C-phycoerythrin class I alpha chain	Q7U4Q1	SYNW2016	18	1.67169	1.38344	1.94248	1.34275	1.34633	1.37231
40	13		DNA binding protein HU	Q7U8M9	SYNW0587	10	1.58584	2.2276	1.58063	0.975132	1.11978	1.26937
64	14		60 kDa chaperonin 2 GroL2, GroEL2	Q7TTT6	SYNW1854	59	0.950206	1.06765	2.07148	0.967384	1.2192	1.91245
36	15		Glutamine synthetase GlnA	Q7U7B2	SYNW1073	52	1.74059	1.62285	1.44412	0.966007	0.793984	1.04566
80	16		Glyceraldehyde-3-phosphate dehydrogenase Gap2	Q7UA70	SYNW0030	37	0.956495	1.28569	1.1613	1.25213	1.4108	1.27972
37	17		Putative iron ABC transporter, substrate binding protein	Q7U5B0	SYNW1797	38	1.40115	1.58365	1.30639	0.99595	0.929939	0.723233
45	19		Elongation factor Tu TuF	Q7U4D1	SYNW2138	44	1.22409	1.11253	0.928388	1.11849	0.901431	0.767831
42	18		SpoVT-AbrB domain-containing protein	Q7U622	SYNW1518	13	1.15927	1.49995	0.801543	0.87204	0.835496	0.945899
27	20		R-phycocyanin II alpha chain RpcA	Q7U4P4	SYNW2023	17	0.99948	1.11126	1.36901	0.754274	0.710137	1.17316
86	21		Ribulose bisphosphate carboxylase large chain CbbL, RbcL	Q7U5I8	SYNW1718	53	1.02578	0.877321	0.761132	1.12953	1.06034	0.985298
91	22		Alpha-1,4 glucan phosphorylase	Q7U9U7	SYNW0156	95	0.547233	0.799361	0.5538	1.1947	1.31614	1.17038
58	23		Phycobilisome linker polypeptide	Q7U4R4	SYNW2000	59	0.756411	0.908416	1.11562	0.975187	0.862959	0.862746
87	24		Fructose-1,6-bisphosphate aldolase CbbA, CfxA, FbaA, Fda	Q7U833	SYNW0791	39	1.03868	0.676991	0.674455	0.997943	0.996351	0.793601
95	25		Ribonucleotide reductase (Class II) NrdJ	Q7U739	SYNW1147	87	0.91551	0.717082	0.678096	1.12482	0.955172	0.741047
66	26		Chaperone protein dnaK2	Q7U3C4	SYNW2508	68	0.60616	0.673464	0.980881	0.664281	0.796434	1.15938
94	27		ATP synthase subunit beta AtpD, AtpB	Q7U8U7	SYNW0512	52	0.635544	0.461526	0.292146	1.24532	1.13184	0.69484
6	28		DNA-directed RNA polymerase subunit beta RpoB	Q7U8K4	SYNW0613	122	1.0128	0.692685	0.511875	0.7843	0.709067	0.569357
50	29		Thioredoxin peroxidase TpX	Q7U6X3	SYNW1213	22	0.879058	0.771426	0.900138	0.548092	0.447946	0.602612
14	30		Polyribonucleotide nucleotidyltransferase Pnp	Q7U515	SYNW1897	78	1.05442	0.762041	0.680629	0.657086	0.479636	0.483739
89	31		Putative alkaline phosphatase	Q7U3N9	SYNW2391	63	0.00324987	0.0238671	0.0100994	1.25619	2.13413	0.244136
7	32		DNA-directed RNA polymerase subunit beta' RpoC2	Q7U8K2	SYNW0615	148	0.9367	0.632915	0.476627	0.720497	0.61538	0.51834
84	33		ATP synthase subunit alpha AtpA	Q7U8W5	SYNW0494	54	0.634671	0.444171	0.290902	0.919966	0.821526	0.534623
62	34		10 kDa chaperonin GroS, GroES	Q7TTX2	SYNW0513	11	0.415856	0.413213	0.686887	0.453808	0.632642	0.968
88	35		Conserved hypothetical	Q7U9T8	SYNW0165	76	0.0022886	0.00271617	0.0154999	0.566791	2.35986	0.258496
48	36		Putative RND family outer membrane efflux protein	Q7U484	SYNW2187	62	0.551049	0.646518	0.599189	0.482687	0.556262	0.615403
96	37		Elongation factor G FusA	Q7U4D2	SYNW2137	75	0.551893	0.440122	0.385454	0.829737	0.742365	0.445366
8	38		DNA-directed RNA polymerase subunit alpha RpoA	Q7U4H7	SYNW2090	34	0.726227	0.598521	0.494684	0.60495	0.552492	0.474169
85	39		Transketolase CbbT, TktA	Q7U9W1	SYNW0141	72	0.595752	0.430008	0.377981	0.718574	0.606178	0.574491
11	40		Possible porin Som	Q7U4E1	SYNW2128	54	0.8844	0.559631	0.429538	0.484789	0.36884	0.422277
54	41		Allophycocyanin alpha chain ApcA	Q7U8X4	SYNW0485	17	0.571333	0.59676	0.544848	0.418513	0.440561	0.542697
73	42		Phycobiliprotein ApcE	Q7U8X3	SYNW0486	105	0.417684	0.48756	0.508732	0.511949	0.536834	0.577242
38	43		Putative zinc transport system substrate-binding protein FutA, SfuA, IdiA	Q7U3F1	SYNW1797	33	0.635147	0.698799	0.511895	0.437495	0.373627	0.344836
35	44		Putative urea ABC transporter, urea binding protein UrtA1	Q7U3J0	SYNW2442	48	0.613449	0.679607	0.579312	0.317807	0.299374	0.361212
24	45		50S ribosomal protein L7/L12 RplL, Rpl12	Q7U3T9	SYNW2340	13	0.757683	0.573417	0.596925	0.405	0.328529	0.255532
72	46		Cell division protein FtsZ	Q7U5Q6	SYNW1644	40	0.456493	0.477923	0.510775	0.395956	0.453379	0.572014
47	47		Phycobilisome linker polypeptide CpeC	Q7U4R5	SYNW1999	33	0.429851	0.524809	0.588611	0.346952	0.386801	0.472685
39	48		Putative cyanate ABC transporter	Q7U3E5	SYNW2487	61	0.660637	0.909876	0.485173	0.219207	0.279638	0.253419
63	49		Heat shock protein HtpG	Q7U6Q9	SYNW1278	71	0.253998	0.255519	0.557566	0.356681	0.421912	0.816992
98	50		Possible phycobilisome linker polypeptide	Q7U4S4	SYNW1989	33	0.416773	0.418349	0.421598	0.504945	0.421106	0.373593
3	51		Photosystem I iron-sulfur center PsaC	P0A418	SYNW0144	9	0.361527	0.41137	0.410775	0.374508	0.407227	0.418557
70	52		Cell shape-determining protein MreB	Q7U9Y0	SYNW0122	37	0.262996	0.348615	0.347668	0.326457	0.474524	0.593979
92	53		6-phosphogluconate dehydrogenase, decarboxylating GnD	Q7U767	SYNW1119	51	0.228071	0.269775	0.112311	0.594633	0.569284	0.435272
100	54		Ferredoxin PetF4	Q7U8S7	SYNW0535	11	0.151876	0.591279	0.330735	0.247385	0.494954	0.386919
51	55		Allophycocyanin beta chain ApcB	Q7U8X5	SYNW0484	17	0.461396	0.460057	0.401387	0.2354	0.208739	0.300998
76	56		Glutamate-1-semialdehyde 2,1-aminomutase HemL	Q7U598	SYNW1809	45	0.339772	0.306084	0.319463	0.37997	0.355531	0.39985
81	57		Glucose-6-phosphate isomerase Pgi	Q7U6T0	SYNW1256	60	0.189544	0.298164	0.318715	0.271248	0.375976	0.467819
10	58		Endopeptidase Clp ATP-binding chain C ClpC	Q7U7P3	SYNW0938	93	0.399966	0.301886	0.319311	0.314739	0.27684	0.295607
79	59		Putative O-Acetyl homoserine sulfhydrylase CysD	Q7TTV8	SYNW0851	47	0.274914	0.2857	0.2978	0.279807	0.31417	0.364592
49	60		Phycobilisome rod-core linker polypeptide cpcG (L-RC 28.5) CpcG1	Q7U9E4	SYNW0314	28	0.28174	0.289504	0.323231	0.259756	0.29236	0.332562
99	61		Photosystem I 16 kDa polypeptide PsaD	Q7U4M3	SYNW2044	16	0.260651	0.297499	0.301163	0.301131	0.284835	0.292052
9	62		Enoyl-[acyl-carrier-protein] reductase [NADH] FabI	Q7U9M9	SYNW0225	27	0.334563	0.285061	0.285607	0.303527	0.243404	0.265267
4	63		Carboxysome shell protein CsoS1	P0A329	SYNW1719	11	0.340675	0.246632	0.23021	0.278706	0.275355	0.310713
25	64		50S ribosomal protein L4 RplD, Rpl4	Q7U4J9	SYNW2068	23	0.39096	0.295154	0.317491	0.263066	0.200805	0.193526
97	65		osphoglycerate kinase Pgk	Q7U3V0	SYNW2329	42	0.268889	0.223216	0.243935	0.350835	0.28801	0.276742
5	66		DNA-directed RNA polymerase subunit gamma RpoC1	Q7U8K3	SYNW0614	72	0.371548	0.250743	0.193964	0.342227	0.27559	0.213931
60	67		Glucose-1-phosphate adenylyltransferase Agp, GlgC	Q7U768	SYNW1118	48	0.246832	0.203057	0.337374	0.279633	0.213213	0.324958
82	68		Transaldolase Tal	Q7U5E8	SYNW1759	43	0.177506	0.172765	0.224124	0.260765	0.315126	0.408194
29	69		Chloroplast outer envelope membrane protein homolog	Q7U8Q8	SYNW0555	80	0.275101	0.295508	0.280259	0.19303	0.238238	0.306491
77	70		Nucleoside diphosphate kinase NdK	Q7U3S1	SYNW2358	16	0.125405	0.148219	0.180703	0.324473	0.39411	0.359396
12	71		30S ribosomal protein S1, homolog A Rps1A, RpsA1	Q7U4S8	SYXZG1985	41	0.423198	0.270168	0.258269	0.224122	0.183522	0.157549
19	72		30S ribosomal protein S7 RpsG, Rps7	Q7U4D3	SYNW2136	17	0.410141	0.263139	0.254034	0.25962	0.183816	0.162385
53	74		Putative nickel-containing superoxide dismutase (NISOD)	Q7U5S1	SYNW1626	17	0.348933	0.228373	0.26048	0.17081	0.191784	0.258091
31	73		Putative IMP dehydrogenase GuaB	Q7U897	SYNW0725	40	0.272075	0.246745	0.340362	0.177531	0.165129	0.272646
21	75		Photosystem II reaction center Psb28 protein Psb28	Q7U7C0	SYNW1065	14	0.388771	0.257949	0.191896	0.252378	0.184354	0.167982
16	76		30S ribosomal protein S5 RpsE, Rps5	Q7U4I4	SYNW2083	23	0.346501	0.268441	0.249343	0.228247	0.177978	0.157645
71	77		Putative glutathione S-transferase	Q7U466	SYNW2205	26	0.134856	0.220363	0.265044	0.198896	0.271926	0.326314
68	78		Serine hydroxymethyltransferase GlyA	Q7U9J7	SYNW0259	46	0.208052	0.217528	0.251264	0.19946	0.212935	0.304263
28	79		Phycobilisome core component-allophycocyanin beta-18 subunit ApcF	Q7U7B1	SYNW1074	19	0.263707	0.272884	0.287464	0.145332	0.174857	0.252546
75	80		Putative carboxysome structural peptide CsoS2	Q7U5I9	SYNW1716	81	0.203346	0.195307	0.149452	0.289671	0.290017	0.246196
1	81		Thioredoxin TrxA	Q7U898	SYNW0724	12	0.295182	0.244691	0.225993	0.212351	0.179988	0.215489
44	82		Ferredoxin--NADP reductase PetH	Q7U873	SYNW0751	42	0.253772	0.265796	0.187915	0.212918	0.226163	0.17461
59	83		ATP-dependent zinc metalloprotease FtsH3,FtsH	Q7U5V4	SYNW1587	67	0.213532	0.172702	0.258934	0.257933	0.192651	0.220709
74	84		S-adenosylmethionine synthase MetK	Q7U4S6	SYNW1987	45	0.160849	0.207539	0.203013	0.244116	0.238592	0.222467
52	85		D-fructose 1,6-bisphosphatase class 2/sedoheptulose 1,7-bisphosphatase	Q7U770	SYNW1116	35	0.299475	0.227557	0.174155	0.16536	0.176829	0.189399
15	86		50S ribosomal protein L1 RplA, Rpl1	Q7U3T7	SYNW2342	25	0.310836	0.239725	0.240271	0.195046	0.144154	0.129569
78	87		Cysteine synthase CysK1	Q7U8E7	SYNW0673	35	0.104558	0.164938	0.219438	0.197033	0.3182	0.202093
32	88		Isocitrate dehydrogenase [NADP] Icd	Q7U9T7	SYNW0166	52	0.25149	0.232252	0.296037	0.125483	0.132037	0.186964
18	89		30S ribosomal protein S4 RpsD, Rps4	Q7U5K9	SYNW1694	23	0.325306	0.219917	0.210003	0.191768	0.140129	0.13392
69	90		Uncharacterized protein	Q7U8F0	SYNW0670	17	0.121033	0.166169	0.179702	0.195827	0.215008	0.294538
30	91		Uncharacterized protein	Q7U7S3	SYNW0908	19	0.201645	0.21458	0.223462	0.128092	0.159388	0.228858
33	92		Cyanate hydratase CynS	Q7U3E2	SYNW2490	16	0.376098	0.363732	0.364562	0.00853529	0.00881514	0.051563
23	93		Ferredoxin-dependent glutamate synthase, Fd-GOGAT GlsF, GltS	Q7U4D7	SYNW2132	164	0.272439	0.201161	0.233065	0.153431	0.120949	0.147802
2	94		Ribosome-recycling factor Frr	Q7U5F4	SYNW1753	20	0.213505	0.183761	0.201086	0.157929	0.160658	0.200141
22	95		50S ribosomal protein L9 RplI, Rpl9	Q7U3Q2	SYNW2378	17	0.25581	0.190162	0.193653	0.1902	0.145252	0.131078
93	96		ATP synthase gamma chain AtpG, AtpC	Q7U8W4	SYNW0495	35	0.148999	0.0982095	0.0714294	0.266004	0.253577	0.176605
17	97		30S ribosomal protein S13 RpsM, Rps13	Q7U4H9	SYNW2088	14	0.259557	0.186695	0.18173	0.168641	0.118127	0.10831
67	98		Two-component response regulator RpaB	Q7U429	SYNW2246	28	0.127245	0.162031	0.198137	0.144629	0.169586	0.199815
20	99		Trigger factor Tig	Q7UA35	SYNW0065	51	0.342097	0.213654	0.158466	0.143246	0.0789727	0.0856806
13	100		30S ribosomal protein S3 RpsC Rps3	Q7U4J4	SYNW2073	27	0.279521	0.183658	0.179288	0.146648	0.103822	0.0939312
			Total				69.8761	73.9043	72.4531	75.9862	76.8218	73.0849
	Phycobiliproteins (n=22)
			Phycobiliprotein ApcE	Q7U8X3	SYNW0486	105	0.417684	0.48756	0.508732	0.511949	0.536834	0.577242
			C-phycoerythrin class 2 subunit beta MpeB	P0A318	SYNW2008	18	2.40704	2.85155	3.18174	2.75817	1.86936	1.92954
			Possible phycobilisome linker polypeptide	Q7U4S4	SYNW1989	33	0.416773	0.418349	0.421598	0.504945	0.421106	0.373593
			C-phycoerythrin class 2 subunit alpha MpeA	P0A316	SYNW2009	18	1.81791	3.23946	2.72076	2.28992	2.54889	1.63539
			Phycobilisome linker polypeptide CpeC	Q7U4R5	SYNW1999	33	0.429851	0.524809	0.588611	0.346952	0.386801	0.472685
			Carotenoid binding protein	Q7U6H1	SYNW1367	35	0.122425	0.0884287	0.0940253	0.123251	0.0807345	0.0567116
			R-phycocyanin II alpha chain RpcA	Q7U4P4	SYNW2023	17	0.99948	1.11126	1.36901	0.754274	0.710137	1.17316
			R-phycocyanin II beta chain RpcB	Q7U4P5	SYNW2022	18	1.65478	2.34961	1.70707	1.67162	1.73089	1.38687
			Allophycocyanin alpha chain ApcA	Q7U8X4	SYNW0485	17	0.571333	0.59676	0.544848	0.418513	0.440561	0.542697
			C-phycoerythrin class I beta chain CpeB	Q7U4Q0	SYNW2017	19	1.61184	2.29817	2.38228	1.8826	2.04036	2.13207
			Allophycocyanin beta chain ApcB	Q7U8X5	SYNW0484	17	0.461396	0.460057	0.401387	0.2354	0.208739	0.300998
			C-phycoerythrin class I alpha chain CpeA	Q7U4Q1	SYNW2016	18	1.67169	1.38344	1.94248	1.34275	1.34633	1.37231
			Phycobilisome core component-allophycocyanin beta-18 subunit ApcF	Q7U7B1	SYNW1074	19	0.263707	0.272884	0.287464	0.145332	0.174857	0.252546
			C-phycoerythrin class II gamma chain, linker polypeptide MpeC	Q7U4Q6	SYNW2010	32	0.0245371	0.0280335	0.0537664	0.0253181	0.00693566	0.0060483
			Possible phycobilisome linker polypeptide CpeE	Q7U4R3	SYNW2001	27	0.0341555	0.0344876	0.0576805	0.0437948	0.0353889	0.0395974
			Phycobilisome rod-core linker polypeptide cpcG (L-RC 28.5)	Q7U9E4	SYNW0314	28	0.28174	0.289504	0.323231	0.259756	0.29236	0.332562
			Allophycocyanin alpha-B chain ApcD	Q7U6V7	SYNW1229	18	0.0166225	0.0138644	0.0144384	0.00789737	0.00717684	0.0149321
			Phycoerythrobilin:ferredoxin oxidoreductase PebB	Q7U4P6	SYNW2021	29	0.0230667	0.0188922	0.0262928	0.0139152	0.0104726	0.0154489
			Phycobilisome linker polypeptide	Q7U4R4	SYNW2000	59	0.756411	0.908416	1.11562	0.975187	0.862959	0.862746
			Phycobilisome 7.8 kDa linker polypeptide, allophycocyanin-associated, core ApcC	Q7U8X6	SYNW0483	8	0.0471202	0.0544813	0.0564647	0.045394	0.0501929	0.0598407
			Bilin biosynthesis protein (PBS lyase HEAT-like repeat) MpeU	Q7TTT2	SYNW2011	32	0.017408	0.00788269	0.00590162	0.0152766	0.00885237	0.00688464
			Putative bilin biosynthesis protein cpeZ	Q7U4Q5	SYNW2012	23	0.000268504	5.05374e-05	4.85883e-05	0.000344218	0.000138992	0.00026583
			Total (n=22)				14.0472	17.4379	17.8035	14.3726	13.7701	13.5441
	Phosphorus acquisition proteins (n=21)
			Possible porin (SomB)	Q7U448	SYNW2224	54	0.550293	1.17721	1.73288	7.89884	7.44584	6.97301
			Uncharacterized protein PhoX	Q7U5A8	SYNW1799	76	0.0650261	0.0908945	0.120885	0.08359	0.137828	0.18023
			Phosphate-binding protein PstS	Q7U7G6	SYNW1018	34	0.146201	0.240356	0.247454	5.54952	5.87486	4.49433
			Putative alkaline phosphatase	Q7U3N9	SYNW2391	63	0.00324987	0.0238671	0.0100994	1.25619	2.13413	0.244136
			Conserved hypothetical (Pblast Phytase-like)	Q7U9T8	SYNW0165	76	0.0022886	0.00271617	0.0154999	0.566791	2.35986	0.258496
			Alpha-1,4 glucan phosphorylase	Q7U9U7	SYNW0156	95	0.547233	0.799361	0.5538	1.1947	1.31614	1.17038
			Phosphate-binding protein	Q7U3C5	SYNW2495	35	0.00315371	0.00219032	0.00351936	0.0911985	0.246599	0.337742
			Phosphate-binding protein SphX	Q7U6Q2	SYNW2507	42	0.00250953	0.00416134	0.00492707	0.0396719	0.0965128	0.0724089
			Phosphate import ATP-binding protein PstB	Q7U6R4	SYNW1272	30	0.00638199	0.00595015	0.00860796	0.105637	0.172556	0.220614
			Putative exopolyphosphatase Ppx	Q7U562	SYNW1286	60	0.00843609	0.00509353	0.00637287	0.00939098	0.00658628	0.00583665
			Putative phosphonate binding protein for ABC transporter PhnD	Q7U716	SYNW1170	32	0.0356402	0.0122661	0.0036006	0.00967372	0.00336311	0.00180856
			Phosphate-binding protein PstS2	Q7U592	SYNW1815	34	0.128804	0.156207	0.149966	0.0666179	0.0482747	0.0319718
			Putative alkaline phosphatase	Q7U9Q7	SYNW0196	80	0.000710106	0.000580898	0.000867379	0.0317237	0.0927885	0.00342717
			PPK2 domain-containing protein	Q7U819	SYNW0806	36	0.00614527	0.00932074	0.00806273	0.0177682	0.0218929	0.0100182
			Conserved hypothetical (P-blast phytase-like WH7803)	Q7U862	SYNW0762	99	0.00258317	0.00293617	0.00411301	0.034756	0.132425	0.00469922
			Two-component response regulator, phosphate	Q7U7N4	SYNW0947	27	0.0178632	0.0156553	0.0166883	0.0341553	0.0432859	0.0478282
			Possible transcriptional regulator	Q7U7G5	SYNW1019	25	0.000344962	0.000216817	0.000291281	0.0158476	0.0215488	0.013457
			Phosphate transport system permease protein PstA	Q7U6R5	SYNW1271	32	0.000214608	0.000154597	7.63187e-05	0.00672048	0.0113921	0.00723733
			Phosphate transport system permease protein	Q7U6R6	SYNW1270	34	0.000486638	0.000457529	0.000799143	0.0172155	0.0342512	0.0366182
			Polyphosphate kinase Ppk1	Q7U3D7	SYNW0196	81	0.011547	0.0127343	0.0170067	0.0138522	0.0214866	0.02539
			Two-component sensor histidine kinase, phosphate sensing	Q7U7N3	SYNW0948	41	0.00164849	0.0016717	0.0020841	0.00380834	0.00385393	0.00597479
			Total (n=21)				1.54076	2.564	2.9076	17.0477	20.2255	14.1456
	Biosynthesis proteis (n=86)
Ribosomal proteins	Ribosomal protein group 2 "ribo2"		30S ribosomal protein S1, homolog A Rps1A, RpsA1	Q7U4S8	SYXZG1985	41	0.423198	0.270168	0.258269	0.224122	0.183522	0.157549
			50S ribosomal protein L9 RplI, Rpl9	Q7U3Q2	SYNW2378	17	0.25581	0.190162	0.193653	0.1902	0.145252	0.131078
			50S ribosomal protein L5 RplE, Rpl5	Q7U4I8	SYNW2079	20	0.0912122	0.0576136	0.0616199	0.0593582	0.0419377	0.0350303
			50S ribosomal protein L14 RplN, Rpl14	Q7U4J0	SYNW2077	13	0.0439983	0.026278	0.0287	0.0199902	0.0149519	0.0149899
			50S ribosomal protein L19 RplS, Rpl19	Q7U583	SYNW1824	17	0.225841	0.160873	0.161001	0.144423	0.0968436	0.095874
			50S ribosomal protein L7/L12 RplL, Rpl12	Q7U3T9	SYNW2340	13	0.757683	0.573417	0.596925	0.405	0.328529	0.255532
			50S ribosomal protein L6 RplF, Rpl6	Q7U4I6	SYNW2081	19	0.191846	0.135456	0.137328	0.0911684	0.0620909	0.0600096
			30S ribosomal protein S7 RpsG, Rps7	Q7U4D3	SYNW2136	17	0.410141	0.263139	0.254034	0.25962	0.183816	0.162385
			50S ribosomal protein L16 RplP, Rpl16	Q7U4J3	SYNW2074	18	0.085632	0.0578086	0.0659243	0.0328819	0.030872	0.0370834
			50S ribosomal protein L27 RpmA, Rpl27	Q7U8R7	SYNW0546	9	0.0455674	0.0352381	0.0368064	0.0285852	0.0147739	0.0154118
			50S ribosomal protein L1 RplA, Rpl1	Q7U3T7	SYNW2342	25	0.310836	0.239725	0.240271	0.195046	0.144154	0.129569
			30S ribosomal protein S3 RpsC, Rps3	Q7U4J4	SYNW2073	27	0.279521	0.183658	0.179288	0.146648	0.103822	0.0939312
			50S ribosomal protein L29 RpmC, Rpl29	Q7U4J2	SYNW2075	8	0.0566733	0.028231	0.0259888	0.0100149	0.00630343	0.00991461
			50S ribosomal protein L3 RplC, Rpl3	Q7U4K0	SYNW2067	23	0.133245	0.0875423	0.088138	0.0439919	0.0317388	0.0327902
			30S ribosomal protein S4 RpsD, Rps4	Q7U5K9	SYNW1694	23	0.325306	0.219917	0.210003	0.191768	0.140129	0.13392
			30S ribosomal protein S8 RpsH, Rps8	Q7U4I7	SYNW2080	15	0.0552899	0.0397713	0.0434876	0.0317041	0.0187396	0.0168421
			30S ribosomal protein S1 homolog B, putative Nbp1 Rps1B, RpsA2	Q7U5G7	SYNW1740	44	0.117884	0.0926218	0.101806	0.101324	0.0924889	0.111245
			50S ribosomal protein L15 RplO, Rpl15	Q7U4I3	SYNW2084	16	0.10259	0.0680182	0.0679557	0.050902	0.0326397	0.0287058
			30S ribosomal protein S6 RpsF, Rps6	Q7U3C1	SYNW2511	14	0.226499	0.1355	0.1221	0.0588757	0.0551696	0.0990728
			30S ribosomal protein S10 RpsJ, Rps10	Q7U4D0	SYNW2139	12	0.18343	0.130824	0.13222	0.107801	0.071396	0.0715505
			30S ribosomal protein S20 RpsT, Rps20	Q7U8K6	SYNW0611	11	0.000605453	0.000491025	0.000901345	0.000801781	0.000596962	0.000451202
			Probable 30S ribosomal protein PSRP-3	Q7U8U9	SYNW0510	19	0.0878296	0.0477471	0.0490973	0.040533	0.0280695	0.0279229
			30S ribosomal protein S5 RpsE, Rps5	Q7U4I4	SYNW2083	23	0.346501	0.268441	0.249343	0.228247	0.177978	0.157645
			30S ribosomal protein S13 RpsM, Rps13	Q7U4H9	SYNW2088	14	0.259557	0.186695	0.18173	0.168641	0.118127	0.10831
			30S ribosomal protein S11 RpsK, Rps11	Q7U4H8	SYNW2089	14	0.0666197	0.0488377	0.0526211	0.0405679	0.0317131	0.0281046
			30S ribosomal protein S16 RpsP, Rps16	Q7TTU5	SYNW1617	15	0.23911	0.153622	0.147744	0.163184	0.127488	0.106167
			50S ribosomal protein L20 RplT, Rpl20	Q7UA43	SYNW0057	13	0.031082	0.0247953	0.0236877	0.0201874	0.0114243	0.0111559
			50S ribosomal protein L2 RplB, Rpl2	Q7U4J7	SYNW2070	32	0.161863	0.111242	0.0802913	0.102505	0.0660528	0.040433
			50S ribosomal protein L4 RplD, Rpl4	Q7U4J9	SYNW2068	23	0.39096	0.295154	0.317491	0.263066	0.200805	0.193526
			50S ribosomal protein L10 RplJ, Rpl10	Q7U3T8	SYNW2341	19	0.201337	0.14345	0.144056	0.13049	0.0895571	0.0867084
			30S ribosomal protein S2 RpsB, Rps2	Q7U795	SYNW1090	27	0.187681	0.138598	0.120447	0.123993	0.0824837	0.0647645
			30S ribosomal protein S15 RpsO, Rps15	Q7U7F1	SYNW1034	10	0.0650433	0.0419128	0.0428203	0.0405968	0.0280125	0.0253603
			50S ribosomal protein L11 RplK, Rpl11	Q7U3T6	SYNW2343	15	0.0482508	0.0389077	0.0436199	0.029945	0.0279963	0.0229327
			50S ribosomal protein L24 RplX, Rpl234	Q7U4I9	SYNW2078	13	0.111367	0.0686732	0.0842973	0.0585927	0.0458114	0.0367591
			50S ribosomal protein L13 RplM, Rpl13	Q7U4H5	SYNW2093	17	0.172301	0.122248	0.124408	0.100174	0.0664581	0.0616981
			30S ribosomal protein S18 RpsR, Rps18	Q7U6W1	SYNW1225	8	0.112873	0.0884502	0.0840745	0.0726253	0.0587325	0.0628833
			50S ribosomal protein L23 RplW, Rpl23	Q7U4J8	SYNW2069	11	0.0681261	0.0511123	0.0493391	0.0372333	0.0258647	0.0241484
			50S ribosomal protein L21 RplU, Rpl21	Q7U8R6	SYNW0547	15	0.0310046	0.0161557	0.0150428	0.0131422	0.0150745	0.0237188
			50S ribosomal protein L17 RplQ, Rpl17	Q7U4H6	SYNW2091	13	0.11055	0.0856379	0.0866811	0.0703641	0.0516831	0.0475844
			50S ribosomal protein L18 RplR, Rpl18	Q7U4I5	SYNW2082	13	0.0465297	0.0337601	0.0353511	0.0295417	0.0199913	0.0195129
			30S ribosomal protein S17 RpsQ, Rps17	Q7U4J1	SYNW2076	11	0.0892453	0.067133	0.0583772	0.0653867	0.0483445	0.0404022
			30S ribosomal protein S19 RpsS, Rps19	Q7U4J6	SYNW2071	10	0.118734	0.094379	0.0875995	0.0893274	0.0672914	0.0606236
			50S ribosomal protein L32 RpmF, Rpl32	Q7U6X6	SYNW1210	6	0.0825305	0.0646256	0.0643845	0.0588347	0.0393335	0.036768
			50S ribosomal protein L28 RpmB, Rpl28	Q7U6Q8	SYNW1279	9	0.0324854	0.0209832	0.0262213	0.020836	0.0137258	0.014574
			30S ribosomal protein S21 RpsU, Rps21	Q7U697	SYNW1442	7	0.0526175	0.0342584	0.038363	0.0189076	0.0131994	0.0157351
			Ribosome-recycling factor Frr	Q7U5F4	SYNW1753	20	0.213505	0.183761	0.201086	0.157929	0.160658	0.200141
			Ribosomal protein L11 methyltransferase PrmA	Q7TTX0	SYNW0534	31	0.00087796	0.000850419	0.00144559	0.00132363	0.00141565	0.00238546
			Ribosome-binding ATPase YchF	Q7U8B7	SYNW0704	39	0.0697464	0.0708248	0.0739648	0.0566607	0.0521588	0.0709466
			Ribosome-binding factor A RbfA	Q7TTS8	SYNW2207	15	0.00795066	0.00797221	0.00944161	0.00493764	0.00346972	0.00605436
			Ribosomal RNA small subunit methyltransferase A RsmA, KsgA	Q7U7D3	SYNW1052	33	0.000143795	0.000184149	0.000382514	0.000166704	0.000142474	0.000345297
			Ribosome maturation factor RimM	Q7U9V4	SYNW0149	19	0.0043072	0.00251758	0.00295516	0.002793	0.0022458	0.00226542
			Ribosomal RNA small subunit methyltransferase E	Q7U730	SYNW1156	27	0.00214082	0.0011925	0.00199175	0.0014632	0.000770885	0.0016754
			Ribosome maturation factor RimP	Q7U8L5	SYNW0601	17	0.00187266	0.00212435	0.00264532	0.000700403	0.000620036	0.000974547
			Ribosome hibernation promoting factor IrtA Hpf	Q7U8F3	SYNW0667	22	0.00960922	0.00954769	0.00660624	0.00838349	0.00602392	0.00329303
			Ribosomal RNA small subunit methyltransferase G RsmG	Q7U8J1	SYNW0626	27	0.000390489	0.000577654	0.000884807	0.00208578	0.00205302	0.00201116
RNA Polymerases			DNA-directed RNA polymerase subunit beta	Q7U8K4	SYNW0613	122	1.0128	0.692685	0.511875	0.7843	0.709067	0.569357
			DNA-directed RNA polymerase subunit beta'	Q7U8K2	SYNW0615	148	0.9367	0.632915	0.476627	0.720497	0.61538	0.51834
			DNA-directed RNA polymerase subunit gamma	Q7U8K3	SYNW0614	72	0.371548	0.250743	0.193964	0.342227	0.27559	0.213931
			RNA polymerase sigma factor	Q7U5S5	SYNW1621	36	0.0119887	0.0070323	0.00846012	0.0180763	0.0161575	0.0141594
			RNA polymerase sigma factor	Q7U3D6	SYNW2496	37	0.00501685	0.00459967	0.00479208	0.00395626	0.0042716	0.00425394
			DNA-directed RNA polymerase subunit alpha	Q7U4H7	SYNW2090	34	0.726227	0.598521	0.494684	0.60495	0.552492	0.474169
			DNA-directed RNA polymerase subunit omega	Q7U8T6	SYNW0525	8	0.0261917	0.014859	0.0116314	0.0110015	0.00778419	0.0105361
			RNA polymerase sigma factor SigA	Q7U5C4	SYNW1783	52	0.0263736	0.0115223	0.00888641	0.0133139	0.00985793	0.00722276
			RNA polymerase sigma factor	Q7U3K5	SYNW2427	53	0.000734545	0.000815886	0.000585323	0.00132599	0.00156266	0.00256627
			NADPH-protochlorophyllide oxidoreductase	Q7U5I1	SYNW1726	34	0.0731387	0.0618639	0.059967	0.056946	0.0520193	0.0629414
			Porphobilinogen deaminase	Q7U5C2	SYNW1785	34	0.116182	0.113437	0.108383	0.0848079	0.0828289	0.0930465
			Trigger factor	Q7UA35	SYNW0065	51	0.342097	0.213654	0.158466	0.143246	0.0789727	0.0856806
			Glutamate-1-semialdehyde 2,1-aminomutase	Q7U598	SYNW1809	45	0.339772	0.306084	0.319463	0.37997	0.355531	0.39985
			Putative RNA-binding protein (RRM domain)	Q7U420	SYNW2255	15	0.0341008	0.022005	0.0298317	0.022371	0.0158392	0.014538
			Elongation factor Tu	Q7U4D1	SYNW2138	44	1.22409	1.11253	0.928388	1.11849	0.901431	0.767831
			Mg-protoporphyrin IX chelatase	Q7TTW5	SYNW0716	40	0.0956564	0.0867078	0.105282	0.0671743	0.0576941	0.0581946
			Glutamyl-tRNA reductase	Q7U769	SYNW1117	47	0.0132499	0.0145151	0.0186419	0.0221216	0.018138	0.0243158
			Geranylgeranyl reductase	Q7U789	SYNW1097	50	0.0259402	0.0326348	0.0439016	0.0413227	0.0368161	0.0447429
			Ribonuclease J	Q7UA32	SYNW0068	73	0.195408	0.129708	0.112654	0.137103	0.106243	0.0934372
			Transcription termination/antitermination protein NusA	Q7U8L6	SYNW0600	53	0.194481	0.152077	0.145932	0.134684	0.116762	0.128275
			Putative IMP dehydrogenase	Q7U897	SYNW0725	40	0.272075	0.246745	0.340362	0.177531	0.165129	0.272646
			PutativeRNA-binding protein RbpD	Q7U7Q8	SYNW0923	11	0.0128831	0.00556792	0.00490534	0.0042407	0.00374831	0.00708267
			Magnesium-protoporphyrin IX monomethyl ester [oxidative] cyclase	Q7U6Y8	SYNW1198	41	0.025379	0.0151967	0.0136083	0.0258831	0.0185356	0.0127069
			RNA-binding protein	Q7U6H4	SYNW1364	10	0.25203	0.202611	0.100831	0.149139	0.09132	0.0594716
			Beta sliding clamp	Q7UA94	SYNW0001	41	0.117637	0.127731	0.153891	0.134899	0.148362	0.209513
			Oxygen-dependent coproporphyrinogen-III oxidase	Q7U4M7	SYNW2040	41	0.0128952	0.0168171	0.0235351	0.0171923	0.0199291	0.0269392
			Nucleoside diphosphate kinase	Q7U3S1	SYNW2358	16	0.125405	0.148219	0.180703	0.324473	0.39411	0.359396
			Magnesium chelatase	Q7TTW0	SYNW082	148	0.012171	0.00843583	0.0123803	0.0150624	0.0143501	0.0147425
			Protochlorophyllide reductase	Q7U757	SYNW1129	34	0.000119185	6.15544e-05	0.000102489	0.000158541	9.6483e-05	0.000267745
			Chlorophyll synthase 33 kD subunit	Q7U5M6	SYNW1677	36	0.000101145	0.000374669	0.000492875	0.000203754	0.000214735	0.000296875
			Mg-protoporphyrin IX chelatase	Q7TTX8	SYNW0213	75	0.00263314	0.00318473	0.00413987	0.00218247	0.00254175	0.00227045
			Total (n=86)				14.3526	10.7567	10.0923	10.1764	8.35732	7.85319
	Heat shock and chaperonins (n=16)
			Heat shock protein HtpG	Q7U6Q9	SYNW1278	71	0.253998	0.255519	0.557566	0.356681	0.421912	0.816992
			Chaperone protein dnaK2	Q7U3C4	SYNW2508	68	0.60616	0.673464	0.980881	0.664281	0.796434	1.15938
			J domain-containing protein	Q7U6L0	SYNW1328	13	0.00257772	0.000383623	0.000306051	0.00750553	0.00411962	0.00336477
			Chaperone protein ClpB 2	Q7U3T3	SYNW2346	100	0.0892145	0.0749643	0.0724192	0.0633811	0.0519752	0.0567402
			Chaperone protein dnaK1	Q7U6R7	SYNW1269	73	0.0561878	0.076561	0.101976	0.0600346	0.0729702	0.119905
			60 kDa chaperonin 1 GroL1, GroEL1	Q7TTX1	SYNW0514	57	2.94973	3.12418	4.69722	2.66986	3.16909	4.60901
			60 kDa chaperonin 2 GroL2, GroEL2	Q7TTT6	SYNW1854	59	0.950206	1.06765	2.07148	0.967384	1.2192	1.91245
			Putative small heat shock protein	Q7U3R4	SYNW2365	14	0.000704303	0.00523337	0.0066748	0.00128166	0.00218946	0.0192563
			Chaperone protein ClpB 1	Q7U637	SYNW1503	96	0.0228512	0.0397263	0.0882648	0.0272856	0.0304217	0.0909394
			DnaJ3 protein	Q7U4X9	SYNW1934	35	0.00476706	0.00536249	0.0116415	0.00691423	0.00694567	0.0138686
			Protein GrpE	Q7UA77	SYNW0023	24	0.10912	0.0937383	0.14071	0.0768166	0.0779372	0.179534
			Putative chaperon-like protein for quinone binding in photosystem II Ycf39	Q7U8D8	SYNW0683	35	0.0501907	0.0440043	0.0499359	0.0379103	0.0356981	0.0476545
			10 kDa chaperonin GroS, GroES	Q7TTX2	SYNW0513	11	0.415856	0.413213	0.686887	0.453808	0.632642	0.968
			Possible DnaJ domain	Q7U6V6	SYNW1230	36	0.000549455	0.00242159	0.00244216	0.0013699	0.00301015	0.00443938
			Chaperone protein DnaJ	Q7UA76	SYNW0024	40	0.0757153	0.0760824	0.111439	0.0950439	0.0971936	0.164654
			DnaJ2 protein	Q7U6R8	SYNW1268	33	0.00252557	0.00271712	0.00290886	0.00176998	0.00213785	0.00274587
			Total (n=16)				5.59035	5.95522	9.58275	5.49133	6.62387	10.1689
	Proteins involved in photic electron transport (n=42)
			Photosystem II manganese-stabilizing polypeptide	Q7U9F5	SYNW0303	30	0.137543	0.13999	0.178455	0.149036	0.152553	0.177049
			Photosystem I 16 kDa polypeptide	Q7U4M3	SYNW2044	16	0.260651	0.297499	0.301163	0.301131	0.284835	0.292052
			NAD(P)H-quinone oxidoreductase subunit 1	Q7U402	SYNW2274	40	0.0372069	0.0245958	0.0147278	0.0324502	0.0245367	0.0132607
			ATP synthase subunit alpha	Q7U8W5	SYNW0494	54	0.634671	0.444171	0.290902	0.919966	0.821526	0.534623
			ATP synthase subunit b'	Q7U8W8	SYNW0491	17	0.0432838	0.0252308	0.0137864	0.0412428	0.0525202	0.0468823
			ATP synthase subunit beta	Q7U8U7	SYNW0512	52	0.635544	0.461526	0.292146	1.24532	1.13184	0.69484
			Photosystem II reaction center Psb28 protein	Q7U7C0	SYNW1065	14	0.388771	0.257949	0.191896	0.252378	0.184354	0.167982
			Photosystem II CP43 reaction center protein	Q7U8E4	SYNW0676	51	0.161315	0.116281	0.101828	0.0988572	0.0990523	0.0922305
			Photosystem I P700 chlorophyll a apoprotein A2	Q7U4E5	SYNW2123	82	0.114358	0.080641	0.0285853	0.0817916	0.0601045	0.026892
			Photosystem I P700 chlorophyll a apoprotein A1	Q7U4E4	SYNW2124	84	0.168524	0.109286	0.0368928	0.144972	0.0917871	0.04274
			Type I copper blue protein: plastocyanin	Q7U643	SYNW1497	13	0.073123	0.0667963	0.0705907	0.0640328	0.0614633	0.0671068
			Putative photosystem II oxygen-evolving complex 23K protein PsbP	Q7U7Q4	SYNW0927	18	0.0138535	0.0120506	0.0202785	0.0120411	0.0138345	0.017017
			ATP synthase subunit delta	Q7U8W6	SYNW0493	20	0.026504	0.0175245	0.00992756	0.031176	0.0272428	0.020045
			Ferredoxin--NADP reductase	Q7U873	SYNW0751	42	0.253772	0.265796	0.187915	0.212918	0.226163	0.17461
			Possible Na+/H+ antiporter, CPA2 family	Q7U7Q6	SYNW0925	75	0.00010559	0.000138898	2.91638e-05	0.000321596	0.000362031	8.73501e-05
			Photosystem II CP47 reaction center protein	Q7U4T1	SYNW1982	57	0.201105	0.126489	0.0977909	0.168207	0.150212	0.10279
			ATP synthase epsilon chain	Q7U8U8	SYNW0511	14	0.0150199	0.0107539	0.00787069	0.0284044	0.0275366	0.0185406
			Photosystem II 12 kDa extrinsic protein	Q7U480	SYNW2191	15	0.0331444	0.0277309	0.0360231	0.0185734	0.0236083	0.0316297
			Photosystem II D2 protein	Q7TTI2	SYNW0677	39	0.17286	0.099042	0.0559896	0.121057	0.104453	0.0556695
			NAD(P)H-quinone oxidoreductase subunit I	Q7U403	SYNW2273	24	0.0686846	0.0604317	0.0702036	0.0579445	0.0630245	0.0777657
			Photosystem I assembly protein Ycf3	Q7U435	SYNW2240	20	0.00483161	0.00132464	0.00126611	0.00276094	0.001498	0.00113819
			Putative chaperon-like protein for quinone binding in photosystem II	Q7U8D8	SYNW0683	35	0.0501907	0.0440043	0.0499359	0.0379103	0.0356981	0.0476545
			NAD(P)H-quinone oxidoreductase subunit M	Q7U417	SYNW2258	13	0.0349095	0.0291313	0.0325104	0.0187297	0.0239791	0.0268602
			Photosystem II lipoprotein Psb27	Q7U5D5	SYNW1772	15	0.0409906	0.02043	0.0361539	0.0156413	0.0118188	0.0195905
			NAD(P)H-quinone oxidoreductase subunit H	Q7U3X8	SYNW2299	45	0.124033	0.101089	0.124757	0.0957063	0.0972753	0.130588
			ATP synthase gamma chain	Q7U8W4	SYNW0495	35	0.148999	0.0982095	0.0714294	0.266004	0.253577	0.176605
			NADH-quinone oxidoreductase subunit J	Q7U404	SYNW2272	21	0.0662394	0.0481736	0.0262662	0.0570561	0.0533686	0.0349501
			NAD(P)H-quinone oxidoreductase subunit J	Q7U9P4	SYNW0209	21	0.032051	0.0221679	0.0216156	0.0206089	0.0185926	0.0304376
			Cytochrome b6	Q7U4U6	SYNW1967	25	0.150207	0.151783	0.126802	0.121315	0.15047	0.141463
			ATP synthase subunit b	Q7U8W7	SYNW0492	17	0.0605996	0.035882	0.0170317	0.042809	0.0513588	0.0500487
			Photosystem II protein D1 2	Q7U669	SYNW1470	39	0.00623809	0.00186438	0.00206364	0.00212212	0.00167967	0.0024923
			Photosystem II protein D1 1	Q7TTJ7	SYNW0983	39	0.0463094	0.0432639	0.0277963	0.0329084	0.0374515	0.0372501
			NAD(P)H-quinone oxidoreductase subunit K	Q7U9P5	SYNW0208	27	0.0291607	0.025136	0.0295488	0.0225089	0.0194752	0.025155
			robable malate:quinone oxidoreductase	Q7U5L7	SYNW1686	54	0.00674307	0.00530429	0.00520124	0.00596508	0.00428282	0.00424986
			Ferredoxin	Q7U8S7	SYNW0535	11	0.151876	0.591279	0.330735	0.247385	0.494954	0.386919
			Putative Na+/H+ antiporter, CPA2 family	Q7U9U6	SYNW0157	47	0.00717682	0.00647678	0.00462164	0.00359282	0.00278786	0.0019898
			NAD(P)H-quinone oxidoreductase subunit N	Q7U4K1	SYNW2066	17	0.0446423	0.0370693	0.0430439	0.0395994	0.0395574	0.0506961
			Possible ferredoxin [2Fe-2S]	Q7U5D9	SYNW1768	13	0.146155	0.138805	0.141323	0.126907	0.126612	0.142234
			Ferredoxin	Q7U6R3	SYNW1274	14	0.000325007	6.16369e-05	7.752e-05	0.0019796	0.000529041	0.000306125
			NAD(P)H-quinone oxidoreductase chain 4	Q7U413	SYNW2263	59	0.0347463	0.0248115	0.00666885	0.0503149	0.0332724	0.0108852
			Photosystem I iron-sulfur center	P0A418	SYNW0144	9	0.361527	0.41137	0.410775	0.374508	0.407227	0.418557
			NAD(P)H-quinone oxidoreductase subunit 2	Q7U538	SYNW1873	55	0.00596713	0.00230596	0.00082705	0.0046807	0.00338833	0.00102808
			Total (n=42)				4.99396	4.48387	3.51745	5.57284	5.46987	4.39491
	Cell motility proteins (n=3)
			MotA_ExbB domain-containing protein	Q7U7M4	SYNW0957	47	0.137185	0.160414	0.0936343	0.165374	0.137151	0.0611172
			Cell-surface-associated polypeptide SwmA	Q7UA16	SYNW0085	84	4.50605	4.40929	5.19686	4.92782	4.92057	3.71115
			SwmB-cell surface protein required for swimming motility	Q7U7M8	SYNW0953	1126	0.0902642	0.108524	0.0671014	0.0946031	0.0916517	0.0708815
			Total (n=3)				4.7335	4.67823	5.35759	5.1878	5.14937	3.84314
	Nitrogen acquisition protesins (n=23)
			Ferredoxin--nitrite reductase	Q7U3F5	SYNW2477	57	0.191506	0.214496	0.179712	0.103195	0.13	0.134917
			Putative cyanate ABC transporter	Q7U3E5	SYNW2487	61	0.660637	0.909876	0.485173	0.219207	0.279638	0.253419
			Urease subunit alpha	Q7U3I3	SYNW2449	61	0.0175414	0.0196649	0.0169999	0.00596361	0.0073746	0.0181538
			Putative urea ABC transporter, urea binding protein	Q7U3J0	SYNW1425	48	0.613449	0.679607	0.579312	0.317807	0.299374	0.361212
			Probable nitrilase	Q7U6B4	SYNW1425	37	0.0114015	0.0233556	0.0236996	0.000980505	0.00135115	0.00265586
			Glutamine synthetase	Q7U7B2	SYNW0374	52	1.74059	1.62285	1.44412	0.966007	0.793984	1.04566
			ABC transporter, nitrate-like substrate binding protein	Q7U6C3	SYNW1415	36	0.0772419	0.0773769	0.0718628	0.0105287	0.0155731	0.0328572
			Putative urea binding protein	Q7U984	SYNW2442	47	0.385499	0.197202	0.0351161	0.0190226	0.0118781	0.0130841
			Possible porin	Q7U447	SYNW2227	51	6.27197	7.50099	5.76685	1.41529	1.18898	2.44858
			Ferredoxin-dependent glutamate synthase, Fd-GOGAT	Q7U4D7	SYNW2132	164	0.272439	0.201161	0.233065	0.153431	0.120949	0.147802
			Nitrate reductase	Q7U3G8	SYNW2464	82	0.0104299	0.0158979	0.00987931	0.00114157	0.00157879	0.00528792
			Putative ATP-binding subunit of urea ABC transport system	Q7U3J4	SYNW2438	26	0.03919	0.0667863	0.0598475	0.018236	0.024139	0.042516
			Nitrogen regulatory protein P-II	Q7U8Z7	SYNW0462	12	0.270084	0.200649	0.192117	0.101642	0.0835578	0.109196
			ABC transporter, substrate binding protein for amino acids	Q7U7Y8	SYNW0840	37	0.111435	0.089508	0.0805128	0.0887439	0.0732057	0.0777318
			Putative cyanate ABC transporter	Q7U3E7	SYNW2485	32	0.059679	0.0832726	0.0580418	0.00661584	0.00534337	0.0148879
			Global nitrogen regulatory protein, CRP family of transcriptional regulators	Q7TTX5	SYNW0275	26	0.271102	0.278255	0.252784	0.0265528	0.0411137	0.119721
			Cyanate hydratase	Q7U3E2	SYNW2490	16	0.376098	0.363732	0.364562	0.00853529	0.00881514	0.051563
			ABC transporter for amino acids, ATP binding component	Q7U7Y5	SYNW0843	27	0.000624081	0.000676356	0.00123354	0.000361296	0.000854857	0.000618365
			Putative ATP-binding subunit of urea ABC transport system	Q7U3J3	SYNW2439	28	0.0175605	0.027509	0.024802	0.00658771	0.00797923	0.0144962
			Urease accessory protein UreG	Q7U3I9	SYNW2443	22	0.00374839	0.00305474	0.00603299	0.00198485	0.00119366	0.00389955
			Nitrate transporter, MFS family	Q7U3H0	SYNW2462	25	0.181668	0.155902	0.0368656	0.0159103	0.0179929	0.0144579
			Urease accessory protein UreE	Q7U3I7	SYNW2445	16	0.00058742	0.000408694	0.000627423	0.000215743	0.000278976	0.000879334
			Putative membrane protein of ABC transport system	Q7U3J2	SYNW2440	41	0.00116938	0.00105786	0.00038714	0.000248543	0.000482977	0.000537135
			Total (n=23)				11.5857	12.7333	9.92361	3.48821	3.11564	4.91413
	Oxidative stress proteins (n=17)
			Rubrerythrin	Q7U3R0	SYNW2369	26	1.88483	1.38587	1.67643	1.53952	1.25413	1.48419
			Thioredoxin peroxidase	Q7U6X3	SYNW1213	22	0.879058	0.771426	0.900138	0.548092	0.447946	0.602612
			Thioredoxin reductase	Q7U8D4	SYNW0687	49	0.0852922	0.11392	0.136005	0.121095	0.119775	0.123017
			Glutathione peroxidase	Q7UA03	SYNW0099	17	0.0612904	0.0222524	0.009557	0.0342282	0.0167395	0.0109963
			Putative ferredoxin-thioredoxin reductase, variable chain	Q7U8U0	SYNW0521	8	0.0297824	0.0266505	0.029625	0.0261835	0.02227	0.0274642
			Putative glutathione S-transferase	Q7U466	SYNW2205	26	0.134856	0.220363	0.265044	0.198896	0.271926	0.326314
			Probable rubredoxin	Q7U9P7	SYNW0206	15	0.00951978	0.0081991	0.0111992	0.00599081	0.00835253	0.0109912
			Putative nickel-containing superoxide dismutase (NISOD)	Q7U5S1	SYNW1626	17	0.348933	0.228373	0.26048	0.17081	0.191784	0.258091
			Thioredoxin	Q7U898	SYNW0724	12	0.295182	0.244691	0.225993	0.212351	0.179988	0.215489
			Ferredoxin-thioredoxin reductase, catalytic chain	Q7U9E0	SYNW0318	13	0.0552508	0.0447532	0.0390998	0.0253434	0.0207866	0.0301395
			Glutathione synthetase	Q7U3W8	SYNW2309	33	0.0142981	0.0162143	0.0306357	0.0130957	0.0162608	0.0248821
			Thioredoxin	Q7U534	SYNW1878	11	0.0297418	0.0285772	0.0321866	0.0245787	0.0279196	0.0300568
			Probable glutathione reductase (NADPH)	Q7U608	SYNW1533	48	0.0595593	0.0610064	0.0676291	0.0526132	0.0533664	0.0627611
			droxyacylglutathione hydrolase	Q7U5Z8	SYNW1543	28	0.000245613	0.000201955	0.000442776	0.000160438	0.000228117	0.000550537
			Glutaredoxin	Q7U3W7	SYNW2310	9	0.0655455	0.0527962	0.065556	0.0325751	0.0293726	0.0395802
			Putative bacterioferritin comigratory (BCP) protein	Q7U4A9	SYNW2162	18	0.00268592	0.00461956	0.0048257	0.00276407	0.00438708	0.00428725
			Putative bacterioferritin comigratory protein	Q7U7G9	SYNW1015	16	0.00425147	0.00780482	0.00701712	0.00480122	0.00824568	0.00932058
			Total (n=17)				3.96032	3.23771	3.76187	3.0131	2.67348	3.26074
	Cell structure proteins (n=9)
			Cell shape-determining protein MreB	Q7U9Y0	SYNW0122	37	0.262996	0.348615	0.347668	0.326457	0.474524	0.593979
			Cell division inhibitor MinD	Q7U4U2	SYNW1971	29	0.17132	0.171359	0.177634	0.110682	0.128906	0.163714
			Cell division protein FtsZ	Q7U5Q6	SYNW1644	40	0.456493	0.477923	0.510775	0.395956	0.453379	0.572014
			SpoVT-AbrB domain-containing protein	Q7U622	SYNW1518	13	1.15927	1.49995	0.801543	0.87204	0.835496	0.945899
			SpoVT-AbrB domain-containing protein	Q7U4G5	SYNW2103	13	0.0863158	0.0909389	0.0537521	0.103289	0.15658	0.133398
			Putative cell division inhibitor	Q7U454	SYNW2218	33	0.0188392	0.0140087	0.0224654	0.0141871	0.014943	0.0172595
			Cell division topological specificity factor	Q7U4U1	SYNW1972	10	0.0332262	0.027593	0.0293544	0.01036	0.00761932	0.0215855
			SpoVT-AbrB domain-containing protein	Q7U545	SYNW1864	16	0.0613777	0.053804	0.0501733	0.055255	0.0602695	0.0680843
			Cell division protein SepF	Q7U8F8	SYNW0661	20	0.000270005	0.000220581	0.000369927	0.00125904	0.0010338	0.000383242
			Total (n=9)				2.25011	2.68441	1.99374	1.88948	2.13275	2.51632
	Carbon fixation proteins (n=5)
			Putative carboxysome structural peptide CsoS2	Q7U5I9	SYNW1716	81	0.203346	0.195307	0.149452	0.289671	0.290017	0.246196
			Ribulose bisphosphate carboxylase large chain	Q7U5I8	SYNW1718	53	1.02578	0.877321	0.761132	1.12953	1.06034	0.985298
			Putative Carboxysome shell polypeptide CsoS3	Q7TTT8	SYNW1715	64	0.0207698	0.0283094	0.0322236	0.0434547	0.0539008	0.0720031
			Carboxysome shell protein CsoS1	P0A329	SYNW1719	11	0.340675	0.246632	0.23021	0.278706	0.275355	0.310713
			Putative Rubisco transcriptional regulator	Q7TTS7	SYNW2260	36	0.00326477	0.00276082	0.00327398	0.00157371	0.00188079	0.00404487
			Total (n=5)				1.59383	1.35033	1.17629	1.74294	1.68149	1.61826
	Metals transport proteins (n=8)
			Putative zinc transport system substrate-binding protein	Q7U3F1	SYNW2481	33	0.635147	0.698799	0.511895	0.437495	0.373627	0.344836
			Putative iron ABC transporter, substrate binding protein	Q7U5B0	SYNW1797	38	1.40115	1.58365	1.30639	0.99595	0.929939	0.723233
			Magnesium transporter MgtE	Q7UA01	SYNW0101	53	0.00890985	0.0100647	0.0114347	0.00870352	0.00906229	0.0123439
			Iron-sulfur cluster carrier protein	Q7U4M6	SYNW2041	38	0.0124627	0.0132334	0.0189664	0.00927148	0.0106736	0.0168058
			ABC transporter, ATP binding component, possibly iron transporter	Q7U5Z7	SYNW1544	42	0.00267799	0.00191951	0.0031573	0.00343707	0.0182979	0.00405207
			ABC transporter,ATP binding component, possibly zinc transport	Q7U3F2	SYNW2480	29	0.0171133	0.0166124	0.0201282	0.0146911	0.00817206	0.0141458
			Putative iron ABC transporter	Q7U5A9	SYNW1798	53	0.00975477	0.012907	0.00915143	0.00351862	0.00372627	0.00199317
			Putative P-type ATPase transporter for copper	Q7U436	SYNW2239	81	0.0050108	0.00498972	0.0040445	0.00773653	0.00618154	0.00738572
			Total (n=8)				2.09223	2.34218	1.88517	1.4808	1.35968	1.1248
	Transmembrane proteins (n=80)
			MotA_ExbB domain-containing protein	Q7U7M4	SYNW0957	47	0.137185	0.160414	0.0936343	0.165374	0.137151	0.0611172
			Putative multidrug efflux ABC transporter	Q7U9R0	SYNW0193	107	0.11381	0.138218	0.124223	0.167657	0.180817	0.177696
			Putative cyanate ABC transporter	Q7U3E5	SYNW2487	61	0.660637	0.909876	0.485173	0.219207	0.279638	0.253419
			ATP-dependent zinc metalloprotease FtsH	Q7U5V4	SYNW1587	67	0.213532	0.172702	0.258934	0.257933	0.192651	0.220709
			Conserved hypothetical	Q7U9T8	SYNW0165	76	0.0022886	0.00271617	0.0154999	0.566791	2.35986	0.258496
			Putative urea ABC transporter, urea binding protein	Q7U3J0	SYNW2442	48	0.613449	0.679607	0.579312	0.317807	0.299374	0.361212
			Putative iron ABC transporter, substrate binding protein	Q7U5B0	SYNW1797	38	1.40115	1.58365	1.30639	0.99595	0.929939	0.723233
			Putative multidrug efflux ABC transporter	Q7U7M2	SYNW0959	111	0.0492057	0.0596996	0.0429044	0.0552947	0.0483003	0.0487615
			ABC transporter, nitrate-like substrate binding protein	Q7U6C3	SYNW1415	36	0.0772419	0.0773769	0.0718628	0.0105287	0.0155731	0.0328572
			Diadenylate cyclase	Q7U7P6	SYNW0935	30	0.0114271	0.010047	0.0113542	0.0158524	0.0160852	0.0198363
			Possible ABC transporter involved in polysaccharide efflux	Q7U8H8	SYNW0640	46	0.0173899	0.00935064	0.00918	0.0117716	0.00767395	0.0093805
			Conserved hypothetical	Q7U6W7	SYNW1219	14	0.00520409	0.00416213	0.00373069	0.00363657	0.00325876	0.00583615
			Conserved hypothetical	Q7U3P5	SYNW2385	18	0.00927973	0.0188194	0.0160578	0.0161876	0.0235648	0.0252431
			Possible ABC transporter component	Q7U7A0	SYNW1085	32	0.0177184	0.0163773	0.0187983	0.0265209	0.0331747	0.0473174
			Putative multidrug efflux ABC transporter	Q7U551	SYNW1858	37	0.00727858	0.00643601	0.00886753	0.00137009	0.00122855	0.00570508
			Membrane protein insertase YidC	Q7U522	SYNW1890	41	0.0450768	0.0240249	0.0282042	0.0344614	0.0300182	0.0282662
			Possible ABC transporter component, ATP binding protein	Q7U6K3	SYNW1335	29	0.012439	0.00609879	0.0032521	0.0185138	0.0172735	0.014736
			Protein translocase subunit SecD	Q7U7C9	SYNW1056	53	0.0246285	0.0294695	0.0363067	0.0240867	0.0204433	0.0195044
			Magnesium transporter MgtE	Q7UA01	SYNW0101	53	0.00890985	0.0100647	0.0114347	0.00870352	0.00906229	0.0123439
			ATP-dependent zinc metalloprotease FtsH	Q7U6X5	SYNW1211	67	0.0514794	0.0413916	0.0358408	0.0379692	0.0229527	0.0214651
			Conserved hypothetical	Q7U3Y7	SYNW2290	20	0.0207401	0.0155626	0.0136955	0.0152581	0.0148116	0.0190051
			Protein translocase subunit SecY	Q7U4I2	SYNW2085	47	0.00685581	0.00662302	0.00761477	0.0048728	0.00459734	0.00597513
			Conserved hypothetical	Q7U412	SYNW2264	14	0.00578647	0.0100239	0.00605285	0.0165501	0.0264228	0.0286765
			Putative gluconeogenesis factor	Q7U9P3	SYNW0210	48	0.00145361	0.00106396	0.00129697	0.00208581	0.00196348	0.00184358
			Conserved hypothetical	Q7U862	SYNW0762	99	0.00258317	0.00293617	0.00411301	0.034756	0.132425	0.00469922
			Possible ABC transporter	Q7U9P1	SYNW0212	32	0.0136285	0.0184332	0.0147439	0.00986939	0.0137146	0.0130521
			NADH-quinone oxidoreductase subunit J	Q7U404	SYNW2272	21	0.0662394	0.0481736	0.0262662	0.0570561	0.0533686	0.0349501
			Proton extrusion protein PcxA	Q7U6W9	SYNW1217	43	0.00757532	0.00702718	0.00931275	0.00747465	0.00876273	0.015266
			Putative multidrug efflux ABC transporter	Q7U9T0	SYNW0173	67	0.00558037	0.00568351	0.0083582	0.00353934	0.00280185	0.00477023
			Possible ABC transporter ATP-binding protein	Q7U4Y4	SYNW1929	45	0.0115242	0.0101894	0.0126349	0.0108696	0.0103054	0.0171937
			Putative cyanate ABC transporter	Q7U3E7	SYNW2485	32	0.059679	0.0832726	0.0580418	0.00661584	0.00534337	0.0148879
			Conserved hypothetical	Q7U8R8	SYNW0545	28	0.018675	0.00844033	0.00272534	0.00749649	0.00331871	0.00118463
			Possible LytR-membrane bound transcriptional regulator	Q7U7L7	SYNW0964	34	0.00212821	0.00290207	0.00276173	0.00385098	0.00547769	0.0041402
			Conserved hypothetical	Q7U4N2	SYNW2035	9	0.00343416	0.00138996	0.00145623	0.00131084	0.00104052	0.00239979
			NAD(P) transhydrogenase subunit beta	Q7U8C7	SYNW0694	48	0.00827397	0.00741797	0.00512667	0.0063962	0.0042399	0.00312984
			Possible ABC transporter, ATP-binding component	Q7U732	SYNW1154	23	0.00155455	0.000889381	0.00181091	0.00057924	0.000528972	0.0013527
			Zinc metalloprotease	Q7U517	SYNW1895	38	0.0149543	0.00768388	0.00630694	0.00984294	0.00660123	0.00469144
			Conserved hypothetical	Q7U870	SYNW0754	23	0.0125329	0.00992363	0.0107107	0.0106758	0.00814606	0.0108865
			Conserved hypothetical	Q7U6K5	SYNW1333	26	0.0103301	0.0039803	0.00179543	0.017938	0.0156441	0.0181209
			Conserved hypothetical	Q7U762	SYNW1124	10	0.00913933	0.00811528	0.0138603	0.00577167	0.00478453	0.00720807
			Protein-export membrane protein SecF	Q7U7C8	SYNW1057	35	0.0109953	0.00964706	0.00592148	0.0108244	0.00967994	0.00889795
			Phosphate transport system permease protein PstA	Q7U6R5	SYNW1271	32	0.000214608	0.000154597	7.63187e-05	0.00672048	0.0113921	0.00723733
			Small mechanosensitive ion channel, MscS family	Q7U828	SYNW0796	38	0.00591504	0.0070803	0.00923555	0.00656075	0.007259	0.01351
			UPF0182 protein	Q7U6X4	SYNW1212	99	0.00071221	0.00124074	0.000747819	0.000358409	0.000399585	0.000408653
			Conserved hypothetical	Q7U9W9	SYNW0133	37	0.000995709	0.00119013	0.00374218	0.000304643	0.000755994	0.00203442
			Putative glycosyltransferase	Q7UA40	SYNW0060	49	0.0510043	0.030651	0.0305938	0.0361593	0.0221913	0.0210839
			Putative glycosyltransferase	Q7UA17	SYNW0084	46	0.000104827	5.98342e-05	0.000108654	0.000271108	0.000119902	0.000202051
			Phosphate transport system permease protein	Q7U6R6	SYNW1270	34	0.000486638	0.000457529	0.000799143	0.0172155	0.0342512	0.0366182
			Conserved hypothetical	Q7U6Z6	SYNW1190	29	0.00111685	0.000798694	0.00118025	0.000774448	0.000690011	0.00113296
			Possible sodium transporter, Trk family	Q7U4A3	SYNW2168	51	0.00149335	0.000499652	0.000248258	0.000644251	0.000437387	0.000438046
			Conserved hypothetical	Q7U5Z2	SYNW1549	20	0.00194063	0.00101127	0.000612621	0.000586666	0.00096666	0.00143636
			Conserved hypothetical	Q7U8M0	SYNW0596	34	0.00223127	0.00186164	0.00300129	0.00103976	0.000808661	0.00212704
			Conserved hypothetical	Q7U7W4	SYNW0866	12	0.0271494	0.0275072	0.0329786	0.0394467	0.0348343	0.0545568
			Possible ABC transporter	Q7U6N9	SYNW1299	43	0.000135975	3.66227e-05	1.58736e-05	9.38006e-05	6.71197e-05	3.28796e-05
			Possible ABC transporter, ATP-binding component	Q7U9P2	SYNW0211	28	0.00838265	0.00720088	0.00734581	0.013308	0.0111087	0.0140773
			Cytochrome c oxidase subunit 2	Q7U613	SYNW1528	34	0.000166265	8.45011e-05	9.23954e-05	0.00132482	0.00213876	0.00127724
			Putative multidrug efflux ABC transporter	Q7U948	SYNW0411	106	0.00641467	0.00554967	0.00632176	0.00315299	0.00280916	0.00257259
			Putative iron ABC transporter	Q7U5A9	SYNW1798	53	0.00975477	0.012907	0.00915143	0.00351862	0.00372627	0.00199317
			Zinc metalloprotease	Q7U5H5	SYNW1732	45	0.00261983	0.00351993	0.0010398	0.00166032	0.00317452	0.00268272
			Conserved hypothetical	Q7U679	SYNW1460	10	0.003161	0.0054229	0.00590652	0.0035015	0.00414509	0.00653741
			Predicted membrane protein (COG2259)	Q7U687	SYNW1452	18	0.0060113	0.00354037	0.00319229	0.000176952	0.000534465	0.0020132
			Putative multidrug efflux ABC transporter	Q7U600	SYNW1541	66	0.00223607	0.00155319	0.001769	0.00129324	0.00137846	0.00113674
			Conserved hypothetical	Q7U9S1	SYNW0182	32	0.000216713	0.000260551	0.0004667	8.61242e-05	8.76283e-05	0.000354308
			Putative glycosyltransferase	Q7U9Q8	SYNW0195	47	0.0045021	0.0068407	0.00745106	0.00674494	0.00968656	0.0132063
			Multidrug efflux transporter, MFS family	Q7U824	SYNW0800	45	0.00105015	0.000966147	0.000821245	0.0127748	0.010364	0.00325553
			Sodium:alanine symporter family	Q7TTV9	SYNW0828	47	0.00760108	0.00943282	0.00488995	0.00235637	0.00228103	0.00188295
			TVP38/TMEM64 family membrane protein	Q7U4R9	SYNW1994	24	0.00276024	0.00254566	0.00538031	0.00106798	0.00117164	0.00278132
			Possible ABC transporter, ATP-binding component	Q7U774	SYNW1112	26	0.0107364	0.00983423	0.011919	0.011234	0.00817524	0.0133787
			Putative P-type ATPase transporter for copper	Q7U436	SYNW2239	81	0.0050108	0.00498972	0.0040445	0.00773653	0.00618154	0.00738572
			Conserved hypothetical	Q7U629	SYNW1511	12	0.00165726	0.00166081	0.00183488	0.000656041	0.0010624	0.00283631
			Cytochrome c oxidase subunit 1	Q7U547	SYNW1862	63	0.00319781	0.000818514	0.000281403	0.00152055	0.000981325	0.000749064
			Conserved hypothetical	Q7U8R0	SYNW0553	31	0.00103954	0.00055902	0.000753873	0.00048004	0.00200866	0.000653332
			Putative ABC transporter, oligopeptides	Q7U8B3	SYNW0708	36	0.000660054	0.000169979	8.87509e-05	0.000384338	0.000136847	0.000305433
			Conserved hypothetical	Q7U678	SYNW1461	34	4.73231e-05	3.86309e-05	0.0002531	4.54855e-05	3.66762e-05	0.0001105
			Conserved hypothetical	Q7U980	SYNW0378	14	0.0140584	0.00996123	0.0141133	0.00791391	0.00879951	0.0135418
			Phosphatidylglycerol--prolipoprotein diacylglyceryl transferase	Q7U564	SYNW1843	31	0.000952177	0.000240363	6.93774e-05	0.000434377	0.000335766	0.000132979
			Cell death suppressor protein Lls1 homolog	Q7U7X0	SYNW0859	51	6.21761e-05	0.000121395	5.93871e-05	8.29136e-05	0.00019304	3.554e-05
			Putative membrane protein of ABC transport system	Q7U3J2	SYNW2440	41	0.00116938	0.00105786	0.00038714	0.000248543	0.000482977	0.000537135
			Conserved hypothetical	Q7U650	SYNW1490	14	0.000265299	0.000312982	0.000417647	0.00136174	0.000550647	0.00197017
			Possible diacylglycerol kinase	Q7U3W3	SYNW2314	16	3.97626e-05	3.71047e-05	0.000130284	1.10909e-05	3.92678e-05	8.05086e-05
			Total (n=80)				3.96027	4.39206	3.54709	3.3925	5.15778	2.80577
	Lipid (n=32)
			Phosphate acyltransferase	Q7U428	SYNW2247	46	0.0357364	0.0366644	0.0466944	0.0301316	0.0325561	0.0445574
			3-oxoacyl-[acyl-carrier-protein] synthase 3	Q7U427	SYNW2248	36	0.0274879	0.0384969	0.0457974	0.0251563	0.0304671	0.0406441
			3-oxoacyl-[acyl-carrier-protein] synthase 2	Q7U9W0	SYNW0142	42	0.0446959	0.03577	0.0428491	0.0401995	0.0342145	0.0490488
			3-oxoacyl-[acyl-carrier-protein] reductase	Q7U556	SYNW1852	25	0.0434443	0.0433688	0.0509447	0.0300484	0.02821	0.0353132
			Acetyl-coenzyme A carboxylase carboxyl transferase subunit beta	Q7U836	SYNW0788	32	0.0221255	0.0166624	0.0207688	0.0173921	0.0117984	0.015689
			Sulfolipid (UDP-sulfoquinovose) biosynthesis protein	Q7UA48	SYNW0052	44	0.087266	0.094393	0.144701	0.0671907	0.0742383	0.103529
			functional protein GlmU	Q7U7I0	SYNW1003	48	0.0195407	0.0136733	0.0162878	0.0420467	0.0423837	0.0557603
			Uncharacterized protein	Q7U558	SYNW1850	30	0.037854	0.0362398	0.0420191	0.0336025	0.0367842	0.0514233
			Enoyl-[acyl-carrier-protein] reductase [NADH]	Q7U9M9	SYNW0225	27	0.334563	0.285061	0.285607	0.303527	0.243404	0.265267
			Biotin carboxyl carrier protein of acetyl-CoA carboxylase	Q7UA66	SYNW0034	17	0.0216139	0.0228373	0.0239191	0.010526	0.00856177	0.012647
			Acetyl-coenzyme A carboxylase carboxyl transferase subunit alpha	Q7U5H1	SYNW1736	36	0.0357013	0.0242258	0.02627	0.0257072	0.0149268	0.0205432
			Conserved hypothetical	Q7U412	SYNW2264	14	0.00578647	0.0100239	0.00605285	0.0165501	0.0264228	0.0286765
			Malonyl CoA-acyl carrier protein transacylase	Q7U426	SYNW2249	31	0.00666325	0.00489418	0.00464719	0.00517415	0.00536235	0.00358801
			Putative CMP-KDO synthetase	Q7U934	SYNW0425	28	0.00626052	0.0045467	0.00402956	0.0050217	0.00355231	0.00205376
			dehydro-3-deoxyphosphooctonate aldolase	Q7U9S3	SYNW0180	31	0.0133103	0.0158363	0.0207054	0.0231141	0.0193824	0.0315201
			Possible acyl carrier protein	Q7U956	SYNW0402	10	0.0115533	0.00832389	0.00750005	0.00804831	0.00623632	0.00858117
			Biotin carboxylase	Q7U9C2	SYNW0336	48	0.0116631	0.00855997	0.0165884	0.0188855	0.0129309	0.0194307
			Lipid-A-disaccharide synthase	Q7U8Q4	SYNW0559	43	0.00820275	0.00678722	0.0081725	0.00691217	0.00639641	0.00924372
			UDP-3-O-acylglucosamine N-acyltransferase	Q7U841	SYNW0783	36	0.0804268	0.0690804	0.0722184	0.0888273	0.0875063	0.105176
			Uncharacterized protein	Q7U6Y6	SYNW1200	17	0.00391445	0.00155671	0.00247775	0.00136805	0.00429476	0.00715261
			Lipid-A-disaccharide synthase	Q7U9C1	SYNW0337	46	0.00218741	0.00182551	0.00230669	0.00241607	0.00175261	0.00292052
			Long-chain acyl-[acyl-carrier-protein] reductase	Q7U5H0	SYNW1737	38	0.0261135	0.012026	0.0120816	0.0138114	0.00563779	0.0071094
			Uncharacterized protein	Q7U955	SYNW0403	34	0.0185315	0.013366	0.00853263	0.0157394	0.0108538	0.00729963
			Putative CTP:CMP-3-deoxy-D-manno-octulosonate transferase	Q7U9R9	SYNW0184	28	0.000389952	0.000582903	0.000898846	0.000316087	0.000414834	0.000978372
			hydroxyacyl-[acyl-carrier-protein] dehydratase FabZ	Q7U8Q6	SYNW0557	17	0.0137298	0.0120375	0.0164593	0.00490834	0.00808633	0.0109172
			UDP-N-acetylglucosamine acyltransferase	Q7U8Q5	SYNW0558	29	0.012571	0.0113114	0.0137156	0.0107707	0.00944197	0.0126954
			Putative 1-acyl-sn-glycerol-3-phosphate acyltransferase	Q7U425	SYNW2250	23	0.00101159	0.00106431	0.00119057	0.00328485	0.00297167	0.00225852
			UDP-3-O-acyl-N-acetylglucosamine deacetylase	Q7U8Q7	SYNW0556	29	0.0217003	0.0208319	0.0216367	0.0211445	0.0219744	0.027798
			SqdX	Q7UA49	SYNW0051	41	0.00111412	0.00107612	0.00194662	0.000880851	0.000654093	0.000999037
			Lipoyl synthase 1	Q7U4D9	SYNW2130	32	0.00335861	0.00284477	0.00284183	0.00293621	0.00307713	0.00316639
			Conserved hypothetical	Q7U5Z2	SYNW1549	20	0.00194063	0.00101127	0.000612621	0.000586666	0.00096666	0.00143636
			Possible diacylglycerol kinase	Q7U3W3	SYNW2314	16	3.97626e-05	3.71047e-05	0.000130284	1.10909e-05	3.92678e-05	8.05086e-05
			Total (n=32)				0.960498	0.855017	0.970604	0.876236	0.7955	0.987505
	Sulfolipid (n=2)
			Sulfolipid (UDP-sulfoquinovose) biosynthesis protein	Q7UA48	SYNW0052	44	0.087266	0.094393	0.144701	0.0671907	0.0742383	0.103529
			SqdX	Q7UA49	SYNW0051	41	0.00111412	0.00107612	0.00194662	0.000880851	0.000654093	0.000999037
			Total (n=2)				0.0883801	0.0954691	0.146648	0.0680716	0.0748924	0.104529
	Phospholipid (n=2)
			Phosphate acyltransferase	Q7U428	SYNW2247	46	0.0357364	0.0366644	0.0466944	0.0301316	0.0325561	0.0445574
			Possible diacylglycerol kinase	Q7U3W3	SYNW2314	16	3.97626e-05	3.71047e-05	0.000130284	1.10909e-05	3.92678e-05	8.05086e-05
			Total (n=2)				0.0357761	0.0367015	0.0468247	0.0301427	0.0325954	0.0446379
