# Supplementary material for: Proteome trait regulation of marine Synechococcus elemental stoichiometry under global change
Source: ISME J. 2024 Mar 21;18(1):wrae046. doi: 10.1093/ismejo/wrae046 (PMC11020310; doi:10.1093/ismejo/wrae046)
Supplement: TS8_Protein_groups_statistics2_wrae046 [file ts8_protein_groups_statistics2_wrae046.xlsx]

## Sheet: TS8 Anov Prot_grps
Table S8. Results from 2-way ANOVA on 5 technical replicates from chemostat cultures of Synechococcus (WH8102) with a range in temperature (20, 24, and 28℃) and N:Pinput (1.7=N-stress, 80=P-stress) calculated from % PATotal values of protein groups, subgroups and some individual proteins with high abundance within subgroups. Pairwise comparisons from the Benjamini-Hochberg statistical model are a…
			Mean % Peak Area_Total (n=5)
			N-stress			P-stress			p-value				% model variance				p-values from Benjamini-Hochberg pairwise comparisons
			20℃	24℃	28℃	20℃	24℃	28℃	N:Pinput	Temperature	Interaction		N:Pinput	Temperature	Interaction	Error	nlim.temperature20...plim.temperature20	nlim.temperature20...nlim.temperature24	nlim.temperature20...plim.temperature24	nlim.temperature20...nlim.temperature28	nlim.temperature20...plim.temperature28	plim.temperature20...nlim.temperature24	plim.temperature20...plim.temperature24	plim.temperature20...nlim.temperature28	plim.temperature20...plim.temperature28	nlim.temperature24...plim.temperature24	nlim.temperature24...nlim.temperature28	nlim.temperature24...plim.temperature28	plim.temperature24...nlim.temperature28	plim.temperature24...plim.temperature28	nlim.temperature28...plim.temperature28
Nutrient acquisition protiens (all, n=52)			15.2186	17.6395	14.7164	22.0167	24.7008	20.1845	1.52988e-06	0.0195709	0.792723		54.2422	12.6117	0.635432	32.5107	0.002278	0.210579	0.000120314	0.77824	0.0204951	0.0340747	0.192341	0.00184905	0.331255	0.00195423	0.165616	0.202334	0.000117995	0.0321454	0.0121924
	N-acquisition proteins (n=23)		11.5857	12.7333	9.92361	3.48821	3.11564	4.91413	7.22542e-12	0.783277	0.0168722		81.605	0.265318	5.22775	12.9019	2.87113e-07	0.312732	1.7472e-07	0.164573	3.81844e-06	5.40075e-08	0.729486	5.7434e-06	0.222806	5.18276e-08	0.0215874	4.17055e-07	3.26568e-06	0.142072	0.000146799
		N-acquisition porin	6.27197	7.50099	5.76685	1.41529	1.18898	2.44858	4.11518e-09	0.752367	0.0978324		72.9377	0.52462	4.67333	21.8643	7.60284e-05	0.251247	5.60906e-05	0.636374	0.000786337	7.38586e-06	0.81075	0.000213786	0.323013	7.38586e-06	0.11385	5.60906e-05	0.000134804	0.251247	0.00271357
		Nitrate_reductase (n=2)	0.201936	0.230394	0.189592	0.104336	0.131579	0.140205	1.99436e-08	0.0937985	0.0905236		66.1047	5.13289	5.21795	23.5444	4.09707e-05	0.140934	0.00110409	0.516457	0.00331311	2.34488e-06	0.147883	0.000148379	0.0666642	4.09707e-05	0.0400832	9.00521e-05	0.00492868	0.622267	0.0145042
		Urea acquisition (n=4)	1.01708	0.896883	0.632056	0.343009	0.318906	0.393329	1.78241e-09	0.052982	0.00684945		67.0415	5.10112	9.46753	18.3899	1.08523e-06	0.254944	1.08523e-06	0.000708381	2.59657e-06	9.74444e-06	0.795591	0.00737602	0.631614	6.42249e-06	0.0124103	3.15668e-05	0.0043853	0.492176	0.0216873
	P-acquisition proteins (n=21)		1.54076	2.564	2.9076	17.0477	20.2255	14.1456	3.26283e-17	0.00661101	0.00285569		90.0073	2.41506	2.92701	4.65058	8.29014e-12	0.426652	5.94917e-13	0.302164	3.36028e-10	2.77474e-11	0.0182104	3.80229e-11	0.028085	1.018e-12	0.775183	1.55057e-09	1.03932e-12	4.70846e-05	2.45889e-09
		P-stress porin (n=1)	0.550293	1.17721	1.73288	7.89884	7.44584	6.97301	2.51219e-08	0.990536	0.548527		72.2265	0.020927	1.35465	26.3979	0.00019084	0.738922	0.0002063	0.581216	0.000272147	0.0002063	0.738922	0.000294978	0.678233	0.000291432	0.738922	0.000509543	0.000521459	0.738922	0.0011295
		PstS protein (n=1)	0.146201	0.240356	0.247454	5.54952	5.87486	4.49433	7.17843e-17	0.0835576	0.0646351		92.3973	1.17555	1.31161	5.11552	1.31471e-11	0.88508	7.49191e-12	0.88508	6.37997e-10	1.31471e-11	0.562801	1.31471e-11	0.0274253	7.49191e-12	0.986777	7.88027e-10	7.49191e-12	0.0050144	7.88027e-10
		Alkaline phosphatases (n=4)	0.00883175	0.0301003	0.0305797	1.88946	4.7192	0.510758	1.0645e-17	4.77896e-14	4.99977e-14		46.3327	25.8007	25.6956	2.17102	4.81529e-10	0.971621	2.03037e-18	0.971621	0.0152142	4.81529e-10	1.14586e-13	4.81529e-10	1.10947e-07	2.03037e-18	0.997897	0.0167476	2.03037e-18	1.85242e-17	0.0167476
	Metals acquisition proteins (n=8)		2.09223	2.34218	1.88517	1.4808	1.35968	1.1248	3.46894e-16	5.90303e-07	0.00373162		80.1335	11.7447	3.02483	5.09692	1.36999e-08	0.00192525	4.98344e-10	0.00732488	3.15726e-12	2.75795e-11	0.0962961	8.82494e-06	4.53606e-05	3.15726e-12	1.56061e-06	6.18575e-14	1.77859e-07	0.00302279	2.83855e-10
		Zinc_transport proteins (n=2)	0.652261	0.715412	0.532024	0.452186	0.381799	0.358982	1.2121e-09	0.00212903	0.0306466		65.4155	11.5425	5.80804	17.234	0.000234175	0.163529	5.75631e-06	0.0144676	2.13973e-06	6.95216e-06	0.130043	0.0925967	0.0535627	3.66352e-07	0.000541808	2.26065e-07	0.00296564	0.598421	0.000875463
		Iron_transport proteins (n=4)	1.42605	1.61171	1.33766	1.01218	0.962637	0.746084	3.96834e-13	9.20563e-05	0.0546567		77.2927	10.867	2.54708	9.29323	5.42284e-06	0.0129754	1.08673e-06	0.218193	3.30155e-09	1.8253e-08	0.471014	0.000110955	0.000845954	5.42285e-09	0.000691095	4.84997e-11	1.966e-05	0.0047671	1.87107e-08
	Phycobiliproteins (n=22)		14.0472	17.4379	17.8035	14.3726	13.7701	13.5441	7.48614e-05	0.0577283	0.00325532		33.5065	9.48909	21.6353	35.3691	0.808166	0.00250028	0.808166	0.00161062	0.804156	0.00524418	0.778517	0.00250028	0.628446	0.00164253	0.808166	0.00146999	0.00146999	0.808166	0.00146999
		Phycoerythrin (n=4)	7.50848	9.77262	10.2273	8.27344	7.80495	7.06931	0.00968544	0.329624	0.0148549		17.829	5.24823	22.7588	54.164	0.572148	0.0554311	0.743533	0.0297301	0.673263	0.20096	0.673263	0.0839837	0.319039	0.0839837	0.673263	0.0297301	0.0464414	0.572148	0.0259413
		Phycocyanin (n=2)	2.65426	3.46087	3.07608	2.42589	2.44103	2.56003	0.00278764	0.174211	0.200928		26.2434	8.895	8.11919	56.7424	0.671135	0.0539892	0.671135	0.33824	0.81488	0.0206928	0.961017	0.12162	0.808256	0.0206928	0.367119	0.0352147	0.12162	0.808256	0.223658
		Allophycocyanin (n=3)	1.04935	1.07068	0.960674	0.66181	0.656477	0.858627	0.000287358	0.800293	0.160484		38.7536	0.969758	8.5237	51.7529	0.0163069	0.925631	0.0163069	0.551752	0.201512	0.0163069	0.965792	0.0576095	0.201512	0.0163069	0.518656	0.201512	0.0576095	0.201512	0.51906
	Biosynthesis proteins (n=86)		14.3526	10.7567	10.0923	10.1764	8.35732	7.85319	4.70259e-08	3.7945e-07	0.0854855		41.0769	39.1387	3.66631	16.1182	4.61693e-06	3.31364e-05	1.78159e-08	4.50976e-06	7.54874e-09	0.440077	0.0150497	0.898189	0.00290247	0.00247851	0.396781	0.000407907	0.0184253	0.477931	0.0035528
		Ribosomal protein group 1 (n=55)	7.74755	5.52282	5.51491	4.61759	3.48454	3.30047	1.29053e-11	1.94725e-07	0.0865678		60.8375	26.691	2.30046	10.171	2.81441e-08	4.21106e-06	9.64733e-11	4.21106e-06	8.00401e-11	0.0215739	0.00543098	0.0215739	0.00166999	1.17103e-05	0.982466	4.21106e-06	1.17103e-05	0.653078	4.21106e-06
		Ribosomal protein group 2 (n=45)	7.43701	5.24327	5.21351	4.38115	3.25499	3.01037	4.90519e-12	5.93753e-08	0.0763551		60.7528	27.7788	2.21277	9.25563	1.30782e-08	1.7844e-06	3.72093e-11	1.7844e-06	2.24373e-11	0.0202601	0.00339308	0.0228454	0.000595619	6.97949e-06	0.929562	1.7844e-06	7.73352e-06	0.503786	1.7844e-06
		Polymerases (n=9)	3.11758	2.21369	1.71151	2.49965	2.19216	1.81454	0.14717	1.05082e-06	0.0473048		2.64707	60.8462	8.19617	28.3105	0.0136501	0.000769137	0.000769137	7.38864e-06	1.22029e-05	0.206993	0.187512	0.00253963	0.00728489	0.917966	0.0431405	0.0981585	0.0481162	0.109431	0.667311
		Chlorophyll biosynthesis (n=12)	0.717237	0.659313	0.709898	0.713025	0.658695	0.740315	0.869537	0.53527	0.955326		0.108496	5.0511	0.360521	94.4799	0.994498	0.994498	0.994498	0.994498	0.994498	0.994498	0.994498	0.994498	0.994498	0.994498	0.994498	0.994498	0.994498	0.994498	0.994498
	Heat shock and chaperonins (n=16)		5.59035	5.95522	9.58275	5.49133	6.62387	10.1689	0.108735	9.6284e-14	0.346885		0.935437	90.2287	0.746187	8.08967	0.806856	0.397952	0.0246388	1.57386e-09	2.54959e-10	0.297958	0.0155302	1.21727e-09	2.54959e-10	0.147363	8.21664e-09	9.06395e-10	2.35716e-07	1.08223e-08	0.195444
		chaperonin 60K (n=2)	3.89993	4.19183	6.7687	3.63725	4.38829	6.52146	0.614401	4.91835e-11	0.5892		0.149049	85.5032	0.618745	13.729	0.527503	0.523106	0.246984	1.29057e-07	4.6364e-07	0.196329	0.07451	7.86614e-08	1.29057e-07	0.584636	4.95608e-07	1.82643e-06	1.51393e-06	6.1342e-06	0.527503
		chaperonin 10K (n=1)	0.415856	0.413213	0.686887	0.453808	0.632642	0.968	0.0207369	0.000460057	0.378038		11.4177	40.1047	3.7747	44.7029	0.819717	0.983401	0.145698	0.0881039	0.0014435	0.819717	0.22811	0.14203	0.00207292	0.145698	0.0881039	0.0014435	0.819717	0.0501594	0.0881039
		chaperonin_DnaK2 (n=1)	0.60616	0.673464	0.980881	0.664281	0.796434	1.15938	7.82965e-06	1.96016e-14	0.0874405		8.65742	83.4072	1.45832	6.47701	0.134867	0.0908538	4.80489e-05	1.19497e-09	1.4213e-12	0.804366	0.00193404	1.97728e-08	7.72775e-12	0.00329128	2.89977e-08	7.72775e-12	6.38413e-05	1.78411e-09	8.66042e-05
	Motility proteins (n=3)		4.7335	4.67823	5.35759	5.1878	5.14937	3.84314	0.716111	0.836608	0.237776		0.491572	1.30493	11.0789	87.1246	0.895515	0.967164	0.895515	0.895515	0.895515	0.895515	0.967164	0.967164	0.851735	0.895515	0.895515	0.895515	0.967164	0.851735	0.851735
		Motility protein MotA (n=1)	0.137185	0.160414	0.0936343	0.165374	0.137151	0.0611172	0.381166	3.61038e-06	0.0518848		1.05143	58.3801	8.86487	31.7036	0.173826	0.237238	0.998496	0.0423648	0.00102687	0.839522	0.173826	0.00151135	7.58619e-05	0.237238	0.00253424	7.58619e-05	0.0423648	0.00102687	0.1351
		Motility protein SwmA (n=1)	4.50605	4.40929	5.19686	4.92782	4.92057	3.71115	0.734454	0.914501	0.249482		0.432327	0.658643	10.8063	88.1027	0.89399	0.98355	0.89399	0.89399	0.89399	0.89399	0.993834	0.89399	0.89399	0.89399	0.89399	0.89399	0.89399	0.89399	0.89399
		Motility protein SwmB (n=1)	0.0902642	0.108524	0.0671014	0.0946031	0.0916517	0.0708815	0.616673	0.000509039	0.249554		0.531981	43.7422	6.08714	49.6387	0.816654	0.132265	0.890417	0.0722204	0.119197	0.239002	0.824602	0.0544833	0.0722204	0.15511	0.00531644	0.00692393	0.0722204	0.102741	0.816654
	Photic electron transport proteins (n=42)		4.99396	4.48387	3.51745	5.57284	5.46987	4.39491	0.000977916	0.000107794	0.732712		21.3206	41.4225	0.953176	36.3037	0.185913	0.233815	0.250692	0.00313453	0.1857	0.021476	0.814779	0.000188796	0.0167989	0.0312931	0.0312931	0.814779	0.000188796	0.021476	0.0469393
		Photosystem proteins	1.99369	1.67993	1.54	1.66892	1.56838	1.48999	0.0142927	6.88438e-05	0.172012		10.8841	45.7658	5.91434	37.4358	0.0163061	0.0120985	0.000944882	0.000221627	0.000167327	0.830685	0.285091	0.0908525	0.0529366	0.343369	0.12457	0.0725767	0.544717	0.343369	0.752134
		Quinones (n=11)	0.484384	0.380217	0.375371	0.405565	0.380753	0.405877	0.552923	0.122971	0.239213		1.13261	14.321	9.50045	75.0459	0.298918	0.165526	0.165526	0.165526	0.298918	0.808985	0.808985	0.808985	0.994625	0.994625	0.994625	0.808985	0.994625	0.808985	0.808985
		Cytochrome (n=1)	0.150207	0.151783	0.126802	0.121315	0.15047	0.141463	0.532023	0.194264	0.110001		1.2273	10.7184	14.7943	73.26	0.261803	0.985384	0.985384	0.278027	0.739867	0.261803	0.261803	0.877137	0.358792	0.985384	0.278027	0.739867	0.278027	0.739867	0.58227
		Ferredoxins (n=4)	0.552128	0.995943	0.660051	0.589189	0.848258	0.70407	0.879155	0.149341	0.829185		0.0827937	14.4482	1.32376	84.1453	0.883502	0.764821	0.764821	0.837644	0.837644	0.764821	0.777118	0.883502	0.837644	0.837644	0.764821	0.764821	0.837644	0.837644	0.883502
		ATP synthase (n=7)	1.56462	1.0933	0.703094	2.57493	2.36561	1.54158	3.60178e-14	8.81335e-11	0.0410463		59.0554	33.5138	1.73605	5.69476	1.2753e-08	0.000522039	4.48704e-07	1.88714e-07	0.841843	1.227e-11	0.0849702	2.33653e-13	1.00451e-08	2.15466e-10	0.00261376	0.000796881	1.5657e-12	3.11672e-07	2.61884e-07
	Oxidative stress proteins (n=17)		3.96032	3.23771	3.76187	3.0131	2.67348	3.26074	0.000827581	0.026033	0.541102		30.1712	17.6237	2.60458	49.6005	0.0235914	0.0760617	0.0043967	0.557342	0.0760617	0.539205	0.375177	0.0760617	0.529351	0.142237	0.162788	0.940289	0.0113643	0.140064	0.168659
		Ni SOD (n=1)	0.348933	0.228373	0.26048	0.17081	0.191784	0.258091	0.00681478	0.183249	0.0171102		19.0142	7.9086	21.0113	52.0659	0.00467791	0.0444496	0.00816038	0.107677	0.107677	0.279889	0.669464	0.107677	0.107677	0.540031	0.564826	0.564826	0.217368	0.217368	0.955451
		Rubrerythrin (n=1)	1.88483	1.38587	1.67643	1.53952	1.25413	1.48419	0.090343	0.0532463	0.778734		9.08846	19.3923	1.47507	70.0442	0.383651	0.239005	0.123467	0.583037	0.299079	0.638197	0.438906	0.638197	0.802709	0.638197	0.438906	0.704305	0.299079	0.569725	0.583037
		Thioredoxin peroxidase (n=1)	0.879058	0.771426	0.900138	0.548092	0.447946	0.602612	0.0250065	0.669877	0.994191		18.7151	2.66792	0.0381595	78.5788	0.516199	0.769625	0.516199	0.927686	0.516199	0.639356	0.769625	0.516199	0.872726	0.516199	0.769625	0.761273	0.516199	0.761273	0.516199
	Cell structure (n=9)		2.25011	2.68441	1.99374	1.88948	2.13275	2.51632	0.164385	0.0192513	0.000126784		3.31244	15.0642	42.9805	38.6429	0.0572218	0.0266933	0.4946	0.172912	0.171001	0.000525395	0.182784	0.512526	0.0026606	0.00662699	0.00142231	0.368247	0.443551	0.0475417	0.00837009
		Cell structure_SpoVT (n=3)	1.30696	1.64469	0.905468	1.03058	1.05235	1.14738	0.00407388	0.00214511	0.000109374		13.0199	20.7202	35.2743	30.9856	0.0496816	0.0169114	0.0656718	0.00521838	0.261174	0.000116801	0.850253	0.353934	0.364304	0.000125916	1.56336e-05	0.000784379	0.286059	0.442065	0.0738373
		Cell structure_celldivision (n=5)	0.680149	0.691104	0.740599	0.532444	0.605881	0.774956	0.079358	0.00655711	0.134243		7.59212	28.2429	9.88716	54.2778	0.0801404	0.862475	0.343704	0.429545	0.305973	0.0680673	0.343704	0.0211668	0.0108134	0.321279	0.503881	0.321279	0.103963	0.0622378	0.630014
		Cell struuture_cellshape MreB (n=1)	0.262996	0.348615	0.347668	0.326457	0.474524	0.593979	5.6217e-07	2.55596e-06	0.00669937		35.5149	36.053	9.69748	18.7347	0.127171	0.0442406	2.30138e-05	0.0442406	7.1838e-08	0.615871	0.00141957	0.615871	1.54153e-06	0.0046857	0.979972	3.12962e-06	0.0046857	0.00635239	3.12962e-06
	Carbon fixation proteins (n=5)		1.59383	1.35033	1.17629	1.74294	1.68149	1.61826	8.49644e-05	0.00880083	0.200925		36.3181	18.9295	5.60203	39.1504	0.298279	0.0771744	0.556052	0.00419737	0.830634	0.00581849	0.633358	0.000590199	0.381922	0.018107	0.226741	0.055575	0.00117716	0.633358	0.00325183
		Carboxysome proteins (n=3)	0.56479	0.470249	0.411885	0.611831	0.619273	0.628912	0.052799	0.711351	0.593003		13.8763	2.3101	3.57145	80.2422	0.864198	0.801199	0.864198	0.510662	0.864198	0.510662	0.949854	0.502804	0.949854	0.510662	0.864198	0.510662	0.502804	0.949854	0.502804
		Rubisco (n=2)	1.02904	0.880082	0.764406	1.1311	1.06222	0.989343	0.00291905	0.0128136	0.616178		23.617	22.61	2.12663	51.6463	0.356392	0.227551	0.711818	0.0323557	0.705767	0.034807	0.513524	0.0056496	0.231059	0.12795	0.341183	0.345133	0.0196895	0.513524	0.0545163
	Transmembrane (n=80)		3.96027	4.39206	3.54709	3.3925	5.15778	2.80577	0.127233	1.3306e-10	2.2793e-05		1.26924	68.9886	17.5376	12.2046	0.010808	0.0458566	9.47135e-06	0.05175	1.34752e-05	8.17301e-05	3.47964e-08	0.443828	0.00941869	0.00126131	0.000517248	1.2132e-07	1.2132e-07	2.45174e-10	0.00154565
	Lipid (n=32)		0.960498	0.855017	0.970604	0.876236	0.7955	0.987505	0.496352	0.140241	0.782891		1.63175	14.5985	1.69133	82.0784	0.680857	0.680857	0.664282	0.924817	0.924817	0.924817	0.680857	0.680857	0.680857	0.790795	0.680857	0.680857	0.664282	0.664282	0.924817
	Sulfolipid (n=2)		0.0883801	0.0954691	0.146648	0.0680716	0.0748924	0.104529	1.03223e-05	7.42623e-08	0.143987		23.8489	54.3363	3.25336	18.5614	0.0407119	0.437059	0.163968	2.76654e-06	0.100276	0.00765589	0.437059	4.45285e-08	0.000745755	0.0407119	1.5169e-05	0.351028	1.18773e-07	0.00464397	0.000168891
	Phospholipid (n=2)		0.0357761	0.0367015	0.0468247	0.0301427	0.0325954	0.0446379	0.0858898	0.000147591	0.818614		5.97794	48.5505	0.752111	44.7195	0.233667	0.811896	0.520123	0.0250685	0.0645395	0.168177	0.611027	0.00334269	0.00558138	0.403757	0.0364066	0.093641	0.00558138	0.0169473	0.6158
