# Supplementary material for: Proteome trait regulation of marine Synechococcus elemental stoichiometry under global change
Source: ISME J. 2024 Mar 21;18(1):wrae046. doi: 10.1093/ismejo/wrae046 (PMC11020310; doi:10.1093/ismejo/wrae046)
Supplement: TS10_Normalized_excl_PA_1236_wrae046 [file ts10_normalized_excl_pa_1236_wrae046.xlsx]

## Sheet: Norm_exc_area_1236
Table S10. Normalized exclusive peak area intensity of proteins with at least 2 representative peptides. 2 entries were removed to avoid repetition because they were repeated in a "group of" proteins (identified in the name that is included). 5 decoy entries are highlighted in green.
Temperature of chemostat (deg C)						20	20	24	24	28	28	20	20	24	24	28	28	20	20	24	24	28	28	20	20	24	24	28	28	20	20	24	24	28	28
Nitrate:phosphate input ratio into chemostats						1.7	80	1.7	80	1.7	80	1.7	80	1.7	80	1.7	80	1.7	80	1.7	80	1.7	80	1.7	80	1.7	80	1.7	80	1.7	80	1.7	80	1.7	80
Sampling time point						1	1	1	1	1	1	2	2	2	2	2	2	3	3	3	3	3	3	4	4	4	4	4	4	5	5	5	5	5	5
Sampling day from chemostat start day						38	38	38	38	38	38	43	43	43	43	43	43	47	47	47	47	47	47	50	50	50	50	50	50	57	57	57	57	57	57
#	Protein Name	Protein ID	Molecular Weight (kDa)	Identified Peptide Count	Protein Group Score	Exclusive peak area intensity (Normalized)
1	tr|Q7U5I1|Q7U5I1_SYNPX NADPH-protochlorophyllide oxidoreductase OS=Synechococcus sp. (strain WH8102) OX=84588 GN=pcr PE=3 SV=1	Q7U5I1	34	10	1	36512080	27473040	29377750	28532880	23745840	30974920	32799790	29543560	32323770	26680250	33625710	30281300	35156160	31423560	32610980	25906270	24356600	23512010	29362980	30060110	28830090	26854680	27109600	30163630	28791250	27019150	29582830	29234950	23546140	28699560
2	sp|Q7U5E8|TAL_SYNPX Transaldolase OS=Synechococcus sp. (strain WH8102) OX=84588 GN=tal PE=3 SV=1	Q7U5E8	43	22	1	110405700	183860800	105709600	218626400	101649200	304532100	90942810	150232400	70856000	148813600	75777950	189438700	62572140	86455450	77978770	142916000	85113960	145242300	49139050	110397700	64473750	115644400	94738450	103194300	82406730	165887400	105004900	224134000	145027500	249703000
3	tr|Q7U913|Q7U913_SYNPX Putative aminotransferase (DegT family) OS=Synechococcus sp. (strain WH8102) OX=84588 GN=SYNW0446 PE=3 SV=1	Q7U913	43	2	1	961968	1158383	1185556	1265465	2204162	1285867	843893	1077775	1109442	862433	2243950	1533411	877528	494155	1451151	936404	2245367	1187856	605299	430783	945516	901256	2012071	451673	537113	875457	1275787	1334179	1714935	1419260
4	tr|Q7U8C9|Q7U8C9_SYNPX Putative nicotinamide nucleotide transhydrogenase, subunit alpha 1 (A1) OS=Synechococcus sp. (strain WH8102) OX=84588 GN=pntA-1 PE=3 SV=1	Q7U8C9	39	13	1	71749080	68467880	80514260	71467070	87341430	84894440	70646490	68108590	89468010	65273780	90621460	91169550	78995620	48943540	93119350	61643050	95789840	68979540	69871990	49933270	80439330	51944030	90316020	45302010	71500190	69680540	79893350	74721980	89495130	81260180
5	tr|Q7U825|Q7U825_SYNPX Glyceraldehyde-3-phosphate dehydrogenase OS=Synechococcus sp. (strain WH8102) OX=84588 GN=gap3 PE=3 SV=1	Q7U825	37	14	1	33464170	109980600	38958730	79143900	24845290	112980200	35267540	65139900	15783800	79947410	22420370	93958100	11238140	63511050	15733780	66179940	20827580	87413570	13140450	64673680	11379250	66234680	24941860	125159400	33055830	72924200	44451240	78733170	28074760	102411600
6	tr|Q7U5R7|Q7U5R7_SYNPX Uncharacterized protein OS=Synechococcus sp. (strain WH8102) OX=84588 GN=SYNW1632 PE=4 SV=1	Q7U5R7	9	7	1	8884211	13342000	4784896	14606660	5433501	15310640	8903576	21296560	6513453	23691850	6810373	23446990	12131930	19091870	8058431	24496330	6740498	27462270	11838700	17881470	6582095	21679090	7288953	17273300	8132632	14101670	7979937	17763550	6331992	16672570
7	tr|Q7U533|Q7U533_SYNPX Similar to chloroplast membrane-associated 30 kD protein OS=Synechococcus sp. (strain WH8102) OX=84588 GN=SYNW1879 PE=3 SV=1	Q7U533	28	12	1	43537650	51869260	37434800	48643850	40698560	52578480	55802060	48559800	35934610	43179040	41576080	57432050	48190610	32833980	37946200	40860240	40754910	49070790	43499570	38716100	37347770	36276120	38410860	35920330	34995990	45680260	30568510	50659720	52827190	60049330
8	sp|Q7U8K4|RPOB_SYNPX DNA-directed RNA polymerase subunit beta OS=Synechococcus sp. (strain WH8102) OX=84588 GN=rpoB PE=3 SV=1	Q7U8K4	122	48	1	453190200	406786400	306705100	363294500	201832800	310057100	429041900	367397300	374142600	413693100	211617200	198141400	500933900	408799400	344460100	378625500	208609000	269130600	436602500	453144400	362340100	357940700	284580700	275654300	424753200	367052200	320775900	356983800	238588900	235378600
9	sp|Q7U4D2|EFG_SYNPX Elongation factor G OS=Synechococcus sp. (strain WH8102) OX=84588 GN=fusA PE=3 SV=1	Q7U4D2	75	30	1	221870600	364948900	172433600	317438400	131006700	224527100	262674200	486872400	231723100	497843700	139280200	210520200	320027300	358330000	247992100	409019400	153914900	185116700	206963200	527670100	246649000	343091500	258112500	141953600	229237600	407940300	188117100	404255600	188875000	290544100
10	tr|Q7TTV8|Q7TTV8_SYNPX Putative O-Acetyl homoserine sulfhydrylase OS=Synechococcus sp. (strain WH8102) OX=84588 GN=cysD PE=3 SV=1	Q7TTV8	47	14	1	133441500	149782700	110300100	163022600	99580150	226915200	130171600	128117300	165530000	203478900	138801800	166110800	145093400	132825500	156961800	187117200	142361300	159292800	98960400	164028400	141555800	137727600	139580000	128617900	108857800	144457600	133241200	143238600	144644300	175565100
11	sp|Q7U5F4|RRF_SYNPX Ribosome-recycling factor OS=Synechococcus sp. (strain WH8102) OX=84588 GN=frr PE=3 SV=1	Q7U5F4	20	10	1	104550100	91984990	87629880	67562950	82584170	81606290	92452580	77528780	99807490	96522630	86192060	78858440	93912720	71915260	86240240	101981000	92922230	115918200	92089080	94686970	88255280	82174530	84603010	79793590	88323330	71132560	91181470	74260120	101220000	99874250
12	tr|Q7U7M4|Q7U7M4_SYNPX MotA_ExbB domain-containing protein OS=Synechococcus sp. (strain WH8102) OX=84588 GN=SYNW0957 PE=3 SV=1	Q7U7M4	47	17	1	45684170	95491820	79414790	72578250	51184270	27188410	51627780	107402700	86898070	71838000	50991090	38024740	69523570	67716530	83576800	75414980	49500510	37557740	73409570	85188380	85564080	70610890	37509640	15585690	60430970	78538300	60037530	70762000	13930680	25555340
13	sp|Q7U515|PNP_SYNPX Polyribonucleotide nucleotidyltransferase OS=Synechococcus sp. (strain WH8102) OX=84588 GN=pnp PE=3 SV=1	Q7U515	78	27	1	501025300	391583100	341963200	276020800	285232700	268622300	491156900	360915400	420137200	264995100	308105200	249528100	514029500	296253500	398554500	256320300	298382500	216468100	392636200	299608400	359538300	211636800	310037400	160302300	452847000	369474100	363200400	267867700	310129300	243830400
14	tr|Q7U9Q9|Q7U9Q9_SYNPX Possible similar to leukotoxin secretion protein OS=Synechococcus sp. (strain WH8102) OX=84588 GN=SYNW0194 PE=4 SV=1	Q7U9Q9	44	13	1	23164270	31943020	28008410	37409990	24173940	34694020	24752090	35114030	28176300	36347050	24428380	36651940	23741430	26832780	31019570	36980040	23978140	29110190	23384180	28229960	28783600	29430410	22909410	27835110	24416900	36021200	26822170	35975940	21968590	37929460
15	tr|Q7U4N7|Q7U4N7_SYNPX Uncharacterized protein OS=Synechococcus sp. (strain WH8102) OX=84588 GN=SYNW2030 PE=4 SV=1	Q7U4N7	23	5	1	17055930	3457237	9333102	1876437	6375432	2443567	15549240	3309701	7048827	1573345	6262671	1650609	11415760	2169185	8374775	1610850	5205913	1339491	10395400	2586552	6288890	1311684	6240644	681128	12495380	3370222	8288376	1805577	8381904	1624731
16	tr|Q7U6Q9|Q7U6Q9_SYNPX Heat shock protein HtpG OS=Synechococcus sp. (strain WH8102) OX=84588 GN=htpG PE=3 SV=1	Q7U6Q9	71	27	1	115892500	161834900	111810600	190584500	190693300	394098600	103872500	160128500	147405700	275497600	239506000	349633800	126243700	223412200	134034700	254906300	222612000	400943900	111522900	197225400	121403000	194254500	269100500	351550800	104779900	154334900	117485000	202963000	329888200	370304200
17	tr|Q7U3F5|Q7U3F5_SYNPX Ferredoxin--nitrite reductase OS=Synechococcus sp. (strain WH8102) OX=84588 GN=nirA PE=4 SV=1	Q7U3F5	57	19	1	81281600	59813500	101923000	68540090	88402500	63206980	72193900	56828310	113058900	74118880	87809990	64562580	89238540	43284420	117800700	69608590	82049480	66602950	88728350	56022080	102414600	63875540	76790210	50059640	89340110	53299860	94588050	67470500	59883150	68045350
18	tr|Q7U7H1|Q7U7H1_SYNPX Acetyl-coenzyme A synthetase OS=Synechococcus sp. (strain WH8102) OX=84588 GN=acs PE=3 SV=1	Q7U7H1	75	14	1	41833100	34101200	46710600	43447830	55724060	65027560	35168320	29282300	37106820	22418420	38992960	43740660	21442670	14420910	35859450	24547220	46513770	32734130	21621440	16000830	34073320	18974890	49866480	25051610	36529280	35789270	49549720	43381710	63913280	57082890
19	tr|Q7U865|Q7U865_SYNPX PPIase cyclophilin-type domain-containing protein OS=Synechococcus sp. (strain WH8102) OX=84588 GN=SYNW0759 PE=4 SV=1	Q7U865	51	7	1	2915289	5191108	2513385	9569827	1843903	4379540	2544561	4514297	1782942	4428299	1237634	4621399	786094	678718	2362823	4770072	1400082	3494346	435303	1042731	493639	1875432	257401	307430	2032328	4615795	3108933	5183134	398713	1698076
20	tr|Q7U939|Q7U939_SYNPX Uncharacterized protein OS=Synechococcus sp. (strain WH8102) OX=84588 GN=SYNW0420 PE=4 SV=1	Q7U939	43	11	1	61501750	104071800	45277290	108746000	54316220	65624020	66590450	113024100	84237530	73696590	66803480	63523530	76378280	52592800	82354810	67262960	64811800	47435300	52393210	60635610	72411410	67164070	78152510	37808670	62184970	72137880	62810710	80741860	67101420	51625630
21	sp|Q7TTS1|GCST_SYNPX Aminomethyltransferase OS=Synechococcus sp. (strain WH8102) OX=84588 GN=gcvT PE=3 SV=1	Q7TTS1	40	6	1	9471671	3740970	5171986	5545849	4835300	11602580	6088130	5021603	4729702	7785386	5494815	8049261	3294513	6255181	6033550	6692939	3985225	7488106	1870051	5483815	4408564	6715522	3260711	3797217	5939812	4394250	10084340	5791851	3963177	4331846
22	tr|Q7U4L4|Q7U4L4_SYNPX Molybdopterin biosynthesis protein OS=Synechococcus sp. (strain WH8102) OX=84588 GN=moeB PE=4 SV=1	Q7U4L4	41	3	1	115876	163038	159014	121166	173062	68294.5	231700	594311	284813	77214.5	169844	546190	107227	126874	365757	107833	511846	71476.7	87173.3	77415.1	118852	86835.3	304293	138622	144701	475984	344340	329478	306896	451259
23	sp|Q7U3T1|ENO_SYNPX Enolase OS=Synechococcus sp. (strain WH8102) OX=84588 GN=eno PE=3 SV=1	Q7U3T1	45	15	1	20510550	53766550	32990240	74359500	33282130	76051170	21196790	55836930	41061000	102699700	38777360	86142480	28632520	78627950	40978720	99265540	38715670	101829900	26092970	68079800	37001200	89826590	38371410	102947400	19852790	57704660	30581540	74303510	24207380	84931180
24	tr|Q7U909|Q7U909_SYNPX Putative sugar-phosphate nucleotide transferase OS=Synechococcus sp. (strain WH8102) OX=84588 GN=SYNW0450 PE=4 SV=1	Q7U909	39	11	1	20511700	25544540	31753870	28070050	43687580	41358320	17957500	22464050	18428710	11725040	27203100	32981580	9862458	9819379	21837520	13357120	32624980	17345330	8451175	8647966	16364000	10677050	33253930	14259140	13079060	18682310	31055150	27550000	37875570	37730210
25	tr|Q7U9F5|Q7U9F5_SYNPX Photosystem II manganese-stabilizing polypeptide OS=Synechococcus sp. (strain WH8102) OX=84588 GN=psbO PE=3 SV=1	Q7U9F5	30	15	1	70977770	101565500	70280080	82597870	77020650	98125570	70811980	88531880	69306130	77101790	72270830	90749600	56656240	49815480	71551940	87692350	74604920	82940110	47096010	63012550	63104350	53490330	85150690	48453500	60783980	95352160	70865180	111055700	88884650	101430200
26	tr|Q7U3F1|Q7U3F1_SYNPX Putative zinc transport system substrate-binding protein OS=Synechococcus sp. (strain WH8102) OX=84588 GN=SYNW2481 PE=3 SV=1	Q7U3F1	33	11	1	264305200	253726900	291260200	172673100	230463000	193805000	307954300	246641400	448846400	249992100	270628800	173253800	341849900	194162000	344837000	206530600	197251000	163072700	248556300	227873900	339148400	175288100	217466200	102745500	259327100	217218100	307169500	185866200	212531900	183687700
27	sp|Q7TTX6|PUR9_SYNPX Bifunctional purine biosynthesis protein PurH OS=Synechococcus sp. (strain WH8102) OX=84588 GN=purH PE=3 SV=1	Q7TTX6	55	18	1	45175350	39232250	27549970	22816630	32805590	35907280	40825710	38498470	34884700	42345080	47195290	34761620	59011480	61891330	42317610	41616040	47145730	41445370	55689320	58419870	39667160	36032390	47444370	48390130	50588740	40877790	32242910	31004450	49320290	36043750
28	tr|Q7U448|Q7U448_SYNPX Possible porin OS=Synechococcus sp. (strain WH8102) OX=84588 GN=som PE=3 SV=1	Q7U448	54	35	1	272018200	4963973000	575116800	5831694000	549099100	5713807000	220297700	8073123000	562172200	3518814000	507098600	4556209000	221289700	1581263000	609382800	2184172000	770990000	1449384000	200207000	2738263000	493837900	2791006000	1008935000	1666153000	298856600	4554099000	663024200	5818417000	1104317000	3866122000
29	sp|Q7U8K2|RPOC2_SYNPX DNA-directed RNA polymerase subunit beta' OS=Synechococcus sp. (strain WH8102) OX=84588 GN=rpoC2 PE=3 SV=1	Q7U8K2	148	56	1	436246900	397120900	310368400	350902200	209703500	289594400	424595600	371990500	316335400	341174200	198563000	227297700	442635900	328685000	317579900	333208800	192548100	238691100	377324100	390400000	318129200	294338600	256621600	220087400	399151800	379016500	296230700	308667200	204236800	216347400
30	tr|Q7U8X3|Q7U8X3_SYNPX Phycobiliprotein ApcE OS=Synechococcus sp. (strain WH8102) OX=84588 GN=apcE PE=3 SV=1	Q7U8X3	105	40	1	150842600	232206500	210109600	211459800	198023000	200126200	171240800	228229000	270929700	351149600	255829900	245773700	240168000	315208600	275541200	319156400	253602700	305147900	211955300	287735800	258156100	287862200	236302500	291057500	151852900	225112100	190603300	238476300	181929800	242653100
31	tr|Q7U9D2|Q7U9D2_SYNPX Uncharacterized protein OS=Synechococcus sp. (strain WH8102) OX=84588 GN=SYNW0326 PE=4 SV=1	Q7U9D2	18	8	1	56707150	47409950	64332180	73484090	70451520	87165630	48951490	45601580	95635360	103737300	79353170	89965560	69869690	37093010	87141230	98749300	84090970	110483300	59860340	48128900	83475190	67826510	71995920	59683740	47981110	49166410	63434250	71349380	67306100	83891130
32	tr|Q7U8H1|Q7U8H1_SYNPX dTDP-4-dehydrorhamnose reductase OS=Synechococcus sp. (strain WH8102) OX=84588 GN=rfbD PE=3 SV=1	Q7U8H1	32	7	1	3273575	5442051	4784402	5484917	7570909	7607071	4300497	5792919	7181963	8200346	9190474	10137220	6166742	6356937	7043567	7287705	8259514	9932539	6337327	5948897	7330921	6994222	7708596	9234504	4403508	5292239	5188623	6641397	7188842	9671124
33	tr|Q7U4S0|Q7U4S0_SYNPX Uncharacterized protein OS=Synechococcus sp. (strain WH8102) OX=84588 GN=SYNW1993 PE=4 SV=1	Q7U4S0	15	2	1	1205839	548901	1070476	554079	1509031	577374	748568	2178486	1743543	5190669	2046496	2884364	1391501	4206085	2022512	8004341	5487447	9710663	1697828	5111833	2203362	3447912	1851405	7733655	620625	756724	1301263	1148503	938491	1786581
34	tr|Q7U3R0|Q7U3R0_SYNPX Rubrerythrin OS=Synechococcus sp. (strain WH8102) OX=84588 GN=SYNW2369 PE=4 SV=1	Q7U3R0	26	14	1	644664600	431196300	632129500	538856300	600360200	989219500	958975900	1193801000	883869700	802786700	704574800	868356000	1247602000	695962100	746672000	716032600	696696000	555473400	502862700	832176800	338622300	557744300	984711500	380815200	948852300	864554500	851720100	723507000	773868400	796341200
35	sp|Q7U428|PLSX_SYNPX Phosphate acyltransferase OS=Synechococcus sp. (strain WH8102) OX=84588 GN=plsX PE=3 SV=1	Q7U428	46	6	1	16113430	16144020	19975380	19347370	22080190	21073500	16310530	15179360	16106240	16957300	18892500	19460220	14772880	16011610	17688620	15203460	20272960	17976290	15292560	15047900	16794270	16334580	21775960	20200880	16263540	15022920	19510970	18227850	20642150	23271260
36	sp|Q7U662|SYT_SYNPX Threonine--tRNA ligase OS=Synechococcus sp. (strain WH8102) OX=84588 GN=thrS PE=3 SV=1	Q7U662	69	17	1	19545690	24886350	22596470	27241030	19477600	22432180	23564910	21851790	21625360	38348660	17759560	29029920	25328630	25284250	25485910	30132120	21374810	24835150	24777270	32459340	26944940	31061490	25451960	29024790	22082320	25232090	24015980	36439550	22277680	30270430
37	sp|Q7U770|FBSB_SYNPX D-fructose 1,6-bisphosphatase class 2/sedoheptulose 1,7-bisphosphatase OS=Synechococcus sp. (strain WH8102) OX=84588 GN=SYNW1116 PE=3 SV=1	Q7U770	35	10	1	252198200	147638000	130224500	147628900	77440470	215331200	184996000	84376940	94380570	70666890	36045840	78853340	87264170	19715010	87678190	92387530	68380730	57069230	49451830	69933930	71180840	34649860	88046610	20189730	101906900	133865900	175239600	142162300	125093800	111911500
38	tr|Q7U4M3|Q7U4M3_SYNPX Photosystem I 16 kDa polypeptide OS=Synechococcus sp. (strain WH8102) OX=84588 GN=psaD PE=3 SV=1	Q7U4M3	16	7	1	74548500	136098700	113302200	132837500	129037500	183424100	112996100	158305900	186881100	159959500	144678900	175497600	110226000	165357500	154502800	146331700	101386400	138510700	146831900	152988200	127102400	142992900	140105700	121131900	122465500	158320200	156777600	171310800	154112100	55476630
39	tr|Q7U9R0|Q7U9R0_SYNPX Putative multidrug efflux ABC transporter OS=Synechococcus sp. (strain WH8102) OX=84588 GN=SYNW0193 PE=4 SV=1	Q7U9R0	107	28	1	46225660	85246390	69884500	105664400	53052710	89577410	46106040	83575980	70486340	96463510	55176430	74989420	53714150	89528350	76255690	88213530	63427910	80750110	58302540	87277200	71844150	97789040	61620920	81425940	45489760	84040480	52263650	86548050	41953610	78061260
40	tr|Q7U5A8|Q7U5A8_SYNPX Uncharacterized protein OS=Synechococcus sp. (strain WH8102) OX=84588 GN=SYNW1799 PE=4 SV=1	Q7U5A8	76	18	1	29841300	55917790	45506750	85949190	55214490	92009540	28010870	51344800	43590980	66903160	54891100	92413100	29446180	28391130	44080800	70015600	53742580	80852580	26959580	36310350	43931500	61250060	50150790	56609230	29501910	51157970	46540340	82963880	53458280	103471800
41	tr|Q7U4S8|Q7U4S8_SYNPX 30S ribosomal protein S1, homolog A OS=Synechococcus sp. (strain WH8102) OX=84588 GN=rps1a PE=4 SV=1	Q7U4S8	41	15	1	206847400	148036300	127559800	114476600	97756510	103563600	208253800	145499300	147929400	95194620	96952900	79683710	185929000	67227660	124244600	89810710	102404900	65581170	156534300	95503670	128143500	72814430	128477100	50047710	183906400	146479600	138364800	120264700	155127900	75403390
42	sp|Q7U9G9|SYI_SYNPX Isoleucine--tRNA ligase OS=Synechococcus sp. (strain WH8102) OX=84588 GN=ileS PE=3 SV=1	Q7U9G9	109	13	1	9314910	9257792	9205279	11179300	10296180	11705520	7917763	9112042	8995993	6574121	9563084	12508240	7609143	3700986	11064410	9083823	8981613	9017472	7537814	4722816	9641883	6770701	10937080	5435035	9218134	11732220	11559520	11927370	13679080	14493930
43	sp|Q7U402|NU1C_SYNPX NAD(P)H-quinone oxidoreductase subunit 1 OS=Synechococcus sp. (strain WH8102) OX=84588 GN=ndhA PE=3 SV=1	Q7U402	40	6	1	4583057	19275810	13293450	8625198	6963259	3348368	17510460	18288820	16717260	12286920	9071474	6049031	21838550	13541780	13756120	11912090	6185573	5971382	26870160	15422290	12874880	14455010	4779724	5025972	10593260	18649780	4303497	17037440	5091757	10159670
44	sp|Q7U3C4|DNAK2_SYNPX Chaperone protein dnaK2 OS=Synechococcus sp. (strain WH8102) OX=84588 GN=dnaK2 PE=3 SV=1	Q7U3C4	68	39	1	280196700	423445700	314602200	455441900	393621200	633185300	294830900	412840900	377946000	462560700	414311300	619026100	294159700	246724300	339559800	426857900	376804900	495608700	224977700	306929500	302456100	309060600	466684600	352787400	259053300	371102800	329964300	483229600	541350500	650057900
45	tr|Q7U3E5|Q7U3E5_SYNPX Putative cyanate ABC transporter OS=Synechococcus sp. (strain WH8102) OX=84588 GN=SYNW2487 PE=4 SV=1	Q7U3E5	61	13	1	312465100	111395400	416741100	130644100	230194000	133074000	328276000	111132000	558817000	179036300	264379600	121176100	339935800	116511800	526937200	186681400	269212800	116396200	258032600	114118700	418068400	131926400	186266200	99610440	240076200	108981400	336446100	109536900	108475800	116413600
46	tr|Q7U760|Q7U760_SYNPX Uncharacterized protein OS=Synechococcus sp. (strain WH8102) OX=84588 GN=SYNW1126 PE=4 SV=1	Q7U760	20	7	1	11748410	11668660	12442950	14153480	15262530	13367260	10138510	16011620	13511560	18342450	18098210	17831240	15335150	10275970	14141240	19142100	17497070	20494570	14296930	13204730	13464770	15012070	17866140	6228015	11689820	14992190	12238040	14976990	14636560	16117520
47	sp|Q7U3K4|PYRG_SYNPX CTP synthase OS=Synechococcus sp. (strain WH8102) OX=84588 GN=pyrG PE=3 SV=1	Q7U3K4	60	10	1	14171420	15675910	10038620	13082870	7273356	10461470	12664140	11517290	10713920	9719143	7294798	8911586	12926900	6403423	9243806	10295590	9419361	8477652	10400900	9806278	9539677	10245740	8683617	4743567	11237800	11113860	9904258	13110510	9686023	9441934
48	tr|Q7U5P0|Q7U5P0_SYNPX Uncharacterized protein OS=Synechococcus sp. (strain WH8102) OX=84588 GN=SYNW1661 PE=4 SV=1	Q7U5P0	12	4	1	4612052	7360982	2848999	7117123	2076748	9022255	4994786	11551880	3898637	6516665	1958906	6053037	2679409	3523252	2862322	9950768	2763116	12442790	1431237	5120990	2465125	4724766	1789041	2403294	4266785	10790560	6748969	13518460	2667802	15799340
49	sp|Q7U8K3|RPOC1_SYNPX DNA-directed RNA polymerase subunit gamma OS=Synechococcus sp. (strain WH8102) OX=84588 GN=rpoC1 PE=3 SV=1	Q7U8K3	72	20	1	109960100	169009500	114957300	111373400	78459530	75034800	167892700	156791000	162645700	158530000	95436790	79262000	204224700	176688600	114163300	155563200	68746590	103499500	203076700	205209600	138590700	157315900	100489300	121031200	135669600	165142700	89030770	137669500	88245780	91975300
50	tr|Q7U6L0|Q7U6L0_SYNPX J domain-containing protein OS=Synechococcus sp. (strain WH8102) OX=84588 GN=SYNW1328 PE=4 SV=1	Q7U6L0	13	3	1	656526	2682736	140044	958706	267471	486020	737536	2422012	180859	2946584	172760	1008555	1090431	5850357	10539.2	2004560	6959.39	1469448	1890875	4571944	412708	3071877	116796	3068146	1111789	2718012	177792	1537609	90886.5	704675
51	tr|Q7U7Z8|Q7U7Z8_SYNPX Carbamoyl-phosphate synthase large chain OS=Synechococcus sp. (strain WH8102) OX=84588 GN=carB PE=3 SV=1	Q7U7Z8	120	18	1	9955828	9755011	6138531	5018153	7409789	6680304	8994284	9130008	8119739	7586169	10001660	6621025	12303580	12125540	7779465	6789528	8035662	7580283	12187570	10371050	7211547	6051848	8134757	10832630	10933930	8266682	5706729	6146834	7496645	7391352
52	sp|Q7TTS6|TRPB_SYNPX Tryptophan synthase beta chain OS=Synechococcus sp. (strain WH8102) OX=84588 GN=trpB PE=3 SV=1	Q7TTS6	45	7	1	10296400	10793060	8825451	8991796	8685372	5983793	11741590	13362770	13971870	17956960	14272640	11514430	17672180	21515870	14695340	16467500	12739100	17797720	18496670	17795290	13296050	18011180	12770990	14506450	10835890	10130520	9542118	9244892	10382890	7933818
53	tr|Q7UA16|Q7UA16_SYNPX Cell-surface-associated polypeptide SwmA OS=Synechococcus sp. (strain WH8102) OX=84588 GN=swmA PE=4 SV=1	Q7UA16	84	23	1	1922882000	3306229000	2146490000	2438652000	1626850000	2133263000	2391307000	2901864000	2429448000	1889236000	1758290000	2343544000	2885026000	1147502000	2272688000	3928923000	2908230000	1388871000	1163727000	1573428000	2075485000	977760500	2636433000	581818700	1942110000	4540040000	1964858000	4293105000	2793145000	2710415000
54	tr|Q7U6X3|Q7U6X3_SYNPX Thioredoxin peroxidase OS=Synechococcus sp. (strain WH8102) OX=84588 GN=tpx PE=3 SV=1	Q7U6X3	22	11	1	566314200	466620100	532255300	445185000	439410000	543726100	676604200	438544400	286807900	175154200	206805100	432021800	243959500	102621000	321912700	146201000	305356400	120633700	100708500	105243600	195431100	68269410	373522800	53177110	410749400	419652200	555457500	413132900	707898200	396602400
55	sp|Q7U3Q2|RL9_SYNPX 50S ribosomal protein L9 OS=Synechococcus sp. (strain WH8102) OX=84588 GN=rplI PE=3 SV=1	Q7U3Q2	17	11	1	97406700	80275320	77249480	58701810	58790880	39116890	109185300	92082100	105553300	83977580	70348720	49896770	126478400	106680400	110537500	83162970	90838720	66444240	129764900	113738200	102284900	76988180	109547200	66998870	100678200	89185550	74780660	79250770	108276800	68865280
56	sp|Q7U712|ISPG_SYNPX 4-hydroxy-3-methylbut-2-en-1-yl diphosphate synthase (ferredoxin) OS=Synechococcus sp. (strain WH8102) OX=84588 GN=ispG PE=3 SV=1	Q7U712	44	18	1	33252390	46375020	19021650	28963190	14804200	33111040	35431840	47301850	25987210	39888370	19662820	23049290	39531330	57679770	22165710	45835200	18101710	40333660	45024810	59788550	26111340	43017300	25058820	38318610	29299470	41579230	17735670	35109020	23905300	34133900
57	sp|Q7U5C2|HEM3_SYNPX Porphobilinogen deaminase OS=Synechococcus sp. (strain WH8102) OX=84588 GN=hemC PE=3 SV=1	Q7U5C2	34	11	1	61339570	47610520	55578690	51579570	44413140	55102140	56406530	47155670	54646360	43464100	45104720	48111990	46047400	32661110	54609110	39305460	46309430	39105770	39066670	43001620	50341230	36239340	52879990	29315920	55144690	52636820	64227310	50406390	53149380	49015280
58	sp|Q7UA35|TIG_SYNPX Trigger factor OS=Synechococcus sp. (strain WH8102) OX=84588 GN=tig PE=3 SV=1	Q7UA35	51	19	1	142563700	65230510	96925870	39884300	64990520	37840770	147440700	65035420	114822500	45804360	71744440	36208040	173778100	84974640	105231800	38629730	63524860	37196270	154260700	73544540	109495700	44586540	77775260	46092680	140032500	74534750	100394500	37852120	74787480	34000970
59	sp|Q7U8W5|ATPA_SYNPX ATP synthase subunit alpha OS=Synechococcus sp. (strain WH8102) OX=84588 GN=atpA PE=3 SV=1	Q7U8W5	54	21	1	294425900	637289200	248227400	613686700	106689300	357226100	306693000	523337000	236684200	391537600	104710400	282699700	280203500	291781900	214182900	342030100	96512140	195606700	209267000	364829500	194215300	292167200	177789700	141939600	323440400	650752000	201526800	581041100	171762800	314017600
60	sp|Q7U4I8|RL5_SYNPX 50S ribosomal protein L5 OS=Synechococcus sp. (strain WH8102) OX=84588 GN=rplE PE=3 SV=1	Q7U4I8	20	8	1	47818810	32284080	27076580	20219060	23211520	21574440	46934180	27544770	32936090	28148070	25832080	16374970	31471340	24609850	23550040	18620520	21879760	13863620	32264480	38590860	27830800	22423840	27656680	14470590	43196680	30236080	30581440	21008380	39659230	15110580
61	tr|Q7U8B0|Q7U8B0_SYNPX Homoserine dehydrogenase OS=Synechococcus sp. (strain WH8102) OX=84588 GN=thrA,hom PE=3 SV=1	Q7U8B0	45	8	1	30722210	23896380	31234160	25377980	46482430	32689020	25937840	23534320	33722130	29675970	49931730	38230910	34437880	33515350	36023130	28055720	50575750	40960320	33509790	26241190	35509650	30049750	50003170	47018670	25690240	22363720	32743620	24985820	54327080	39174180
62	tr|Q7U6W8|Q7U6W8_SYNPX TPM_phosphatase domain-containing protein OS=Synechococcus sp. (strain WH8102) OX=84588 GN=SYNW1218 PE=4 SV=1	Q7U6W8	24	7	1	26908600	13260240	16896990	15966860	27088120	20198660	25307060	31146870	27466220	37216000	31247710	27822830	30196370	40943640	25357900	34331490	42060890	39001610	29917280	32217190	25768260	30321920	27534100	42837730	27440870	19635190	31658140	19150300	29062260	26800540
63	tr|Q7U847|Q7U847_SYNPX Uncharacterized protein OS=Synechococcus sp. (strain WH8102) OX=84588 GN=SYNW0777 PE=4 SV=1	Q7U847	42	11	1	10759300	15386830	16709610	24836760	16190420	24396640	11970960	16798400	25199010	30905110	24276450	24168580	16665810	31831120	23611840	29563940	22552770	33350060	19531740	26829480	30531250	35044510	26081050	46595710	12501880	18786200	20771330	23611320	22575420	27652160
64	tr|Q7U3W1|Q7U3W1_SYNPX Uncharacterized protein OS=Synechococcus sp. (strain WH8102) OX=84588 GN=SYNW2316 PE=4 SV=1	Q7U3W1	25	9	1	24677740	16864190	21619760	14785810	20755530	14590030	26337740	22028780	32853130	30958290	27079640	22446720	34825190	39382870	31391830	24562500	28677610	30649170	29987560	28956350	31411140	26648900	23221920	38806830	22820240	17282990	20923780	16142810	16923970	21455550
65	tr|Q7U4L2|Q7U4L2_SYNPX CAAD domain-containing protein OS=Synechococcus sp. (strain WH8102) OX=84588 GN=SYNW2055 PE=4 SV=1	Q7U4L2	14	4	1	29959910	10313240	32233150	15858460	25608960	27403110	17008410	9252915	18861890	41637840	14022100	11441100	16652320	60879690	14669260	28458320	23122390	3977300	27537940	46590700	21218350	41580460	15185680	72592990	19660320	10281090	28029240	11285410	16069830	15566030
66	tr|Q7U7X7|Q7U7X7_SYNPX Uncharacterized protein OS=Synechococcus sp. (strain WH8102) OX=84588 GN=SYNW0852 PE=4 SV=1	Q7U7X7	26	10	1	28620860	19797370	21781870	22272690	19222740	27473130	22450320	18052780	27010900	21923480	22467460	21045570	29482410	32642540	23840950	20527540	22182220	22651890	27191340	31839970	28043030	23840220	23720660	31840250	21880890	21154430	23471080	18879690	25245250	21030350
67	tr|Q7U539|Q7U539_SYNPX DNA topoisomerase 1 OS=Synechococcus sp. (strain WH8102) OX=84588 GN=topA PE=3 SV=1	Q7U539	98	21	1	9584517	7414492	11420950	8741405	9000686	7470024	7671934	8921620	15275610	15804020	10256080	6892299	11584470	16439840	13374850	16086020	7217321	12459710	12178930	15992750	15595810	16846370	9431780	11641890	10844620	10509820	13061360	10635410	5901355	6505856
68	tr|Q7U427|Q7U427_SYNPX 3-oxoacyl-[acyl-carrier-protein] synthase 3 OS=Synechococcus sp. (strain WH8102) OX=84588 GN=fabH PE=3 SV=1	Q7U427	36	9	1	12790720	14347030	18820990	16199990	20705280	17286030	7316624	14572150	20295790	14977880	20747170	20655570	12177860	8647596	17236350	15941910	21524380	20285320	14575270	14358350	19767160	16600050	20007670	16258630	12745610	14381640	18613060	16254540	18305390	18820310
69	tr|Q7U7F8|Q7U7F8_SYNPX Anti-sigma factor antagonist OS=Synechococcus sp. (strain WH8102) OX=84588 GN=SYNW1027 PE=3 SV=1	Q7U7F8	11	4	1	8107010	9299949	13560700	17156700	17213510	15063610	12088680	16556750	22208610	15490530	22436250	28456980	18704210	9897301	18345450	16092540	22837060	23237780	17498370	11410830	22172040	14479550	24894250	19066730	13373970	14168400	13415780	16579890	19898490	25916570
70	sp|Q7TTV4|TRPD_SYNPX Anthranilate phosphoribosyltransferase OS=Synechococcus sp. (strain WH8102) OX=84588 GN=trpD PE=3 SV=1	Q7TTV4	36	9	1	52579230	30405530	42312500	41113870	46910740	55939100	49562230	38707510	55828590	48667780	51548260	54777670	53470250	30358430	51351670	53816980	58504080	66314870	41381300	36045570	43486720	39542710	50366890	27188740	46841100	37798050	56281200	37074970	51680580	56900860
71	tr|Q7U3M2|Q7U3M2_SYNPX Putative hemolysin-type calcium-binding protein similar to HlyA OS=Synechococcus sp. (strain WH8102) OX=84588 GN=SYNW2409 PE=4 SV=1	Q7U3M2	29	8	1	24099130	5777649	8468358	17901690	14714200	5989814	24443780	5559194	10811620	9259653	14131770	8531371	24424380	3212926	13817320	6675706	13399170	6479657	20019140	5528309	13973650	7700534	10642180	5495225	15439860	9351884	23837290	7697119	9813473	15185840
72	tr|Q7U484|Q7U484_SYNPX Putative RND family outer membrane efflux protein OS=Synechococcus sp. (strain WH8102) OX=84588 GN=SYNW2187 PE=3 SV=1	Q7U484	62	25	1	284883400	343155500	311304200	321357600	269932600	351272200	291978700	289161600	374838300	299394600	250031100	342468200	288291700	156578000	328517600	288291700	274932500	273099700	178510700	202656600	304942300	213773600	262256900	171604400	199827100	300945600	278309900	372563600	273006200	329460400
73	tr|Q7U4B4|Q7U4B4_SYNPX HlyD_D23 domain-containing protein OS=Synechococcus sp. (strain WH8102) OX=84588 GN=SYNW2157 PE=3 SV=1	Q7U4B4	41	13	1	10076300	27316030	15099800	20683830	9664575	10446780	9404439	27802000	10187490	33245390	9434742	13306690	13149140	37669490	16722990	28943100	8528814	18010450	13912080	36150600	17235110	30623670	8057104	18347040	10331050	26353820	15418300	24701350	4219911	13672650
74	sp|Q7U4J0|RL14_SYNPX 50S ribosomal protein L14 OS=Synechococcus sp. (strain WH8102) OX=84588 GN=rplN PE=3 SV=1	Q7U4J0	13	6	1	25844340	12195680	12102110	9512546	8931863	11055760	21336020	9720104	13775500	7126334	12506900	6436405	20525240	9290836	13218120	8756083	10844130	6951258	13215100	10780350	12425150	5894077	16033720	4658737	17814120	9731199	13319850	8722499	16331250	6509400
75	tr|Q7U6D2|Q7U6D2_SYNPX Cupin_2 domain-containing protein OS=Synechococcus sp. (strain WH8102) OX=84588 GN=SYNW1406 PE=4 SV=1	Q7U6D2	17	2	1	2261126	4432535	3135941	3608861	2516964	2858045	2460618	6633206	3524080	10504230	2450986	4036254	3684885	7882624	4714837	8753391	3868797	8033104	410809	8860822	2837113	5382484	3072366	3777514	1109370	3928518	1920774	2919319	1427631	4521266
76	tr|Q7U3Z4|Q7U3Z4_SYNPX Adenylyl-sulfate kinase OS=Synechococcus sp. (strain WH8102) OX=84588 GN=cysC PE=3 SV=1	Q7U3Z4	23	7	1	19490570	18925620	12116720	10504170	12811460	11785400	18477070	19249610	17565940	16964580	16431900	15112690	24461550	22875080	15725410	18544520	14132390	18460260	19689460	18085850	14816770	14748860	14496030	15847920	17699150	17897660	13302400	13397950	12648310	12434000
77	tr|Q7U5S5|Q7U5S5_SYNPX RNA polymerase sigma factor OS=Synechococcus sp. (strain WH8102) OX=84588 GN=SYNW1621 PE=3 SV=1	Q7U5S5	36	8	1	3448268	5348616	2349750	3424836	2146660	1759970	5104088	7829241	3952409	12304730	4640344	6881320	7217995	10137090	4675668	9502587	3746400	9468385	6840063	14783330	3647137	9926990	4859356	6649773	3922945	6796568	2840491	6811906	3533335	6391581
78	sp|P0A318|PHEB2_SYNPX C-phycoerythrin class 2 subunit beta OS=Synechococcus sp. (strain WH8102) OX=84588 GN=mpeB PE=3 SV=1	P0A318	18	11	1	1116310000	1869907000	934436000	1449747000	1225432000	495192100	1004911000	1886429000	1222438000	997791200	957198200	1463022000	2045936000	1162805000	1710529000	918147700	1520885000	1185296000	622592300	1222038000	1477327000	917105900	2052732000	674638400	790115800	1141280000	1695291000	640905700	1421654000	597234600
79	tr|Q7U874|Q7U874_SYNPX Glucose-6-phosphate 1-dehydrogenase OS=Synechococcus sp. (strain WH8102) OX=84588 GN=zwf PE=3 SV=1	Q7U874	57	25	1	15756100	44564610	57502910	88815100	30552510	122510400	11244890	39840440	58050930	98111130	26803360	105246200	11027930	51487790	61173710	106050700	27962540	123093100	11832450	54033510	49606170	78458580	27982100	76493000	13098840	54035050	53315020	80190660	27894070	92827190
80	sp|Q7U8S5|CY550_SYNPX Cytochrome c-550 OS=Synechococcus sp. (strain WH8102) OX=84588 GN=psbV PE=3 SV=2	Q7U8S5	18	3	1	10782080	13429930	16210910	11750980	17971870	12906880	17721090	22371600	15868430	20115980	18997480	26912680	18596070	7733927	17921960	26576810	25922060	27944860	11535810	11430540	17988540	8355478	21061330	5182531	18804220	14402860	20681100	15106880	16020170	22249760
81	tr|Q7U8Q8|Q7U8Q8_SYNPX Chloroplast outer envelope membrane protein homolog OS=Synechococcus sp. (strain WH8102) OX=84588 GN=SYNW0555 PE=4 SV=1	Q7U8Q8	80	29	1	117056300	99722270	136601100	125584000	109774300	141571300	118761200	100013400	153108600	139163400	121286800	141438600	138440800	94676470	158298300	124741300	127005000	138782300	118942600	102097900	146356500	116006100	133375600	126846100	116971000	101530100	134902000	124805400	133466100	156287700
82	tr|Q7U911|Q7U911_SYNPX Putative N-acetylneuraminic acid synthetase OS=Synechococcus sp. (strain WH8102) OX=84588 GN=neuB PE=4 SV=1	Q7U911	36	8	1	9010782	8780700	11806340	10723570	17108750	16504460	7293076	8061050	12660320	11817630	19106530	14492250	9145599	8408229	10863550	9787959	18667010	12736840	8665692	8297718	11911160	10671090	16554750	15232730	7151071	8221460	14388160	12015540	18749110	15900270
83	tr|Q7U8W8|Q7U8W8_SYNPX ATP synthase subunit b' OS=Synechococcus sp. (strain WH8102) OX=84588 GN=atpG PE=3 SV=1	Q7U8W8	17	7	1	19627380	11944870	10304540	14693270	5568180	15090590	17181220	29337430	11187160	33264850	5211426	18159300	20018590	16403540	16178830	38801040	6136463	35070800	19445830	28139540	12699200	26636020	6760769	17668140	19075070	21316310	11959430	24646760	7186806	19504180
84	sp|Q7U6T0|G6PI_SYNPX Glucose-6-phosphate isomerase OS=Synechococcus sp. (strain WH8102) OX=84588 GN=pgi PE=3 SV=1	Q7U6T0	60	27	1	98265400	187209300	148181300	233112800	135896200	294766800	92171110	183685300	161762400	209316600	138348700	263744600	85965420	78389350	155555400	204988000	146129400	222283200	57167880	115841900	131559900	135511800	145847000	91323540	90572220	166206400	139547500	229223000	141892800	264633400
85	sp|Q7UA92|PURL_SYNPX Phosphoribosylformylglycinamidine synthase subunit PurL OS=Synechococcus sp. (strain WH8102) OX=84588 GN=purL PE=3 SV=1	Q7UA92	81	13	1	16356300	7508013	12375100	5375740	18961470	7708122	12223680	6681573	11649240	7011569	18225990	8853616	13106640	8305931	11258670	6793159	18239220	9634941	11879060	7473535	10616640	5620432	16403470	8350673	13832330	6660142	13769170	5654903	17769270	8637793
86	tr|Q7U9Y0|Q7U9Y0_SYNPX Cell shape-determining protein MreB OS=Synechococcus sp. (strain WH8102) OX=84588 GN=mreB PE=3 SV=1	Q7U9Y0	37	15	1	109785600	173491000	145985400	224729800	133511000	268225600	100900600	171495200	193824100	319253800	170873500	287558300	145275500	153613700	196280500	259268500	162114800	275351200	125047100	178003800	162063200	224489600	153769600	234080700	101624000	167467100	165037200	229160000	151049100	305737500
87	tr|Q7U7G6|Q7U7G6_SYNPX Phosphate-binding protein OS=Synechococcus sp. (strain WH8102) OX=84588 GN=SYNW1018 PE=3 SV=1	Q7U7G6	34	25	1	76217270	3532416000	97671970	2176769000	85616520	2042511000	52741700	3486785000	119367300	4286953000	86693560	2596645000	60462490	2339019000	116828500	3784077000	104830500	2158378000	67792260	2517738000	128303700	2246716000	95838540	1532455000	62684080	2737434000	129819100	3255653000	185545600	2162785000
88	sp|Q7U8U7|ATPB_SYNPX ATP synthase subunit beta OS=Synechococcus sp. (strain WH8102) OX=84588 GN=atpD PE=3 SV=1	Q7U8U7	52	25	1	256077800	594925700	214334900	491825000	106167000	339231800	278928400	547776700	251390900	784903700	123932800	295510200	315309700	653587600	221948600	631885200	100899100	331123500	262872700	747333000	262843800	563169300	182480000	331310400	297010400	626104900	185903700	514916300	143032100	274608500
89	tr|Q7U9F3|Q7U9F3_SYNPX ATP-dependent zinc metalloprotease FtsH OS=Synechococcus sp. (strain WH8102) OX=84588 GN=ftsH2 PE=3 SV=1	Q7U9F3	67	21	1	74189960	43113850	41933860	30298590	45730140	25755510	69691100	50270530	54670180	45932280	44197640	23343470	72774380	60356240	42286160	40982230	36306410	23761200	56246050	63582500	51415480	36272620	42354980	24322480	61264590	53079570	42490480	40779520	23066150	23424580
90	tr|Q7U9E5|Q7U9E5_SYNPX Rho_N domain-containing protein OS=Synechococcus sp. (strain WH8102) OX=84588 GN=SYNW0313 PE=4 SV=1	Q7U9E5	41	13	1	48551700	61546200	41822630	37877810	43351710	31758300	38923410	51402160	31672600	36126870	28873430	23679940	59804760	38584760	38540930	40480370	29615070	23484450	45390230	39932580	41224480	30134930	21240680	24382480	49794970	46010660	34043070	30328010	23534660	23926310
91	tr|Q7U8M9|Q7U8M9_SYNPX DNA binding protein HU OS=Synechococcus sp. (strain WH8102) OX=84588 GN=SYNW0587 PE=3 SV=1	Q7U8M9	10	8	1	618274800	409816900	785231300	597773900	653607700	852682000	787334300	863793500	1570349000	554852800	717839900	864822200	1033673000	326801600	1273482000	608889200	707912200	475473100	561592300	370565400	1008526000	421154200	763128900	289787700	598108700	661485600	913498100	833673000	668980900	608456100
92	tr|Q7U8D4|Q7U8D4_SYNPX Thioredoxin reductase OS=Synechococcus sp. (strain WH8102) OX=84588 GN=SYNW0687 PE=3 SV=1	Q7U8D4	49	8	1	38937180	54850440	56226790	65301450	60915870	60530040	43542050	63349890	64184450	81576450	57449900	61578240	44394810	75715740	60189600	63599530	60227480	56751560	27776310	62094640	52207330	54774730	63906680	53335100	37236320	50241400	48779590	52403620	59568250	49473450
93	tr|Q7U4S4|Q7U4S4_SYNPX Possible phycobilisome linker polypeptide OS=Synechococcus sp. (strain WH8102) OX=84588 GN=SYNW1989 PE=3 SV=1	Q7U4S4	33	16	1	173321500	253224300	200269900	224297000	181057000	176071600	171760900	248767100	227832400	244526400	197771900	179372000	227202400	254639500	191650000	188647100	190111300	159283000	186270700	279367300	220860500	221798600	199532900	178407200	167451300	260432500	189574800	231003100	165386500	155176000
94	tr|Q7UA85|Q7UA85_SYNPX Signal recognition particle receptor FtsY OS=Synechococcus sp. (strain WH8102) OX=84588 GN=ftsY PE=3 SV=1	Q7UA85	52	14	1	25873810	19964990	22138470	17146190	27601900	21115100	25319290	19983240	24756470	18527570	29749800	19635140	31527820	17265750	25234440	17996000	30160450	23653410	28563070	21039310	24341230	19096000	31062410	18698090	22561120	18253130	22569490	17372470	23015830	26584720
95	tr|Q7U9Q3|Q7U9Q3_SYNPX Putative nucleotide sugar epimerase OS=Synechococcus sp. (strain WH8102) OX=84588 GN=SYNW0200 PE=4 SV=1	Q7U9Q3	37	6	1	1435706	1296968	1930528	1688931	2434711	2179383	1148952	1557492	1955951	4584602	3355641	2900153	2118341	2731696	2551205	3762282	3089354	6036147	1918624	3034517	2253297	2853160	2408284	5600037	1154032	1562309	2101387	1909963	3643815	3120314
96	sp|Q7U3T3|CLPB2_SYNPX Chaperone protein ClpB 2 OS=Synechococcus sp. (strain WH8102) OX=84588 GN=clpB2 PE=3 SV=1	Q7U3T3	100	25	1	32931390	30450230	33530400	26011620	24112550	20171340	38732980	31603580	40097470	25887620	34459970	26232110	47493410	34344760	37883720	28672130	31030170	26122520	42571870	32923910	37708060	30240930	34396460	30252550	35955960	32899050	35746740	24743970	37891700	23419360
97	sp|Q7U4K5|RECA_SYNPX Protein RecA OS=Synechococcus sp. (strain WH8102) OX=84588 GN=recA PE=3 SV=1	Q7U4K5	40	8	1	17921150	20315900	16870170	18525620	15803590	20211040	17238060	16828060	20041550	20600040	18216830	16908540	17876390	19107680	17551380	14073610	19136150	17272670	19114900	19519330	13545630	17899230	19702110	18288900	18768900	21185300	12095850	16709280	17218330	16487720
98	sp|Q7U3I3|URE1_SYNPX Urease subunit alpha OS=Synechococcus sp. (strain WH8102) OX=84588 GN=ureC PE=3 SV=1	Q7U3I3	61	8	1	8413632	3257312	10712420	3080801	8898377	6614645	6890945	2303226	8436545	4331703	8276481	7522742	7503381	4216493	10778350	4995959	7350055	9691214	7854779	3593058	9296407	4062053	6392219	8399805	7859783	1353294	9140349	2773715	6365360	8599714
99	tr|Q7U4U2|Q7U4U2_SYNPX Cell division inhibitor MinD OS=Synechococcus sp. (strain WH8102) OX=84588 GN=minD PE=3 SV=1	Q7U4U2	29	12	1	77238370	50946150	73569090	53172730	62787270	77075470	79014010	55179640	100774400	90843810	82708760	82597870	85483240	54528890	93719380	72046930	81919230	82048850	70423830	67381520	76973900	64372100	79277840	55714330	69144240	55388140	79598280	59731270	89491690	84322200
100	tr|Q7U695|Q7U695_SYNPX Uncharacterized protein OS=Synechococcus sp. (strain WH8102) OX=84588 GN=SYNW1444 PE=4 SV=1	Q7U695	23	3	1	9451528	6182626	7978010	7071594	9482493	6311696	7782993	7498621	10199420	12440430	11139040	6782427	11161910	9390901	10691930	12771820	9224168	10393380	9867300	9910796	10319980	12354550	9141292	7729759	6994238	7218589	8830142	8402148	6243927	6728896
101	tr|Q7U777|Q7U777_SYNPX Tyrosine binding protein OS=Synechococcus sp. (strain WH8102) OX=84588 GN=bipA PE=4 SV=1	Q7U777	66	18	1	75488540	105862300	49473340	106583000	25474740	47100720	89966450	106583500	73439400	91700730	30331840	52748480	95839600	66878700	62920460	85807190	28492810	48396660	82769170	85582970	63973310	77794650	52059710	34188550	83958310	109146900	51828380	103318500	41882830	40244650
102	sp|Q7U9Y3|SAHH_SYNPX Adenosylhomocysteinase OS=Synechococcus sp. (strain WH8102) OX=84588 GN=ahcY PE=3 SV=1	Q7U9Y3	52	14	1	29759010	86275750	46521540	65340030	32468570	46326870	29684930	81872110	44085980	82818810	30348160	48328590	29653560	87817120	45372690	65999910	31598200	49804000	42885730	81153190	42414040	67744640	36838530	53360760	48369140	101189700	34996490	69827740	29190080	41713350
103	sp|Q7U6T1|SYL_SYNPX Leucine--tRNA ligase OS=Synechococcus sp. (strain WH8102) OX=84588 GN=leuS PE=3 SV=1	Q7U6T1	95	15	1	10427470	11038270	9984969	12702300	10716570	12255860	7459075	12324390	9722153	12914510	12769810	13153980	11030090	13825650	8313841	11287130	10206440	11591120	12763210	13066530	10573600	12029380	12942780	14757700	10282400	11419030	8927617	10621560	10067840	14079470
104	sp|Q7U840|LEU3_SYNPX 3-isopropylmalate dehydrogenase OS=Synechococcus sp. (strain WH8102) OX=84588 GN=leuB PE=3 SV=1	Q7U840	38	9	1	25556290	25930520	21572880	23891000	22316380	24987110	27253570	29974330	30707480	39119380	28339150	30438160	42024840	42593660	29934530	33860110	19395700	35129000	37737920	39962230	27986340	35669980	26678840	40946340	26795510	24351470	22611710	23118510	27715990	30034380
105	sp|Q7U8L9|IF2_SYNPX Translation initiation factor IF-2 OS=Synechococcus sp. (strain WH8102) OX=84588 GN=infB PE=3 SV=1	Q7U8L9	70	18	1	56881250	51382580	40054260	43346960	33666820	36533210	59140230	47962520	47803430	34875470	37499600	26749830	64582220	33790510	48774930	37203710	41239290	29888220	57667230	38341800	48957940	33955080	47327820	31740590	57062210	46818890	42431740	43425600	38843710	36906020
106	sp|Q7U598|GSA_SYNPX Glutamate-1-semialdehyde 2,1-aminomutase OS=Synechococcus sp. (strain WH8102) OX=84588 GN=hemL PE=3 SV=1	Q7U598	45	10	1	145943100	166115200	127135000	161739000	125854500	163566600	138761200	164959300	179298000	232253900	149268600	168262200	172580200	226345900	160725300	188945600	138544500	174284400	151819600	221806800	157599100	183364500	145207200	214039500	143068300	178022900	132315200	170284600	151617400	172247400
107	tr|Q7U420|Q7U420_SYNPX Putative RNA-binding protein (RRM domain) OS=Synechococcus sp. (strain WH8102) OX=84588 GN=SYNW2255 PE=4 SV=1	Q7U420	15	8	1	21930850	18485430	16263310	12748040	16188520	9039826	18847770	15082590	7725033	5715614	8115835	10151130	7856271	5006744	9151546	5295925	8877639	6081195	5384110	6299256	6395266	3728521	15932290	2206213	21826810	16723610	14304440	16281510	17808020	8361370
108	tr|Q7U9W0|Q7U9W0_SYNPX 3-oxoacyl-[acyl-carrier-protein] synthase 2 OS=Synechococcus sp. (strain WH8102) OX=84588 GN=fabF PE=3 SV=1	Q7U9W0	42	8	1	16777510	16735420	19080240	17334850	18531170	19520420	18356210	16787720	20065820	24050360	20554130	21960480	21071760	23676660	21930530	19471600	20351370	24103100	22381870	24052260	8232679	12712370	9119398	28491430	19562200	19946960	19684640	18325520	26079020	13562100
109	tr|Q7U4B7|Q7U4B7_SYNPX Phosphoglucomutase OS=Synechococcus sp. (strain WH8102) OX=84588 GN=pgm PE=3 SV=1	Q7U4B7	59	12	1	29449410	55095010	26187590	47437650	27148620	45920980	26580490	47162400	23624880	49644520	31190090	51070760	36012380	53824550	27998570	37494740	25970640	55796540	38419260	56009350	27485860	47085410	26856000	56294180	33397950	44305550	21518370	42842710	24006360	52474270
110	tr|Q7U8F0|Q7U8F0_SYNPX Uncharacterized protein OS=Synechococcus sp. (strain WH8102) OX=84588 GN=SYNW0670 PE=1 SV=1	Q7U8F0	17	8	1	43754300	72733640	68488860	81059950	64773950	121191300	47226030	96992300	99822840	158840500	87157120	141031400	57373690	99653540	79971640	131672000	76335770	173262200	57046110	123555900	84606630	96600560	75030760	104400500	60474770	106070800	77914070	102724700	97066230	138106100
111	tr|Q7U739|Q7U739_SYNPX Ribonucleotide reductase (Class II) OS=Synechococcus sp. (strain WH8102) OX=84588 GN=nrdJ PE=4 SV=1	Q7U739	87	25	1	414645300	571837600	304742800	476523600	278405200	414315800	397500400	589254300	404103000	580050600	286330900	286016000	469058000	500704100	373177700	538205900	297643700	368687200	375138900	639240200	349686800	419269000	334635800	284474500	380526800	612888100	341207900	529168200	314606300	361837600
112	sp|P0A316|PHEA2_SYNPX C-phycoerythrin class 2 subunit alpha OS=Synechococcus sp. (strain WH8102) OX=84588 GN=mpeA PE=3 SV=1	P0A316	18	6	1	669484900	1818360000	1897593000	2008521000	847635800	1085060000	1125765000	1759599000	1319206000	1727739000	927161600	821347500	1177655000	815739500	1175137000	1393595000	956517400	1043045000	509262400	589282800	1532132000	758129800	1717424000	265647600	691788700	1228077000	1992929000	1000767000	1737453000	738617600
113	tr|Q7UA88|Q7UA88_SYNPX Uncharacterized protein OS=Synechococcus sp. (strain WH8102) OX=84588 GN=SYNW0008 PE=4 SV=1	Q7UA88	23	2	1	1522631	860471	952051	1444280	1845924	2163659	1435000	1233670	1364287	2218590	2308746	2306334	1746003	1707592	1611183	2013627	1914181	2944039	1803453	1739976	1397054	2116449	1725160	2253886	979075	1009150	1241375	1191275	2096420	2244465
114	tr|Q7U3N9|Q7U3N9_SYNPX Putative alkaline phosphatase OS=Synechococcus sp. (strain WH8102) OX=84588 GN=SYNW2391 PE=4 SV=1	Q7U3N9	63	37	1	1821747	888144200	9442016	1400131000	3223346	76575520	1243667	733946600	9506740	1229111000	1297658	131172800	1062505	404374600	13206580	1151263000	1620730	123971200	1587911	604230000	13876310	894369800	1718364	74024700	1339079	717190800	12615560	1012186000	15633200	165393400
115	sp|Q7U583|RL19_SYNPX 50S ribosomal protein L19 OS=Synechococcus sp. (strain WH8102) OX=84588 GN=rplS PE=3 SV=1	Q7U583	17	10	1	93025840	76619250	73077690	46777010	57327220	45061110	104516800	71294960	78797770	53811840	68968710	43200430	113180100	69875290	84992650	46706500	65808950	37403500	100362300	77716530	81630480	52837220	80256630	48929780	90257430	76990630	78008910	54492860	88566780	42042100
116	tr|Q7U868|Q7U868_SYNPX Aminopeptidase N OS=Synechococcus sp. (strain WH8102) OX=84588 GN=pepN PE=3 SV=1	Q7U868	96	12	1	12963180	9978788	6584842	5773730	3969273	2894186	9652422	6459392	6132549	5918291	3052511	3364192	10839770	8356295	5685215	6503949	4030802	3411790	12648730	8982323	7548705	6674629	3358269	9222274	12666800	8107018	5975488	5424167	2319738	3114786
117	tr|Q7U833|Q7U833_SYNPX Fructose-1,6-bisphosphate aldolase OS=Synechococcus sp. (strain WH8102) OX=84588 GN=cbbA,cfxA,fbaA,fda PE=3 SV=1	Q7U833	39	14	1	627198800	706525400	302894800	568582100	258418100	601993200	544676100	561868600	385450800	534193200	284716400	339947700	482480000	397248200	324988100	666315500	286126600	385917500	270042900	484367400	296605000	377395300	381402600	208209000	418748300	476735000	363617000	519235600	297820200	368297100
118	tr|Q7U588|Q7U588_SYNPX DRTGG domain-containing protein OS=Synechococcus sp. (strain WH8102) OX=84588 GN=SYNW1819 PE=4 SV=1	Q7U588	39	10	1	41422670	21687850	50716100	27915480	56586670	38786000	40045160	24995860	54029950	24833700	54925710	38732470	42920210	19994040	51033930	22798650	59351840	31904010	35109060	19101870	45762890	21417770	59286250	26749330	38703050	26018790	51579620	28326520	63693590	40585530
119	tr|Q7U6T7|Q7U6T7_SYNPX Uncharacterized protein OS=Synechococcus sp. (strain WH8102) OX=84588 GN=SYNW1249 PE=4 SV=1	Q7U6T7	35	17	1	16297590	24673030	13159400	28980810	18366430	31658490	14369740	23120890	13348940	42491740	18642250	33716320	16759690	24005620	17278060	41642740	13500140	43731970	14471730	25167590	10863980	31999640	18683020	26024410	14021600	23990520	12634640	28847950	14099860	24134800
120	sp|Q7U3N4|SYV_SYNPX Valine--tRNA ligase OS=Synechococcus sp. (strain WH8102) OX=84588 GN=valS PE=3 SV=1	Q7U3N4	102	19	1	28171780	26107980	16364060	18492470	19914090	23239520	27512220	24436670	19303350	19039540	22149220	20025250	30074180	30565590	18740800	18619010	18999990	19173250	31157880	26274080	17654360	22440510	21425560	26834990	26900090	26785420	21303320	18544540	18702380	25081440
121	tr|Q7UA03|Q7UA03_SYNPX Glutathione peroxidase OS=Synechococcus sp. (strain WH8102) OX=84588 GN=SYNW0099 PE=3 SV=1	Q7UA03	17	4	1	30969100	25923830	10220310	11803760	4999131	6405828	29469790	29735010	13294160	6622370	3962024	8395766	23325440	5802939	6245477	6833750	2154897	4248581	18379000	7814693	11671630	4698357	5824144	1273777	33938640	26565140	13223890	15931970	4333982	7044518
122	sp|Q7U3V0|PGK_SYNPX Phosphoglycerate kinase OS=Synechococcus sp. (strain WH8102) OX=84588 GN=pgk PE=3 SV=1	Q7U3V0	42	19	1	111990200	169382900	109535400	137133400	103816100	116841600	120884000	193055300	117553400	182562100	119548000	135548100	136257500	177685900	116705900	149714000	100501300	141075700	121699300	194990400	107946300	164958200	112510800	115678700	105633100	166639500	98980940	117620800	103913500	122726600
123	tr|Q7U5R8|Q7U5R8_SYNPX Dihydrolipoyl dehydrogenase OS=Synechococcus sp. (strain WH8102) OX=84588 GN=lpdA PE=3 SV=1	Q7U5R8	51	12	1	75168140	50907900	57485420	54080400	57051120	62936420	66323170	46273040	64280500	56697500	68171360	49753330	71360660	42592440	55299850	53637830	59672730	58291470	62071740	55860910	60860850	47399020	66262250	38864180	61390370	51520870	67410530	52125420	83366560	57556980
124	sp|Q7UA19|RISB_SYNPX 6,7-dimethyl-8-ribityllumazine synthase OS=Synechococcus sp. (strain WH8102) OX=84588 GN=ribH PE=3 SV=1	Q7UA19	17	4	1	49007470	39461210	42575750	30397820	38810200	36654470	45102000	36777750	36259200	19834970	32631970	29897350	42771550	12100010	37678920	23060880	35727200	22604960	40972780	21820480	39427780	18395630	40339950	12912240	51236220	47893010	43146340	33081390	43575100	37357650
125	tr|Q7U5V4|Q7U5V4_SYNPX ATP-dependent zinc metalloprotease FtsH OS=Synechococcus sp. (strain WH8102) OX=84588 GN=ftsH3 PE=3 SV=1	Q7U5V4	67	28	1	106927200	157958000	92288580	106051200	112850000	120476200	88937080	141902500	80130550	107459800	111012300	110399200	93612940	112769000	86719080	101734300	105172700	101964200	87421150	130018800	79167980	91264700	121361700	70940690	94644360	130643800	86614880	104097400	125808100	116193700
126	tr|Q7U6S3|Q7U6S3_SYNPX Riboflavin biosynthesis protein RibBA OS=Synechococcus sp. (strain WH8102) OX=84588 GN=ribA PE=3 SV=1	Q7U6S3	62	8	1	5083602	5401298	5736084	3319567	6349599	3244480	5701011	5998732	6975992	5863771	7958081	4811596	7441831	7092651	8097731	7505383	6063953	6671911	5846677	7449303	6475049	5089723	5846799	5436664	5773065	5298792	6155884	4830228	5745179	4924870
127	tr|Q7U9T8|Q7U9T8_SYNPX Conserved hypothetical OS=Synechococcus sp. (strain WH8102) OX=84588 GN=SYNW0165 PE=4 SV=1	Q7U9T8	76	24	1	665773	381160700	1134522	1479580000	4005914	61052660	672309	224244800	1454619	1599374000	2759011	96838220	683356	123360500	1162861	1002894000	2863802	86508050	2300606	383049400	1927340	841353000	4081357	91019330	409170	391344200	981701	1449848000	22368630	269735300
128	sp|Q7U6R7|DNAK1_SYNPX Chaperone protein dnaK1 OS=Synechococcus sp. (strain WH8102) OX=84588 GN=dnaK1 PE=3 SV=1	Q7U6R7	73	16	1	24070440	28062620	34237160	36226810	44941640	49620170	22541960	28120820	39873440	41759350	47376020	54397870	28872320	34412900	41012340	38808320	48201250	55979470	24797360	32263240	37368810	38654250	42917330	54059500	24155370	29674050	36540840	36406200	42077710	58480130
129	sp|Q7U4D1|EFTU_SYNPX Elongation factor Tu OS=Synechococcus sp. (strain WH8102) OX=84588 GN=tuf PE=3 SV=1	Q7U4D1	44	22	1	561910500	732969000	536865000	560897200	363406200	502692600	676362000	770390900	629884700	447756600	376517100	444897700	568855600	349871900	563096300	464432500	389715600	305082300	399196500	448368600	493061000	345154400	488512000	189663000	540309000	709772300	527087600	604920400	459792000	414833800
130	tr|Q7U5A3|Q7U5A3_SYNPX Uncharacterized protein OS=Synechococcus sp. (strain WH8102) OX=84588 GN=SYNW1804 PE=4 SV=1	Q7U5A3	23	3	1	6119978	6600999	5555039	5313042	3246968	4444426	5752400	7054758	7173821	6341789	7095463	5558376	8695677	4718716	6827196	6922309	6363704	7261021	5598955	6107566	7497855	5776698	6795837	4978628	5311368	5160262	3665475	3843482	5058891	3407620
131	tr|Q7U3J0|Q7U3J0_SYNPX Putative urea ABC transporter, urea binding protein OS=Synechococcus sp. (strain WH8102) OX=84588 GN=urtA1 PE=4 SV=1	Q7U3J0	48	19	1	255880500	225262900	345882800	170844200	273288700	248563400	418163800	223256200	340246400	156112500	207064100	203340900	390050400	65178310	498806700	190879300	253441800	172370700	124333800	153125000	319690200	85514030	321967100	48768130	232183500	197878700	180037300	210540000	236004900	218177500
132	tr|Q7U556|Q7U556_SYNPX 3-oxoacyl-[acyl-carrier-protein] reductase OS=Synechococcus sp. (strain WH8102) OX=84588 GN=fabG PE=3 SV=1	Q7U556	25	8	1	17313970	17178600	21051780	15931360	21563780	16012520	20842930	18804050	21570370	15389660	22450690	21646450	22760990	10742700	23019400	14091900	23204390	16823460	16791500	13481500	19243730	11599420	23574690	8232878	19373690	19682560	22137130	18573320	22375980	21874000
133	sp|Q7U7C0|PSB28_SYNPX Photosystem II reaction center Psb28 protein OS=Synechococcus sp. (strain WH8102) OX=84588 GN=psb28 PE=3 SV=1	Q7U7C0	14	6	1	157211600	111781400	120156700	88959540	71734040	67795760	167935900	119054200	137316600	118241800	82626160	76918980	207622800	153227300	134552600	103339200	100327900	72941890	165023400	141740200	124085900	98651660	90613000	86321520	167160600	110747100	120688800	74164550	82254510	72933880
134	tr|Q7U859|Q7U859_SYNPX Uncharacterized protein OS=Synechococcus sp. (strain WH8102) OX=84588 GN=SYNW0765 PE=4 SV=1	Q7U859	21	2	1	3997667	4957529	7754555	6105729	10307660	6166010	5065627	6188147	8494740	7256390	10709470	10285760	7424773	12053850	8700089	6551323	11891030	8747252	7868650	9085827	9209606	10651540	7894429	12781310	4426699	5206582	6523265	5748119	6611211	5253543
135	sp|Q7TTX1|CH601_SYNPX 60 kDa chaperonin 1 OS=Synechococcus sp. (strain WH8102) OX=84588 GN=groL1 PE=3 SV=1	Q7TTX1	57	44	1	1403277000	1671621000	1433239000	1937722000	1620703000	3016847000	1579334000	1681864000	1763375000	1895365000	1773681000	2634419000	1505018000	893066600	1518546000	1613980000	1813845000	1719066000	906056400	1235660000	1403083000	1108313000	2583983000	1042431000	1257150000	1636000000	1601612000	1998276000	2805587000	2811119000
136	tr|Q7U4R5|Q7U4R5_SYNPX Phycobilisome linker polypeptide OS=Synechococcus sp. (strain WH8102) OX=84588 GN=cpeC PE=3 SV=1	Q7U4R5	33	12	1	201014500	248832700	216114700	271751900	211858500	298560800	205612000	268583900	294372900	168904800	241440800	294047300	216413900	65699720	266229800	199517600	265620200	182853400	137949700	118174800	240997400	133959400	309394000	72944300	202882800	256796300	280347500	270599700	290879200	319476100
137	tr|Q7U9U7|Q7U9U7_SYNPX Alpha-1,4 glucan phosphorylase OS=Synechococcus sp. (strain WH8102) OX=84588 GN=SYNW0156 PE=3 SV=1	Q7U9U7	95	41	1	258334700	726106100	409249400	766041900	249830800	588124500	236481600	667595600	444109000	796131400	233551400	558914000	254492500	524333200	405173700	704412300	239992400	529310000	231292500	558655100	366554400	496557500	267121700	400281500	230587600	650623400	348564400	772460900	239690600	665733400
138	tr|Q7U8E9|Q7U8E9_SYNPX Dihydrolipoamide acetyltransferase component of pyruvate dehydrogenase complex OS=Synechococcus sp. (strain WH8102) OX=84588 GN=SYNW0671 PE=3 SV=1	Q7U8E9	45	11	1	38709300	41640540	45209240	40792600	52303090	45936710	47560470	43708450	53564970	47731270	57853810	57183260	44832380	28366450	46146650	33807400	49369430	33242210	34636770	27633340	51522570	27039560	56373040	32438500	39966890	47054920	30568310	53246630	61447760	56538290
139	tr|Q7U429|Q7U429_SYNPX Two-component response regulator OS=Synechococcus sp. (strain WH8102) OX=84588 GN=rpaB PE=4 SV=1	Q7U429	28	13	1	55355610	80366060	73448270	100754300	80947970	102493300	46818630	66023690	83471620	91259690	87317360	106023900	64504550	70533180	77465980	83182690	72579360	87491150	57260350	73213170	80529650	71355880	101917600	81058260	56927050	83239340	84347020	107046700	99517190	84818320
140	tr|Q7UA70|Q7UA70_SYNPX Glyceraldehyde-3-phosphate dehydrogenase OS=Synechococcus sp. (strain WH8102) OX=84588 GN=gap2 PE=3 SV=1	Q7UA70	37	19	1	408222600	781462400	545724900	784819300	448860200	750502100	446024500	709292400	721691700	865536600	543826400	675166000	518599800	503891800	720876000	804245900	521766100	584382100	343652500	532663400	615122200	542981600	513201700	354204000	427783200	780325500	579160900	784478100	555046600	687798900
141	tr|Q7U6H1|Q7U6H1_SYNPX Carotenoid binding protein OS=Synechococcus sp. (strain WH8102) OX=84588 GN=SYNW1367 PE=3 SV=1	Q7U6H1	35	13	1	50818880	74290050	41397840	44281580	56116640	23473370	57320420	55004040	51824060	41669360	47127250	24747360	55657350	54191490	36480100	47248960	45603130	29018060	55083940	58531450	39088080	32872720	30321590	27287280	51656250	79302040	49449340	49848310	24909240	22905340
142	tr|Q7U5Q3|Q7U5Q3_SYNPX ATP-dependent Clp protease proteolytic subunit OS=Synechococcus sp. (strain WH8102) OX=84588 GN=clpP4 PE=3 SV=1	Q7U5Q3	24	12	1	28238920	24680560	36721340	30491250	39635210	37219230	28330530	27574210	44074700	57348430	45840480	43593860	33227400	54289750	42751830	46817090	43990140	50726180	27448950	46100320	44632970	48301750	43374760	66042750	26131010	27410370	40644310	21883270	42188220	38381560
143	tr|Q7U8E4|Q7U8E4_SYNPX Photosystem II CP43 reaction center protein OS=Synechococcus sp. (strain WH8102) OX=84588 GN=psbC PE=3 SV=1	Q7U8E4	51	10	1	96507800	69709390	49827080	78147190	24451460	100546100	79419760	56100860	52315030	31606810	30314230	27606050	57279400	24874550	45795150	43281990	46351190	28704860	38403100	32485290	55018110	26302540	56304810	13856510	88043420	85990720	82583170	92339460	75529910	61891120
144	tr|Q7U4P4|Q7U4P4_SYNPX R-phycocyanin II alpha chain OS=Synechococcus sp. (strain WH8102) OX=84588 GN=rpcA PE=3 SV=1	Q7U4P4	17	9	1	362104600	327712800	502357200	323251500	480047200	434156900	523030300	651541300	552889800	374228000	437157000	585695100	632387700	254139000	701230000	480192700	787868700	650942100	324926800	265311200	408068500	238029000	624143200	333753700	428165700	540174900	591082900	502248000	751169800	745887000
145	tr|Q7U5B0|Q7U5B0_SYNPX Putative iron ABC transporter, substrate binding protein OS=Synechococcus sp. (strain WH8102) OX=84588 GN=futA,sfuA PE=3 SV=1	Q7U5B0	38	19	1	600486700	563239800	729683300	481773800	514906200	553451000	667242300	473398800	733999800	585215600	482680300	335523200	776370500	407590200	874723300	485204200	610465000	289860900	500738200	535501500	764219000	398136400	679797200	225214500	602556600	617877200	801481400	531970200	639426900	324665700
146	tr|Q7U8V8|Q7U8V8_SYNPX Alanine dehydrogenase OS=Synechococcus sp. (strain WH8102) OX=84588 GN=ald PE=3 SV=1	Q7U8V8	39	8	1	35204020	40564770	30909320	35927270	26852850	33345080	36748000	39181670	32017350	36572750	25694440	35617380	39701840	27300740	30966890	36429230	26716340	34372380	32298610	31441950	30319460	30163400	23487600	20940650	29257840	33972870	32966920	35700580	27274760	44839610
147	tr|Q7U7S7|Q7U7S7_SYNPX Two-component response regulator OS=Synechococcus sp. (strain WH8102) OX=84588 GN=SYNW0904 PE=4 SV=1	Q7U7S7	28	11	1	68571850	62418440	58714060	42982460	50160150	55962940	73519030	63252450	69534190	68669950	59783360	62367130	84175680	62380820	69840160	63739000	51720720	65534960	70858410	65615810	62961440	57415150	48249800	56843600	63389200	60047290	56990460	49233830	40220710	58035510
148	tr|Q7U5I9|Q7U5I9_SYNPX Putative carboxysome structural peptide CsoS2 OS=Synechococcus sp. (strain WH8102) OX=84588 GN=csoS2 PE=4 SV=1	Q7U5I9	81	22	1	85799650	127257900	96285430	130598200	60943500	112528300	81585770	114387200	104698000	174925900	65368950	74153070	97933340	183277500	101048500	172742800	67732510	127923900	101666200	180775300	96300120	150976800	79959780	139623200	80222890	116536900	83493340	132938100	58665980	87537080
149	tr|Q7U439|Q7U439_SYNPX Two-component response regulator OS=Synechococcus sp. (strain WH8102) OX=84588 GN=rpaA PE=4 SV=1	Q7U439	30	8	1	37498730	33097150	31256770	33798820	25187420	43633840	29556280	26359490	34178380	42946980	27275300	30731960	29223200	25981620	27745070	36842410	25803000	31832490	14897380	29430500	19235010	28795670	25824200	23464270	19316680	22516280	22130570	24342380	21459290	23037320
150	sp|Q7U836|ACCD_SYNPX Acetyl-coenzyme A carboxylase carboxyl transferase subunit beta OS=Synechococcus sp. (strain WH8102) OX=84588 GN=accD PE=3 SV=1	Q7U836	32	6	1	7616206	8984582	6277472	5362605	7823243	5964470	9860553	8840153	7925121	5701311	9313397	6598339	10064720	9651288	8331925	5671842	9939336	6130543	10917220	8238565	10226900	6795569	10554410	8390394	10149970	8892712	8211690	7397993	8640449	8045161
151	tr|Q7U5T9|Q7U5T9_SYNPX Uncharacterized protein OS=Synechococcus sp. (strain WH8102) OX=84588 GN=SYNW1606 PE=4 SV=1	Q7U5T9	32	7	1	19361000	11748990	13784290	7999552	15267240	11237700	20921730	12410780	9483596	25887110	12372600	9126831	23627090	6317715	9929617	19683390	10686770	8647425	11188010	7344964	10110000	6512180	11494790	5425435	12497360	8618941	16095010	7722235	11237390	9409386
152	sp|Q7TTT6|CH602_SYNPX 60 kDa chaperonin 2 OS=Synechococcus sp. (strain WH8102) OX=84588 GN=groL2 PE=3 SV=1	Q7TTT6	59	39	1	421167200	553379300	472522300	656659000	772350700	999301900	407999500	479079400	568523400	692240000	884492900	956714800	442226900	443075500	566518200	682655800	855493400	877173800	431752500	500305100	524919600	527545000	1027288000	676474900	394129800	534036000	504237100	689760600	1096815000	959500400
153	tr|Q7U5C8|Q7U5C8_SYNPX Uncharacterized protein OS=Synechococcus sp. (strain WH8102) OX=84588 GN=SYNW1779 PE=4 SV=1	Q7U5C8	19	3	1	4939963	1867894	1120310	1095940	466606	2856432	3094929	1164671	236796	111473	217207	563649	353561	721747	565791	135762	757591	233725	28473.3	99535.2	276492	167872	531510	868998	3704246	2706101	2412510	1407196	1897882	1643029
154	sp|Q7U5I8|RBL_SYNPX Ribulose bisphosphate carboxylase large chain OS=Synechococcus sp. (strain WH8102) OX=84588 GN=cbbL PE=3 SV=1	Q7U5I8	53	17	1	574993100	698723000	476493200	609760300	333320100	723513300	497527900	686172700	486926900	649350300	314148600	501352100	483020600	382090900	429506600	535918000	308861800	423459600	319945800	555467300	352495400	397529200	403008500	212363900	424413800	678596500	421310500	660356500	336794300	538981700
155	tr|Q7U839|Q7U839_SYNPX Phosphoribulokinase OS=Synechococcus sp. (strain WH8102) OX=84588 GN=cbbP PE=3 SV=1	Q7U839	33	16	1	68165220	98603040	44982760	95749980	33347710	115771700	57530060	77714400	57399140	136397900	32038800	66421700	55192120	104108100	48050860	122741400	35907040	86860770	30892390	120978500	53962360	83984490	52812050	62649820	60832590	100539700	66055730	95390380	60298940	99463770
156	tr|Q7U7Z1|Q7U7Z1_SYNPX Uncharacterized protein OS=Synechococcus sp. (strain WH8102) OX=84588 GN=SYNW0837 PE=4 SV=1	Q7U7Z1	39	8	1	67751260	69301260	36123220	50003380	25315390	43250730	68417310	67877310	43655310	63993890	33554190	33580800	85886080	60157820	47534050	51468570	34866360	42491740	62641360	78359660	44287750	52140420	39114270	28479920	57202410	67589510	48180080	51721060	44995610	42235170
157	tr|Q7U8U0|Q7U8U0_SYNPX Putative ferredoxin-thioredoxin reductase, variable chain OS=Synechococcus sp. (strain WH8102) OX=84588 GN=ftrV PE=4 SV=1	Q7U8U0	8	3	1	13030650	9381039	10502150	4599460	10789820	7687322	10648280	10899320	18205110	18795120	17802270	11876320	18626960	18026600	16602390	11260880	17642010	15525900	15017250	16711990	10971070	14735680	12426900	14973050	8934668	9618325	10188990	8134105	6229670	10097590
158	tr|Q7U7Z9|Q7U7Z9_SYNPX Uncharacterized protein OS=Synechococcus sp. (strain WH8102) OX=84588 GN=SYNW0829 PE=4 SV=1	Q7U7Z9	25	9	1	23839100	23711000	14776350	19313270	10180090	12949850	21527500	24008940	12727540	12660570	7443669	9649084	15210740	8455713	9900746	14051020	6711969	6564939	14407450	12561040	9330674	9356310	8599072	3048261	24049390	23614460	12518560	17850560	10564540	11140180
159	sp|Q7U892|LEU1_SYNPX 2-isopropylmalate synthase OS=Synechococcus sp. (strain WH8102) OX=84588 GN=leuA PE=3 SV=1	Q7U892	58	16	1	19113180	30537150	25595210	39894500	38343320	31525780	20687670	36062950	32316490	51271170	47478600	53809300	27091930	36308680	34751200	42658950	44292370	59379020	25670610	39298040	33662680	46923510	45516790	53998930	20354750	31429770	22913590	42249270	41322680	52465220
160	tr|Q7TTW5|Q7TTW5_SYNPX Mg-protoporphyrin IX chelatase OS=Synechococcus sp. (strain WH8102) OX=84588 GN=chlI PE=3 SV=1	Q7TTW5	40	10	1	44513220	37133310	47587680	30828890	46784870	26051970	41340470	35743370	39256680	30156410	46457930	30970090	38216640	30878480	42708670	26711970	44433530	26527480	40072250	32789090	38706320	29552450	49377560	23786780	46201360	38264250	44953190	35263240	46648020	26587780
161	tr|Q7U9L9|Q7U9L9_SYNPX Phosphoglucomutase/phosphomannomutase family protein OS=Synechococcus sp. (strain WH8102) OX=84588 GN=SYNW0235 PE=3 SV=1	Q7U9L9	52	10	1	1673103	3905325	2930575	5208704	4387081	6219706	2563799	4550110	3859946	7816967	6332298	10069320	3483291	7602454	4196665	6920834	6291583	10769170	3794629	6293331	4432677	8428092	6055956	12416790	2339505	4780454	3296308	5601414	5539161	9927644
162	tr|Q7U3F0|Q7U3F0_SYNPX CobW C-terminal domain-containing protein OS=Synechococcus sp. (strain WH8102) OX=84588 GN=SYNW2482 PE=3 SV=1	Q7U3F0	52	16	1	45661550	62727110	57218300	42690860	31277510	27485740	44458710	53989620	48722640	19705620	23125740	25698700	39399130	17732160	36892730	17373760	20528830	11549040	31500660	20077170	39469360	18929190	27255780	9918089	49390300	48196110	47218310	37780830	19911470	24577830
163	sp|Q7UA15|SECA_SYNPX Protein translocase subunit SecA OS=Synechococcus sp. (strain WH8102) OX=84588 GN=secA PE=3 SV=1	Q7UA15	106	30	1	42904240	42865250	42425680	43668350	37341250	38686400	38074660	44946330	45544290	49185200	39365230	40375040	45201300	49479040	38307590	53087680	29652070	44872370	43278290	53364860	47795880	50736650	39026070	39379760	38603490	39042700	44459050	48711990	31358000	36981590
164	sp|Q7U3K6|SYDND_SYNPX Aspartate--tRNA(Asp/Asn) ligase OS=Synechococcus sp. (strain WH8102) OX=84588 GN=aspS PE=3 SV=1	Q7U3K6	68	10	1	24835750	27409310	21223990	25661650	18527430	22727670	23581610	23976640	23154380	21119180	18853500	19989930	26717420	25200080	22869250	21025400	19213040	20144560	24578100	25601570	23006330	21043700	20770650	23056480	23875300	26862610	20630230	23695880	19731940	24284130
165	sp|Q7U3T9|RL7_SYNPX 50S ribosomal protein L7/L12 OS=Synechococcus sp. (strain WH8102) OX=84588 GN=rplL PE=3 SV=1	Q7U3T9	13	8	1	283985200	157086300	292712400	134822000	268779200	114501500	331163500	266863700	335010000	248762700	222560100	133357700	402517700	136719600	267351700	228815600	285702200	184424100	426561800	257397000	261412800	115750900	353813800	71897020	226233100	246545000	259228000	153780100	199145100	88238620
166	tr|Q7U940|Q7U940_SYNPX Wzz domain-containing protein OS=Synechococcus sp. (strain WH8102) OX=84588 GN=SYNW0419 PE=4 SV=1	Q7U940	61	18	1	29076010	28935500	43917900	42887660	46012030	40628250	28265160	27457900	40772090	35809280	48157290	40753560	28496130	20224450	47420620	30986890	49000160	29427790	23942160	20617550	38620270	28690240	43873270	28608670	25932770	29823350	45196680	39728050	45501550	40288110
167	sp|Q7U769|HEM1_SYNPX Glutamyl-tRNA reductase OS=Synechococcus sp. (strain WH8102) OX=84588 GN=hemA PE=3 SV=1	Q7U769	47	10	1	3349894	7089794	6000491	8352901	7888572	5039477	4607082	6939850	9035529	11009980	11116950	9203834	5914692	17013900	6567008	7464039	6006074	7905263	9243045	15159510	8992803	12542950	9999144	19811590	5345211	7294694	5199048	7322402	6049888	8704532
168	tr|Q7U8A5|Q7U8A5_SYNPX Uncharacterized protein OS=Synechococcus sp. (strain WH8102) OX=84588 GN=SYNW0717 PE=4 SV=1	Q7U8A5	48	9	1	1652226	2006696	2382374	3570026	1206098	1042970	2173147	2844723	5913185	9464415	2665050	3830175	4032161	7918623	5894795	7029976	1335755	5305988	4693964	4992302	5596183	9399917	1167567	8657913	1667965	2267219	2860041	3017645	209595	1908892
169	tr|Q7U771|Q7U771_SYNPX Ribulose-phosphate 3-epimerase OS=Synechococcus sp. (strain WH8102) OX=84588 GN=cbbE PE=3 SV=1	Q7U771	28	6	1	54136180	77425420	70386880	79773620	65470080	64938090	73310980	71100000	101163100	86677100	76307530	65019920	89946700	45508200	79621710	84293600	61127920	75576780	69057070	68088700	77002050	61249920	79901510	33855240	61829720	94480310	76229240	85811140	74170730	77059470
170	tr|Q7U768|Q7U768_SYNPX Glucose-1-phosphate adenylyltransferase OS=Synechococcus sp. (strain WH8102) OX=84588 GN=agp PE=3 SV=1	Q7U768	48	21	1	111464900	173381300	99987700	127451200	143625100	177054900	119658300	172898100	105250600	112450800	141942000	157822100	105683000	107526200	84825490	93222360	143650000	123875400	97524410	128999800	95853380	96137430	157551000	112979700	112588200	156953200	113651800	139548700	164666100	194372700
171	tr|Q7U4V6|Q7U4V6_SYNPX Possible LysM domain OS=Synechococcus sp. (strain WH8102) OX=84588 GN=SYNW1957 PE=4 SV=1	Q7U4V6	35	9	1	13283160	16299080	15027530	19210720	11041330	17624160	12768200	22103010	12082230	23411440	9548385	13056150	11206110	24200420	10676440	21142100	9653980	15537770	11032330	21909930	11410020	18813040	11764750	14149470	16273720	18613180	15361560	18666850	13399560	14800620
172	tr|Q7U7G3|Q7U7G3_SYNPX Peptide methionine sulfoxide reductase MsrA OS=Synechococcus sp. (strain WH8102) OX=84588 GN=msrA PE=3 SV=1	Q7U7G3	26	6	1	10597590	9847061	1080318	2526128	2939308	4140116	10134510	8698121	5021824	7178628	3958523	4573205	12511460	9404841	5782060	6807039	3924190	5164661	7992897	10307620	5640109	6975096	2006205	4677193	9261310	9744413	2051564	5509337	4269653	3267574
173	tr|Q7UA44|Q7UA44_SYNPX TPR_REGION domain-containing protein OS=Synechococcus sp. (strain WH8102) OX=84588 GN=SYNW0056 PE=4 SV=1	Q7UA44	19	6	1	9898138	8426880	15885700	11641640	14866880	12858360	9476310	9139305	15525450	10618630	15939370	14922810	8956069	7234871	16847440	10133590	12103910	12411730	9951227	8162815	14216340	10163610	14878340	12873370	10041470	10105420	13865300	12706330	13493910	13543530
174	tr|Q7U954|Q7U954_SYNPX Uncharacterized protein OS=Synechococcus sp. (strain WH8102) OX=84588 GN=SYNW0404 PE=4 SV=1	Q7U954	38	11	1	6324287	5668635	4582075	3613036	4539701	4091169	6697254	5540426	5570522	4302382	6123554	5561624	8890037	8456010	5219701	3802256	5942010	4912098	7958989	7935125	6607162	6743918	6834591	7159665	6161287	5195173	4281440	4548961	5885308	3988027
175	tr|Q7U4P5|Q7U4P5_SYNPX R-phycocyanin II beta chain OS=Synechococcus sp. (strain WH8102) OX=84588 GN=rpcB PE=3 SV=1	Q7U4P5	18	10	1	750161000	1015562000	975975700	1114226000	801469100	533817900	831013600	1060037000	1346102000	1166882000	629687000	800475400	1079305000	462674500	1306455000	661796500	650123600	712577100	439443800	697103100	1102013000	582990200	600990700	364373900	682344100	1275522000	1089154000	1169057000	1126767000	870307000
176	tr|Q7U7M8|Q7U7M8_SYNPX SwmB-cell surface protein required for swimming motility OS=Synechococcus sp. (strain WH8102) OX=84588 GN=swmB PE=4 SV=1	Q7U7M8	1126	67	1	46717680	72147700	52564220	58132190	36818070	46274310	45539790	64799280	54814430	44150930	30981380	37225030	45213460	29920170	66996880	49082320	33826000	31392310	33822990	38149230	50956390	39367090	30872590	20198490	30986250	49633510	43009840	53631180	14282800	34185100
177	tr|Q7U466|Q7U466_SYNPX Putative glutathione S-transferase OS=Synechococcus sp. (strain WH8102) OX=84588 GN=SYNW2205 PE=4 SV=1	Q7U466	26	8	1	54021410	66816830	88594600	112699200	115618800	132122100	51131800	100525500	128991900	195589100	128836700	159150100	68204750	116956600	97775510	124256000	101001700	140788500	67091250	124660200	115426500	157014200	116869000	137867400	56304250	91802680	113092400	121751400	124983700	179056400
178	tr|Q7U875|Q7U875_SYNPX Possible glucose 6-phosphate dehydrogenase effector OpcA OS=Synechococcus sp. (strain WH8102) OX=84588 GN=SYNW0749 PE=4 SV=1	Q7U875	46	7	1	8885646	25936700	29182190	47343100	18660620	58977470	6681631	22550320	32913570	48949990	16856670	60516620	8475977	28296340	34012690	47442490	18965430	59703010	8673269	27462300	29837570	39403720	18853400	50799190	8577845	31005990	26975160	43250020	18375320	59101280
179	tr|Q7U5B9|Q7U5B9_SYNPX Inorganic diphosphatase OS=Synechococcus sp. (strain WH8102) OX=84588 GN=SYNW1788 PE=4 SV=1	Q7U5B9	22	8	1	26365460	25909520	29773290	34940860	18791280	46656830	22839920	16591120	14119500	10243390	10903820	22785520	7556359	5146501	13858220	15034840	12601280	8401401	5841352	10351030	11517100	6375369	18957210	3781162	20816790	27666490	34732860	34270180	31314440	26064730
180	tr|Q7TTX4|Q7TTX4_SYNPX dCTP deaminase OS=Synechococcus sp. (strain WH8102) OX=84588 GN=dcd PE=4 SV=1	Q7TTX4	22	4	1	26701320	22670030	20236960	23568610	17052350	31091930	22419060	15292170	10945380	2748299	7844445	12483170	5031267	760056	11707610	4939420	11497280	5377487	1960425	1441351	5744769	1719883	12495050	482073	15259030	14646560	20735690	19626130	19582180	13694020
181	tr|Q7U5D3|Q7U5D3_SYNPX Putative carbohydrate kinase, pfkB family OS=Synechococcus sp. (strain WH8102) OX=84588 GN=SYNW1774 PE=4 SV=1	Q7U5D3	35	8	1	23950230	37050110	23094790	20642060	19837970	17309450	25907330	25281400	24221550	21382880	15365470	13778910	19018790	21797970	19234610	22407620	16235830	18307760	24225200	21833400	18374340	19750300	13329110	14790310	23338780	38582130	19928110	27030930	15468560	20622760
182	tr|Q7U7M2|Q7U7M2_SYNPX Putative multidrug efflux ABC transporter OS=Synechococcus sp. (strain WH8102) OX=84588 GN=SYNW0959 PE=4 SV=1	Q7U7M2	111	20	1	23722250	30634940	34101390	30402830	28087990	24178670	20746310	35671190	29793110	22790750	16729850	23019370	16195310	25166600	26264040	21942790	18888950	19412320	17186770	24854840	26346500	24153810	16169780	18307200	30011900	28587600	30277770	28495120	13841990	28939790
183	sp|Q7U7H6|COMB_SYNPX Probable 2-phosphosulfolactate phosphatase OS=Synechococcus sp. (strain WH8102) OX=84588 GN=comB PE=3 SV=1	Q7U7H6	26	6	1	4724828	5904589	1745004	6016000	2796564	7053225	5383241	14095740	3704486	14131890	4506512	11696790	5788259	15481210	1962786	6941473	3533196	15832350	6311724	15443540	3332978	10182340	3055543	17583960	5367607	9197681	3566829	7410114	3871695	13432180
184	tr|Q7U6B4|Q7U6B4_SYNPX Probable nitrilase OS=Synechococcus sp. (strain WH8102) OX=84588 GN=SYNW1425 PE=4 SV=1	Q7U6B4	37	5	1	4310761	324066	4024320	357632	4736614	762407	2974271	349717	20513210	682936	18426220	972093	10312330	596816	16386840	1474062	15933830	2831402	6112759	871882	11958200	546908	8887568	787594	2109415	254451	5935008	507303	3754256	563329
185	sp|Q7U4I6|RL6_SYNPX 50S ribosomal protein L6 OS=Synechococcus sp. (strain WH8102) OX=84588 GN=rplF PE=3 SV=1	Q7U4I6	19	8	1	103305200	61987420	76259790	45466740	63349550	40198730	103017700	57883670	62165520	27870650	44342540	35218050	73526780	25657420	53296870	24799340	48498530	19926300	52337610	36152580	56283300	23581420	68863610	15258710	96533440	64650110	84421600	45712870	83292450	35164110
186	sp|Q7U5F5|PYRH_SYNPX Uridylate kinase OS=Synechococcus sp. (strain WH8102) OX=84588 GN=pyrH PE=3 SV=1	Q7U5F5	25	6	1	10767250	12759080	6263710	10417300	5915796	12092300	13375920	13011560	8900986	11823820	7384773	12286550	12529310	10572070	7385827	11392400	7925391	12488260	6645036	13240530	5697419	9802209	7798664	7236094	10527580	13355960	8312727	10615920	10232810	12688510
187	sp|Q7U646|GLGB_SYNPX 1,4-alpha-glucan branching enzyme GlgB OS=Synechococcus sp. (strain WH8102) OX=84588 GN=glgB PE=3 SV=1	Q7U646	89	9	1	65062340	55535260	30884590	38478020	25058430	38567690	50468130	46020670	43211950	38684310	25856940	22058140	66854990	56220980	37748820	38625020	31812640	31265010	50157730	52896140	40974890	37049990	31734770	33328090	59556220	47734310	43497320	36730010	32505350	33543660
188	tr|Q7U8X4|Q7U8X4_SYNPX Allophycocyanin alpha chain OS=Synechococcus sp. (strain WH8102) OX=84588 GN=apcA PE=3 SV=1	Q7U8X4	17	6	1	317869400	128711200	212689700	201185000	186332000	310822000	249871900	277863500	345696000	250446500	199303400	268186700	279638000	201435200	246787100	270711400	262632700	209081400	154600500	220993000	295842000	187786100	269521000	186217900	280329000	255895100	372368100	264830400	308553400	307199900
189	tr|Q7U789|Q7U789_SYNPX Geranylgeranyl reductase OS=Synechococcus sp. (strain WH8102) OX=84588 GN=chlP PE=3 SV=1	Q7U789	50	14	1	10297250	15188880	13921370	17405860	16541090	16753820	9534504	13906570	16682350	20723770	20908870	17718500	12350910	32340060	18701450	17782720	18850250	20165740	13230890	23916750	15530210	21279080	22756560	26447620	11403740	15351420	15843480	19113810	18694170	17132090
190	tr|Q7U526|Q7U526_SYNPX Uncharacterized protein OS=Synechococcus sp. (strain WH8102) OX=84588 GN=SYNW1886 PE=4 SV=1	Q7U526	21	3	1	61618140	33457700	59462530	42226730	33888790	29372820	52901020	43359090	52669710	38647720	30608240	51508150	52345660	19532410	57115370	33192540	36649760	30142310	50793780	27847610	54733970	29268480	42839750	16213210	57098060	40899290	53679480	53626470	36547220	42248530
191	tr|Q7U4M2|Q7U4M2_SYNPX Anthranilate synthase component I and chorismate binding enzyme OS=Synechococcus sp. (strain WH8102) OX=84588 GN=trpE PE=3 SV=1	Q7U4M2	56	8	1	12093540	13411640	12502240	11763400	14231140	17861930	10309290	11110900	13641730	16565350	16272000	15371120	14286810	6567051	17118570	15428170	17686640	19463410	10964770	12656290	14308490	11137380	13811550	5438939	9885756	11212210	13912310	11786710	13937090	16416050
192	sp|Q7U4E5|PSAB_SYNPX Photosystem I P700 chlorophyll a apoprotein A2 OS=Synechococcus sp. (strain WH8102) OX=84588 GN=psaB PE=3 SV=1	Q7U4E5	82	6	1	51958230	54839720	24851080	33760880	9854145	34490100	46490130	51247470	52521010	19105270	9631842	6594667	55148810	15043640	46346970	25702740	14399250	9062395	44536100	24093710	42847930	19673970	19640430	3966389	55378960	80582180	33849110	65971730	10945500	13994130
193	sp|Q7U4E4|PSAA_SYNPX Photosystem I P700 chlorophyll a apoprotein A1 OS=Synechococcus sp. (strain WH8102) OX=84588 GN=psaA PE=3 SV=1	Q7U4E4	84	6	1	91935520	82019940	35460050	62252400	14161420	62061510	63852120	60737620	68003980	26589770	10570040	5549467	78908850	58673650	62168180	57809680	20916610	14040000	60974420	70699180	55416120	33394500	22378330	11516060	78111840	107075700	50334490	66818590	15034010	12786130
194	tr|Q7U9M4|Q7U9M4_SYNPX Putative sarcosine oxidase OS=Synechococcus sp. (strain WH8102) OX=84588 GN=solA PE=4 SV=1	Q7U9M4	43	8	1	607927	4823110	2469243	6188779	1193912	2400517	997588	8165289	2938872	7779670	2186149	3762270	2267478	11631560	1814489	5473721	1052064	4181634	3663633	9714673	3391287	9371043	2555935	5603014	2012181	6966409	618991	5840249	474365	3626533
195	tr|Q7U4Q0|Q7U4Q0_SYNPX C-phycoerythrin class I beta chain OS=Synechococcus sp. (strain WH8102) OX=84588 GN=cpeB PE=3 SV=1	Q7U4Q0	19	12	1	720270000	877543700	919053400	1186595000	792287600	1336397000	474180200	1292828000	1334444000	1324533000	1098032000	1042280000	1153862000	956093200	1151283000	1345709000	1001090000	937805200	536052100	786857300	1063707000	669474700	1286993000	658309200	756716100	996624000	1219157000	966937300	1156945000	1085642000
196	tr|Q7U3C5|Q7U3C5_SYNPX Phosphate-binding protein OS=Synechococcus sp. (strain WH8102) OX=84588 GN=SYNW2507 PE=3 SV=1	Q7U3C5	35	12	1	1355704	56632110	1269413	118168600	1095947	131059600	795903	56021890	1112450	137779300	1225744	143456200	1219853	40966170	1054291	119519100	1574863	132157200	2086885	42680310	604517	115709200	1016995	128598500	1272518	42455360	1371048	165102400	3047043	250047000
197	tr|Q7U8X5|Q7U8X5_SYNPX Allophycocyanin beta chain OS=Synechococcus sp. (strain WH8102) OX=84588 GN=apcB PE=3 SV=1	Q7U8X5	17	8	1	284268500	183028200	217475300	161630700	168151000	193235100	268217300	206203400	224665200	92618080	148847900	196808800	162514700	33684760	148830900	89620500	151998700	115162700	83099710	59162770	179108700	45608990	177266100	24449680	240535300	178648300	360243200	186436400	253712400	226777200
198	tr|Q7U5Z1|Q7U5Z1_SYNPX Possible membrane protease complex subunit OS=Synechococcus sp. (strain WH8102) OX=84588 GN=SYNW1550 PE=3 SV=1	Q7U5Z1	29	11	1	19557170	20030400	23937320	19687020	28050700	29551570	18561590	17495590	20392420	11742730	20249960	25044740	15345510	8440010	19887260	13122970	24773600	16305750	11964350	9070358	17168770	9396368	20911190	10654590	18131220	17003310	22135970	18364820	25450670	23050180
199	tr|Q7U4A2|Q7U4A2_SYNPX Putative potassium channel, VIC family OS=Synechococcus sp. (strain WH8102) OX=84588 GN=SYNW2169 PE=4 SV=1	Q7U4A2	26	5	1	6657444	7328885	6114752	7660344	7536035	8791195	6736917	8218915	6743599	9254083	8652582	11169870	7501857	13047380	5658114	8158389	6692321	11964310	8249799	9144495	5618933	9521407	6220006	15743800	7281586	7462613	6426914	7245977	6730041	11915110
200	tr|Q7U5E0|Q7U5E0_SYNPX Putative arsenate reductase OS=Synechococcus sp. (strain WH8102) OX=84588 GN=SYNW1767 PE=4 SV=1	Q7U5E0	13	5	1	5038868	3301179	8401963	3412577	7476917	5749615	6910318	2422528	6272835	7325860	4861219	6213583	6194918	2075583	1353573	6800771	245826	1265452	5332567	6584495	5835358	6352144	5988552	4657147	4786441	2297725	5596754	6283968	8100977	6539163
201	tr|Q7U6Q2|Q7U6Q2_SYNPX Phosphate-binding protein OS=Synechococcus sp. (strain WH8102) OX=84588 GN=SYNW1286 PE=3 SV=1	Q7U6Q2	42	11	1	1068186	23019240	2284769	50639090	2207095	28487520	954916	19947970	1933185	56790260	1894913	28364830	1090812	20979290	2051276	53473190	2642951	35531020	1608627	20026070	2163616	47391780	1760109	34410100	715102	17961910	1787264	46571620	2432317	36337390
202	sp|Q7U3S3|GATB_SYNPX Aspartyl/glutamyl-tRNA(Asn/Gln) amidotransferase subunit B OS=Synechococcus sp. (strain WH8102) OX=84588 GN=gatB PE=3 SV=1	Q7U3S3	54	19	1	36908650	37384940	52927220	43505540	62973120	53160180	35194940	37547510	47870560	43677840	60534100	55062230	37573370	44961530	50587080	43819300	56624090	53675710	42507280	41748260	50507320	47213690	62581280	58866720	36669690	37031520	47727020	39306540	65123310	57094550
203	sp|Q7U5U4|SURE_SYNPX 5'-nucleotidase SurE OS=Synechococcus sp. (strain WH8102) OX=84588 GN=surE PE=3 SV=1	Q7U5U4	29	6	1	4377876	8229796	4010298	5498725	4781813	5622030	2843702	9336372	4609865	9973136	7153411	9178857	4042663	14050100	4556134	7951032	4811295	8179062	6198790	10388180	6363390	11966220	6246190	13189600	4053276	8129427	3804633	7169333	4848873	5936793
204	tr|Q7U8S8|Q7U8S8_SYNPX D-3-phosphoglycerate dehydrogenase OS=Synechococcus sp. (strain WH8102) OX=84588 GN=serA PE=3 SV=1	Q7U8S8	56	16	1	31710050	45739380	54677990	64800490	57358130	69770340	34613510	50162960	52443050	52915770	58289290	81732990	41400480	39241640	53074450	47648270	51849610	63783240	34922870	38727190	58042140	49319200	67813250	56263780	37135760	46986410	40715370	55931420	62023230	91479890
205	tr|Q7U767|Q7U767_SYNPX 6-phosphogluconate dehydrogenase, decarboxylating OS=Synechococcus sp. (strain WH8102) OX=84588 GN=gnd PE=3 SV=1	Q7U767	51	18	1	102730300	351694400	130322300	335057800	49475510	223177800	92629470	315936200	141585300	330297800	45551590	206079800	107272600	238169600	146744900	341079800	50817940	220944500	101775600	302985200	124257900	233208500	53540340	147251000	98771740	350400900	123429800	278459000	50514590	218805100
206	tr|Q7U5S3|Q7U5S3_SYNPX Uncharacterized protein OS=Synechococcus sp. (strain WH8102) OX=84588 GN=SYNW1624 PE=4 SV=1	Q7U5S3	12	8	1	9136707	1380404	6677165	2341697	9184704	7602120	7986687	5543450	6528281	2724857	4840952	10302100	6773125	2827367	7285273	5424125	9413954	12830690	6523294	2065625	6597542	2688412	4403513	8509415	8428786	3623990	10175370	5053167	10858650	10748060
207	tr|Q7U5Q6|Q7U5Q6_SYNPX Cell division protein FtsZ OS=Synechococcus sp. (strain WH8102) OX=84588 GN=ftsZ PE=3 SV=1	Q7U5Q6	40	14	1	202960800	187392300	203207000	196031500	203829500	264239100	183541300	175907400	259816200	288124700	236309800	254972400	243985200	221212900	249133400	268717200	225696700	279643500	202246700	234652000	243267800	226314100	242058200	252434800	180664200	184022400	224894200	216439600	227723400	251417400
208	tr|Q7U3P2|Q7U3P2_SYNPX Uncharacterized protein OS=Synechococcus sp. (strain WH8102) OX=84588 GN=SYNW2388 PE=4 SV=1	Q7U3P2	16	6	1	21706600	17002920	21869030	17080630	25161850	16465670	24753180	18299140	18801800	11858520	22219540	19300290	20938620	11946470	18181320	11096400	23140550	11885970	18953940	11520440	14857660	12233340	21712410	13251380	25102960	15443320	20407760	13914800	24751410	21153570
209	sp|Q7UA71|MURC_SYNPX UDP-N-acetylmuramate--L-alanine ligase OS=Synechococcus sp. (strain WH8102) OX=84588 GN=murC PE=3 SV=1	Q7UA71	51	3	1	1934803	3165446	4213790	3517759	3001757	2850533	1990342	2520933	2356315	3026956	2778876	2846789	1845841	4000429	4982445	4555129	4032799	5398026	2177374	2970283	2430091	3285544	2472610	3922579	1494386	2410493	2432691	2605083	2226863	2805985
210	tr|Q7U410|Q7U410_SYNPX UTP--glucose-1-phosphate uridylyltransferase OS=Synechococcus sp. (strain WH8102) OX=84588 GN=cugP PE=3 SV=1	Q7U410	44	10	1	22632300	20819210	17184580	21409450	19183490	23660630	20747060	18522790	18110750	16613820	21303790	23501970	21285510	19874900	18350890	14811870	19132290	20851630	21978670	21453150	19865700	15029750	24279250	22696050	20356920	21579870	18586660	19408350	23125920	24589760
211	tr|Q7U7B2|Q7U7B2_SYNPX Glutamine synthetase OS=Synechococcus sp. (strain WH8102) OX=84588 GN=glnA PE=3 SV=1	Q7U7B2	52	22	1	952767100	598992000	861431400	524512800	690773100	664273100	971854600	640441500	880495100	422400900	720288900	596792800	807968500	322425600	791703300	464391700	538947400	412347100	473755500	417097300	703194500	260950000	684700600	231396600	721116700	605308400	767340000	471355300	550498400	638381700
212	sp|Q7TTW9|SYY_SYNPX Tyrosine--tRNA ligase OS=Synechococcus sp. (strain WH8102) OX=84588 GN=tyrS PE=3 SV=1	Q7TTW9	44	8	1	8526605	4714485	4819675	5212062	7078368	6054393	6736384	9935103	13241560	12162050	19008600	7426135	7917059	10499720	4466209	6449754	5679962	6190342	10791590	11720620	13868510	9186408	15614350	10517780	6831327	9421729	6324738	9955850	13503990	10665490
213	tr|Q7U9W5|Q7U9W5_SYNPX Zinc metallopeptidase M20/M25/M40 family OS=Synechococcus sp. (strain WH8102) OX=84588 GN=SYNW0137 PE=4 SV=1	Q7U9W5	42	7	1	3309548	3887660	5881445	5967502	7313757	8082444	3101072	4172988	6520065	7199743	9251056	9046687	4352575	3748050	7679941	7861776	8726628	10907910	4595487	4527366	7207668	5956158	7425246	7182838	3117383	4816681	6562727	7148190	8176539	10822950
214	tr|Q7U6U7|Q7U6U7_SYNPX Branched-chain-amino-acid aminotransferase OS=Synechococcus sp. (strain WH8102) OX=84588 GN=ilvE PE=3 SV=1	Q7U6U7	34	10	1	12973670	14405440	13434720	11080560	25225140	14930740	17297950	13325880	17585020	14111020	26845600	14169770	18580470	19276390	12839140	11309460	18726440	15560590	21422410	16001550	17993220	14587740	22388880	23349600	12474720	12089180	11966460	12482180	27937340	22843050
215	tr|Q7U3R4|Q7U3R4_SYNPX Putative small heat shock protein OS=Synechococcus sp. (strain WH8102) OX=84588 GN=SYNW2365 PE=3 SV=1	Q7U3R4	14	6	1	769159	848222	2395770	1871450	1121994	14873800	311464	892354	4475703	874073	2185962	10310660	130923	532992	2635564	822744	1938448	6626094	84362.5	316909	1649687	370227	1750881	2191400	271702	848243	1942419	2153071	8410362	14375450
216	tr|Q7U6U5|Q7U6U5_SYNPX Uncharacterized protein OS=Synechococcus sp. (strain WH8102) OX=84588 GN=SYNW1241 PE=4 SV=1	Q7U6U5	20	10	1	11924270	10630930	9839615	8580558	9002850	11642150	9570300	9056397	9169096	14900390	10977360	13035850	11634090	17734870	11796980	14371770	11001730	14779270	8811789	13718680	9998430	15084080	11672600	22084360	9153957	9063967	10844290	11011940	11061880	12111090
217	tr|Q7U3V9|Q7U3V9_SYNPX Aminotransferase OS=Synechococcus sp. (strain WH8102) OX=84588 GN=hisC PE=3 SV=1	Q7U3V9	40	6	1	10281100	9195783	8995420	9647803	9013443	11023430	8762613	9175441	8475567	8724769	9268400	12342370	9987656	4872141	9426893	9027953	8897341	11633820	10218350	7039995	8749778	8089236	8386213	8313111	9987688	9516171	10217080	9907695	9319370	14540650
218	tr|Q7U8A4|Q7U8A4_SYNPX Possible beta-lactamase family protein OS=Synechococcus sp. (strain WH8102) OX=84588 GN=SYNW0718 PE=4 SV=1	Q7U8A4	41	4	1	203247	193140	733266	538032	397664	615700	157064	227110	543886	1059722	356494	994490	285472	852104	1006478	723671	577933	1080748	419558	576786	598178	971868	381765	1605835	166899	325645	645199	643916	244920	676315
219	tr|Q7U622|Q7U622_SYNPX SpoVT-AbrB domain-containing protein OS=Synechococcus sp. (strain WH8102) OX=84588 GN=SYNW1518 PE=4 SV=1	Q7U622	13	10	1	598043000	546420400	735926800	437204000	301114100	607645700	368663700	560455200	814322000	293350100	348560600	550804300	718630100	309073500	719822500	604697300	335711800	470633400	394697100	408041600	767796800	389188800	362167500	282158300	521083700	494018000	658291900	484577000	444148000	329616000
220	tr|Q7U675|Q7U675_SYNPX Uncharacterized protein OS=Synechococcus sp. (strain WH8102) OX=84588 GN=SYNW1464 PE=4 SV=1	Q7U675	20	2	1	5592233	3994763	4686590	4504157	8619007	7151942	4160773	4911364	5769852	3746930	10344640	8052938	5909544	1420459	6221789	4582699	10344320	7975453	3427330	1827348	4799307	2518830	6875799	1405104	4898789	4472191	6024064	5023831	8515452	7526369
221	tr|Q7U6C3|Q7U6C3_SYNPX ABC transporter, nitrate-like substrate binding protein OS=Synechococcus sp. (strain WH8102) OX=84588 GN=SYNW1415 PE=4 SV=1	Q7U6C3	36	6	1	27110110	4005523	32110540	5006288	28562690	12612870	31859510	4555584	42627580	10976670	40408740	16916130	45938830	6643884	44614310	9956539	38137380	20487370	35891980	7312689	37598620	9716390	30681020	9897008	31229570	3612044	34598270	4581100	20057870	16392630
222	tr|Q7UA30|Q7UA30_SYNPX Aspartate kinase OS=Synechococcus sp. (strain WH8102) OX=84588 GN=lysC PE=4 SV=1	Q7UA30	62	8	1	2115204	1254971	4403402	1284434	5322693	1834990	1599600	1757668	1537026	2704467	2310587	1625060	2458711	4693104	4251227	2419245	3302336	2583384	2847176	3637895	1972735	3811134	3578645	4851008	2403078	2142052	5460533	3318160	4128527	4066747
223	tr|Q7U9P7|Q7U9P7_SYNPX Probable rubredoxin OS=Synechococcus sp. (strain WH8102) OX=84588 GN=rub PE=4 SV=1	Q7U9P7	15	2	1	3142394	2327734	3047157	2226811	4451351	3865965	4360573	4941916	4592587	6375082	5323056	6819846	5636246	1875737	4416049	6144391	5638691	7348788	4263577	2911530	3881749	3302372	4505434	1262627	3870632	4008664	4364970	4262018	4894187	7242755
224	tr|Q7U585|Q7U585_SYNPX Methionine aminopeptidase OS=Synechococcus sp. (strain WH8102) OX=84588 GN=map PE=3 SV=1	Q7U585	30	7	1	17232990	14666290	11948890	12593740	10160500	11443640	14419280	14535700	17869300	16961570	16193710	10649080	20460800	18819090	18154390	11639460	14149920	13306990	16327070	21320590	16341090	16346420	13418680	10324710	13774070	13388400	10628490	10187760	8898210	9632772
225	tr|Q7U3Y8|Q7U3Y8_SYNPX Two-component response regulator OS=Synechococcus sp. (strain WH8102) OX=84588 GN=SYNW2289 PE=4 SV=1	Q7U3Y8	27	12	1	22372510	21664170	23472340	28356550	26782360	46322750	18324030	25864520	34778460	39883990	42018750	46872020	21098530	34267590	30839760	34583760	29420230	50924560	21669070	30392910	28413770	33626670	38769270	46839920	20436280	25215780	24563100	30932780	47885650	57119070
226	sp|Q7U654|PROA_SYNPX Gamma-glutamyl phosphate reductase OS=Synechococcus sp. (strain WH8102) OX=84588 GN=proA PE=3 SV=1	Q7U654	46	15	1	45637840	46456250	58073560	62039170	72565660	79361010	45066360	47936200	62902360	52009660	75055400	98166840	49345640	36209190	61920760	49750820	76022200	69737100	46189180	41804450	58175290	54492980	74684910	58010600	46705940	51691140	58787660	62000150	83027760	87317360
227	tr|Q7U589|Q7U589_SYNPX Uncharacterized protein OS=Synechococcus sp. (strain WH8102) OX=84588 GN=SYNW1818 PE=4 SV=1	Q7U589	19	4	1	5522746	4534281	7734131	4392696	10002340	7933008	6605109	5141802	4877531	660602	4538829	6599651	3347604	472020	6028967	1015058	6854957	1719953	1668440	400778	3897212	181918	6456612	235428	4411430	4340396	7787284	4328884	6307637	6515313
228	tr|Q7U577|Q7U577_SYNPX UDP-N-acetylglucosamine 2-epimerase OS=Synechococcus sp. (strain WH8102) OX=84588 GN=nfrC PE=3 SV=1	Q7U577	41	9	1	9577658	10436320	11129790	11394790	14769570	13629940	8162968	9351340	9152530	7965397	12092790	15285290	7218312	7401698	9748180	8006564	12905590	11222910	5275288	5145727	7757893	6946078	11502210	6006839	8794236	7871493	11227670	11007760	13579400	13958980
229	sp|Q7U8Q1|AMPA_SYNPX Probable cytosol aminopeptidase OS=Synechococcus sp. (strain WH8102) OX=84588 GN=pepA PE=3 SV=1	Q7U8Q1	51	10	1	26166990	27010870	31803040	32974270	32608190	31833880	26876560	27580630	42371210	51074570	40016850	43382330	38919270	50407270	43052970	43283130	38372710	52105340	40761480	46574530	42578270	48555700	34086300	61583520	29045510	30512920	35641950	32101480	35589980	38131850
230	sp|Q7U4D3|RS7_SYNPX 30S ribosomal protein S7 OS=Synechococcus sp. (strain WH8102) OX=84588 GN=rpsG PE=3 SV=1	Q7U4D3	17	10	1	182717800	114190900	105319900	84477510	87535740	83283130	172477900	104850300	149186600	115302300	109492400	61107590	211052900	155811400	138752400	101754200	100855400	76079060	177909200	165853500	133722800	94510710	131250500	80696490	166211500	109386900	123759600	88036940	141102700	64889630
231	tr|Q7U4T4|Q7U4T4_SYNPX Uncharacterized protein OS=Synechococcus sp. (strain WH8102) OX=84588 GN=SYNW1979 PE=3 SV=1	Q7U4T4	31	10	1	30112600	31038680	35312640	30125440	33717650	30021000	29121060	28718410	35051860	26801860	36952400	29815430	30730720	26188460	31083360	25282810	35318810	25318310	28873900	27963400	31316580	20154230	35212370	21095790	30421760	30511140	33170420	28822370	30059060	28706050
232	tr|Q7TTT5|Q7TTT5_SYNPX Putative Riboflavin synthase alpha chain OS=Synechococcus sp. (strain WH8102) OX=84588 GN=ribE PE=4 SV=1	Q7TTT5	22	3	1	2158989	1867935	2180606	1702650	3159442	2047141	2001455	1549681	1784035	1282989	2463142	2619590	1621556	2270253	2775393	3085652	3375610	3440617	2029147	1255473	2239483	2544589	2978189	4394858	2226787	1657423	1721033	1663247	3515122	3436479
233	tr|Q7U643|Q7U643_SYNPX Type I copper blue protein: plastocyanin OS=Synechococcus sp. (strain WH8102) OX=84588 GN=petE PE=3 SV=1	Q7U643	13	2	1	37179450	24506100	19845180	23622840	20892030	35147130	44196040	29024370	35834220	45405130	28672510	33382700	35772380	36140360	35315470	46011070	38711590	35470920	16348510	38224360	25911930	17588940	34720310	14443100	32748080	34094800	48827870	33901810	35611910	42600910
234	sp|Q7U5Q1|ILVC_SYNPX Ketol-acid reductoisomerase (NADP(+)) OS=Synechococcus sp. (strain WH8102) OX=84588 GN=ilvC PE=3 SV=1	Q7U5Q1	36	15	1	93085000	72267410	84855020	68724930	82684250	71252540	93715470	75099090	94844500	74583460	78838010	75191910	101608800	62587320	93883030	69730750	89140810	70429170	77530910	66313850	79721260	63167920	90792160	54922090	83458790	78040950	87794850	77389640	84877010	73612320
235	tr|Q7U922|Q7U922_SYNPX Uncharacterized protein OS=Synechococcus sp. (strain WH8102) OX=84588 GN=SYNW0437 PE=4 SV=1	Q7U922	36	4	1	5762805	13260020	9197580	9788658	11890680	5718872	8009624	15774520	8861269	8040684	11427920	9379206	7720293	8634048	6793122	7509868	11549340	5161883	5223485	6600216	8734306	7631909	11628290	4962011	6455599	9948562	9217213	10889070	10853500	6699453
236	sp|Q7U637|CLPB1_SYNPX Chaperone protein ClpB 1 OS=Synechococcus sp. (strain WH8102) OX=84588 GN=clpB1 PE=3 SV=2	Q7U637	96	31	1	8999648	9948988	19083340	12531690	30829160	39186100	7353970	9752912	22422780	20432720	42513950	37464530	11408630	18799430	21666900	19379780	33048130	48088490	12109840	19824410	19543020	16300740	35304740	35705520	10073260	8415895	15475390	10963290	55569600	48168810
237	tr|Q7U9V5|Q7U9V5_SYNPX Mannose-1-phosphate guanylyltransferase OS=Synechococcus sp. (strain WH8102) OX=84588 GN=manC PE=3 SV=1	Q7U9V5	54	6	1	11400020	6424282	4047935	3638890	4099271	6395729	9423995	4675319	2939320	3089497	3568721	5112400	6777901	2698656	2985641	2401825	3128606	2855990	5925345	3108022	2588290	2631262	3649669	2686231	9901725	5639254	5915159	4618812	4896649	5212268
238	tr|Q7U7P3|Q7U7P3_SYNPX Endopeptidase Clp ATP-binding chain C OS=Synechococcus sp. (strain WH8102) OX=84588 GN=clpC PE=3 SV=1	Q7U7P3	93	32	1	164304200	167488400	132939300	146380300	120442600	129565900	186080600	159977100	167898200	153757500	132243700	141419100	201240200	148183000	155329100	145059700	145799900	140326100	159491200	167099700	149557300	136222500	171975300	124443100	179541800	171491800	140056200	150710800	143682200	141147900
239	tr|Q7U953|Q7U953_SYNPX Uncharacterized protein OS=Synechococcus sp. (strain WH8102) OX=84588 GN=SYNW0406 PE=4 SV=1	Q7U953	23	22	1	568657000	1106569000	1689935000	873205200	751013200	510337100	1405655000	1349408000	1872064000	493522500	898320100	830564800	902571300	523122200	1254960000	712090600	657677800	445171300	778410400	1377064000	1022950000	870209500	946151600	544525400	511341100	1040122000	893343200	1295952000	821367300	1082098000
240	tr|Q7UA48|Q7UA48_SYNPX Sulfolipid (UDP-sulfoquinovose) biosynthesis protein OS=Synechococcus sp. (strain WH8102) OX=84588 GN=sqdB PE=4 SV=1	Q7UA48	44	9	1	40029860	40151090	46082050	35998980	69693550	45110070	41636660	38008540	46311060	36797940	65122880	53333110	43581890	31133020	48194630	45034160	59549030	56380100	34588050	31675390	45440240	40402130	57289400	34756090	34816850	34231790	46528940	36221600	68243630	50923280
241	sp|Q7UA08|IF3_SYNPX Translation initiation factor IF-3 OS=Synechococcus sp. (strain WH8102) OX=84588 GN=infC PE=3 SV=1	Q7UA08	25	6	1	30181020	21300890	21954670	13420690	18739620	13297970	26699030	19077020	22554280	12879090	17909060	13035120	30467350	11865620	22372170	11004810	20051220	13298140	27585540	17183430	22082270	10177360	21072780	6579985	29675650	18070250	20374630	13285720	21236930	11997840
242	tr|Q7U3N1|Q7U3N1_SYNPX Short-chain dehydrogenase/reductase (SDR) superfamily OS=Synechococcus sp. (strain WH8102) OX=84588 GN=SYNW2400 PE=4 SV=1	Q7U3N1	33	4	1	16484450	15325120	13223340	17880550	14404060	20171850	14451650	16221630	16715350	18973450	19651080	21489450	18549150	12819670	17344850	18446360	17100580	22199690	16356710	14150230	16885770	18936360	17396590	21837740	13224690	15072130	15983750	17925740	15801750	23255350
243	tr|Q7U9F4|Q7U9F4_SYNPX Sulfate adenylyltransferase OS=Synechococcus sp. (strain WH8102) OX=84588 GN=cysD PE=4 SV=1	Q7U9F4	43	6	1	18927840	30690220	16819110	29876150	14523590	30998190	17532550	27403360	19098730	34177820	16597940	21666830	16700530	38806790	17677770	29739810	18657690	24103680	17071780	35065490	13721450	31367880	19652290	41159540	19523490	30199620	17940270	31568240	20527250	25084140
244	tr|Q7U9T7|Q7U9T7_SYNPX Isocitrate dehydrogenase [NADP] OS=Synechococcus sp. (strain WH8102) OX=84588 GN=icd PE=3 SV=1	Q7U9T7	52	20	1	115823600	71519340	105797700	71899390	124812800	107700800	103313800	69738860	121316700	67429630	127541000	83075170	111808100	47992440	100460700	71689870	118646300	78723750	99939190	58602960	116041500	57265500	138311000	57283430	124501600	83362540	128067300	84010130	150333000	117199000
245	sp|Q7U4J3|RL16_SYNPX 50S ribosomal protein L16 OS=Synechococcus sp. (strain WH8102) OX=84588 GN=rplP PE=3 SV=1	Q7U4J3	18	4	1	38289970	19002780	23039930	16331140	27605080	14873360	37123730	18187750	25690290	12293600	29832130	16356120	37759840	10067420	29359530	16336830	23597510	21919030	38490740	14680420	34631370	17410140	32022660	15176760	37004860	25990150	29310860	18526390	33840340	15853100
246	tr|Q7U6Z0|Q7U6Z0_SYNPX Possible modulator of DNA gyrase OS=Synechococcus sp. (strain WH8102) OX=84588 GN=pmbA PE=3 SV=1	Q7U6Z0	48	8	1	19116920	15650310	20656300	15711290	23730880	16116940	18986390	18378730	21902720	17218030	25443910	19974130	25638020	25109050	22039570	12868450	25658190	17917440	27155600	20993340	20665080	19503900	25667570	25049660	22169000	16923020	17587900	14807500	22546910	19758760
247	sp|Q7U6R4|PSTB_SYNPX Phosphate import ATP-binding protein PstB OS=Synechococcus sp. (strain WH8102) OX=84588 GN=pstB PE=3 SV=1	Q7U6R4	30	10	1	2732248	57970420	1821579	95884010	2449719	87357640	3055060	57856860	2712860	82689870	4273771	87010160	2410628	58162840	3655055	80315520	3095139	94577350	3373435	50495350	3472569	97404980	3109200	107656800	2369245	46916710	3030534	96092790	6408375	121666400
248	tr|Q7U6Y9|Q7U6Y9_SYNPX Putative modulator of DNA gyrase TldD OS=Synechococcus sp. (strain WH8102) OX=84588 GN=tldD PE=3 SV=1	Q7U6Y9	50	9	1	19195260	18555050	18777620	17496010	23734550	18283090	19289810	18821380	18139670	15726360	23305730	22482630	22527430	20592940	20067050	18797530	23372660	23386290	25421630	16250670	19955480	18907400	24976410	23463350	21211180	21123330	16598470	18924430	24434710	20007390
249	tr|Q7U9W1|Q7U9W1_SYNPX Transketolase OS=Synechococcus sp. (strain WH8102) OX=84588 GN=cbbT PE=3 SV=1	Q7U9W1	72	22	1	322358400	495338900	219531300	434453500	178069400	463108500	292992800	408489800	200762200	308151800	142890900	310798800	243708900	264536900	204433300	259851000	139658800	222295900	194405600	326567000	194243000	223245400	203887200	123547800	272971400	409666600	238946000	409039200	178941200	287677100
250	tr|Q7U7F3|Q7U7F3_SYNPX DNA polymerase III subunit alpha OS=Synechococcus sp. (strain WH8102) OX=84588 GN=dnaE PE=4 SV=1	Q7U7F3	130	22	1	20443260	24807650	20589070	27145790	22448840	26120200	18849220	21460470	19821100	20148520	18014710	21228370	20899920	18416200	20011780	20313400	18374600	24035840	21025470	19473730	19920040	20514380	17763770	19079070	19890270	23605930	19727200	23104980	16080300	22357260
251	tr|Q7U7Q4|Q7U7Q4_SYNPX Putative photosystem II oxygen-evolving complex 23K protein PsbP OS=Synechococcus sp. (strain WH8102) OX=84588 GN=psbP PE=4 SV=1	Q7U7Q4	18	3	1	8701770	7261922	7631792	7166657	10503500	8804980	6441926	5753790	4232453	7991353	7361992	7469065	5183840	5184005	6658065	8505921	7461081	9694258	4703787	6612068	3763237	5920331	9877879	5606995	5687194	6472064	7342303	7242024	9905183	8029744
252	tr|Q7U5D0|Q7U5D0_SYNPX Uncharacterized protein OS=Synechococcus sp. (strain WH8102) OX=84588 GN=SYNW1777 PE=4 SV=1	Q7U5D0	16	4	1	13779930	5530410	10111390	8777297	16872260	25399340	11230880	12696650	17129030	14707270	17283830	24192320	13720610	10870200	17016480	19830700	26172700	32842920	11455470	8693940	16460280	13287540	14240140	24947720	14347240	9102952	16364650	11449560	12873700	21109090
253	sp|Q7U8W6|ATPD_SYNPX ATP synthase subunit delta OS=Synechococcus sp. (strain WH8102) OX=84588 GN=atpH PE=3 SV=1	Q7U8W6	20	7	1	12587010	17814530	9325020	17400340	3778792	10874540	12922090	26891470	8459363	11786060	4144318	13198740	9928320	8613293	7780686	19934900	3081833	8778926	7463826	8276790	7837679	8163658	6617842	4240090	15961370	24035400	9687438	16336130	4695923	11456310
254	tr|Q7U3F8|Q7U3F8_SYNPX Molybdenum cofactor biosynthesis protein B OS=Synechococcus sp. (strain WH8102) OX=84588 GN=moaB1 PE=3 SV=1	Q7U3F8	18	5	1	7090323	4657131	2914259	4188416	5210963	5728682	7018423	6784907	4632911	5512169	5247075	6873361	7275641	6496862	5647619	5453092	5389776	7732424	5146603	5802748	4288869	4949551	4900613	5160596	5213710	4719177	2591481	3907182	4499501	5837934
255	tr|Q7U5L2|Q7U5L2_SYNPX Uncharacterized protein OS=Synechococcus sp. (strain WH8102) OX=84588 GN=SYNW1691 PE=4 SV=1	Q7U5L2	28	11	1	37053360	43443250	62471910	45161110	61080290	55733420	35894190	40741170	45377970	34236030	43362810	48934940	23256160	24600960	47783340	31626250	44667540	40989880	27243070	25546810	41867880	24951940	41352910	21554360	42194850	43390530	52289130	43362850	43168610	53946900
256	sp|Q7U8R7|RL27_SYNPX 50S ribosomal protein L27 OS=Synechococcus sp. (strain WH8102) OX=84588 GN=rpmA PE=3 SV=1	Q7U8R7	9	3	1	22380840	28525830	23611920	14948830	19453650	11690330	33531990	23688000	14430960	3686831	8096157	11743950	18117370	3318856	15174880	3355799	14061160	2727749	8358148	4052008	11863790	3117455	17346510	1740901	21395890	21578940	21343940	15909670	23819190	11335880
257	sp|Q7U9P8|YC48L_SYNPX Ycf48-like protein OS=Synechococcus sp. (strain WH8102) OX=84588 GN=SYNW0205 PE=3 SV=1	Q7U9P8	36	5	1	42090740	26277200	34752200	29991180	38925930	36115960	29706420	24684320	30087450	26375270	29575270	28406160	25851410	19136830	30573980	23828630	31078690	23052880	22453990	22573060	24467700	19109070	32889190	13828430	28273510	25964620	35568920	27403900	31794380	29578610
258	tr|Q7UA32|Q7UA32_SYNPX Ribonuclease J OS=Synechococcus sp. (strain WH8102) OX=84588 GN=rnj PE=3 SV=1	Q7UA32	73	17	1	77017180	69334900	60305960	49300800	49096930	41699880	78523990	65918730	69428070	60049460	53018420	37429210	98774890	67344170	63134850	53545920	49741310	44609750	90104950	79657910	65978030	60404960	48554040	48289390	87133860	69581150	60910250	54852120	48995910	36940520
259	sp|Q7U3T7|RL1_SYNPX 50S ribosomal protein L1 OS=Synechococcus sp. (strain WH8102) OX=84588 GN=rplA PE=3 SV=1	Q7U3T7	25	8	1	138658300	107094200	103170500	72540090	90010320	65525310	137140000	96371730	125679400	84751760	100356800	60062320	162612200	89171650	129974500	78026380	100541000	60540540	126221500	102402600	116097300	69105760	125294500	48467280	128049000	110678800	117347600	77349120	121861100	66327610
260	tr|Q7U920|Q7U920_SYNPX Methyltranfer_dom domain-containing protein OS=Synechococcus sp. (strain WH8102) OX=84588 GN=SYNW0439 PE=4 SV=1	Q7U920	34	7	1	21954820	25961480	31981510	26297720	37421490	40614460	17789820	30659200	40360280	31382560	45791690	39733460	29422330	21727080	30556230	25608740	37659730	37515200	24723060	23219930	48716700	30047210	42152430	33321470	13079970	24129580	22193740	24646790	31070800	37581580
261	tr|Q7U4Q1|Q7U4Q1_SYNPX C-phycoerythrin class I alpha chain OS=Synechococcus sp. (strain WH8102) OX=84588 GN=cpeA PE=3 SV=1	Q7U4Q1	18	11	1	421665900	994745800	736112700	599017000	974660700	1327275000	1108145000	939019000	313293000	1082516000	848906200	595062800	1031592000	524465600	478391900	700885100	654989900	370828300	647138200	577175300	991043700	471883500	952451200	296861100	595142600	532962900	825053200	779943500	873462200	819635900
262	sp|Q7U8K8|RPIA_SYNPX Ribose-5-phosphate isomerase A OS=Synechococcus sp. (strain WH8102) OX=84588 GN=rpiA PE=3 SV=1	Q7U8K8	25	5	1	16801740	27856450	19416130	17612750	21063600	17916430	18189470	26414980	13233170	10481650	15802740	19495490	11496040	11169380	13378980	10009920	14985710	12852820	12059010	11561360	11822620	9435343	14097100	11230940	20177390	26823590	17823280	18392950	20528890	23089340
263	tr|Q7U5S1|Q7U5S1_SYNPX Putative nickel-containing superoxide dismutase (NISOD) OS=Synechococcus sp. (strain WH8102) OX=84588 GN=SYNW1626 PE=4 SV=1	Q7U5S1	17	7	1	222062200	70323770	91892330	95232260	86620590	210542800	144844500	109953800	96624850	117536100	83933330	87109860	153230700	70288570	85861280	98368280	110385600	86601000	122056000	76321780	107982800	77307860	131972500	82832450	133578400	123463500	177905300	126086000	177376700	152758300
264	sp|Q7U3W6|RF2_SYNPX Peptide chain release factor 2 OS=Synechococcus sp. (strain WH8102) OX=84588 GN=prfB PE=3 SV=1	Q7U3W6	42	12	1	9960934	3693200	8807397	4903202	2769850	2901093	8464528	2316384	1929394	5880677	4748470	2141469	8174376	8770390	9950648	6963014	7788404	7823931	6364675	7800822	3401691	4890497	2635790	6579985	10828110	7335720	8835893	2172438	4552044	2668778
265	sp|Q7U7I0|GLMU_SYNPX Bifunctional protein GlmU OS=Synechococcus sp. (strain WH8102) OX=84588 GN=glmU PE=3 SV=1	Q7U7I0	48	14	1	6621418	17428790	4975459	14644570	6192341	13851390	6832032	17445600	7630627	25423550	8215576	20006880	9468146	30603370	7995021	24594160	7663524	19786590	11655060	22647710	7021576	28699280	6888501	40984750	7920136	15890360	6248214	15581840	7139272	23859810
266	tr|Q7U3D2|Q7U3D2_SYNPX Aconitate hydratase B OS=Synechococcus sp. (strain WH8102) OX=84588 GN=acnB PE=3 SV=1	Q7U3D2	92	19	1	39135450	32068750	35700970	33045300	38946930	30535710	37368850	32682350	43951380	33996300	39178530	33276790	51736160	33919940	39308350	34867430	39150270	37918260	50886950	39592970	41777060	39000200	41197650	34416980	43552570	33278730	36323310	31515220	37970290	35152960
267	tr|Q7U7P6|Q7U7P6_SYNPX Diadenylate cyclase OS=Synechococcus sp. (strain WH8102) OX=84588 GN=dacA PE=3 SV=1	Q7U7P6	30	3	1	4205055	8606666	4335876	8506846	4047513	6354648	4425980	9481358	5398595	8020660	5413273	9691587	6324634	7258613	4566045	7239440	5351389	7873758	6365228	7765563	5637415	9766275	5473114	10399740	3848110	8225695	4795215	8387170	4999850	10100280
268	tr|Q7U8L6|Q7U8L6_SYNPX Transcription termination/antitermination protein NusA OS=Synechococcus sp. (strain WH8102) OX=84588 GN=nusA PE=3 SV=1	Q7U8L6	53	14	1	94781210	80330330	78509510	62515000	66311520	61243000	83536250	77011350	77827540	60322910	61746410	62971950	88405020	53257040	75218830	62796020	55870660	52293780	75143380	63028740	73119980	53773990	67644890	49282340	89159800	81371780	69937770	70910010	73047600	72684870
269	tr|Q7U8F7|Q7U8F7_SYNPX Pyrroline-5-carboxylate reductase OS=Synechococcus sp. (strain WH8102) OX=84588 GN=proC PE=3 SV=1	Q7U8F7	27	8	1	14358760	14232420	30092540	23271850	30810850	38062450	12028190	16385420	35878000	24586920	33113180	31742820	12060390	19090840	28900700	28981480	32363650	30227090	9623174	18390280	25349800	20639500	32069700	33001140	7624388	19342550	30082270	28068110	30052290	36726660
270	sp|Q7U4C3|DAPAT_SYNPX LL-diaminopimelate aminotransferase OS=Synechococcus sp. (strain WH8102) OX=84588 GN=dapL PE=3 SV=1	Q7U4C3	44	7	1	29564260	48068590	37113500	53587150	39568900	48436320	29529520	51886690	47465050	71462990	48125630	56112570	39743010	67948220	45463150	61528700	46991670	59094660	41259580	64445580	46666310	63884520	47283570	63225860	35778980	57681610	38045910	52508040	46137080	54412380
271	tr|Q7U8E7|Q7U8E7_SYNPX Cysteine synthase OS=Synechococcus sp. (strain WH8102) OX=84588 GN=cysK1 PE=3 SV=1	Q7U8E7	35	12	1	43325400	82231120	59732050	172085200	53810190	122251100	46034660	78269210	102652100	227654900	117278300	117466200	47922620	95703320	90508700	164979200	99486490	106015300	47135380	134389600	76871530	161848000	128653800	78367150	46265220	109891500	79722310	110483300	92489330	42936330
272	tr|Q7U873|Q7U873_SYNPX Ferredoxin--NADP reductase OS=Synechococcus sp. (strain WH8102) OX=84588 GN=petH PE=3 SV=1	Q7U873	42	13	1	112665100	105493300	121403300	128078800	76506270	104551200	118478300	122452600	150147900	148467000	76069880	74678260	116163400	92312500	132130800	138849000	77725660	81208000	101167700	102188600	124926300	80018800	95835180	58632820	114578500	134740300	128095700	112254900	93954700	91456290
273	sp|Q7U3S0|SPEA_SYNPX Biosynthetic arginine decarboxylase OS=Synechococcus sp. (strain WH8102) OX=84588 GN=speA PE=3 SV=1	Q7U3S0	71	11	1	3430037	1538299	2315852	2394810	3377694	2264237	2529469	1697515	3134915	4238717	4003074	3776009	4507299	6084294	2911313	4103175	2986516	5628336	4926692	4399386	3756421	4614027	2621967	7085615	3070633	2082131	3086113	1995566	3400112	3036256
274	tr|Q7U897|Q7U897_SYNPX Putative IMP dehydrogenase OS=Synechococcus sp. (strain WH8102) OX=84588 GN=guaB PE=4 SV=1	Q7U897	40	12	1	121990700	100398700	113596400	91380310	145412100	148816200	128952800	99644780	117330300	90774020	155275200	125854500	131767500	83472260	128714900	91330260	157476600	122998600	98615380	79938890	119307000	72303920	146705600	95352680	125625100	99589440	129076900	93968940	149630900	145592000
275	tr|Q7U604|Q7U604_SYNPX HtrA/DegQ family serine protease OS=Synechococcus sp. (strain WH8102) OX=84588 GN=SYNW1537 PE=4 SV=1	Q7U604	40	13	1	3382169	1840392	2489767	1182795	3984840	3593354	4377684	3277844	5073838	4233992	7896510	4536891	5664846	7993126	5755357	3843364	5559090	6257379	6464954	6044185	5423559	5938006	5703140	10997760	2813790	3116568	5403630	3186431	6338037	3827211
276	tr|Q7U3A6|Q7U3A6_SYNPX Threonine synthase OS=Synechococcus sp. (strain WH8102) OX=84588 GN=thrC PE=3 SV=1	Q7U3A6	39	10	1	38508700	43401480	33688680	42662320	41314520	41308120	36465810	45542690	41888900	58783070	45809990	61432380	49880120	54312880	40656850	50795230	41849870	65180600	42475550	55078250	40567850	49794760	44544950	52542760	36319560	37716920	33374490	39832180	45075020	49858820
277	tr|Q7U7Q8|Q7U7Q8_SYNPX PutativeRNA-binding protein RbpD OS=Synechococcus sp. (strain WH8102) OX=84588 GN=rbpD PE=4 SV=1	Q7U7Q8	11	2	1	14576300	2279758	2144474	2432349	430131	9800627	6808287	2207415	736228	655020	278540	1742529	710828	142914	667300	754841	1434075	787526	36364.4	542255	209635	10808.4	1776254	14766.1	6567837	6889606	9813031	6991259	7747185	6542180
278	sp|Q7TTW1|APT_SYNPX Adenine phosphoribosyltransferase OS=Synechococcus sp. (strain WH8102) OX=84588 GN=apt PE=3 SV=1	Q7TTW1	18	10	1	38997460	41742480	47296920	40178740	51514480	38075790	46980070	47887120	54155380	45746460	59065280	48989400	52645720	55154500	53965500	37878190	48493580	46941190	46015560	54431980	51764180	44223170	52295510	53554450	41847940	40332680	45186760	38577130	50449910	47556600
279	tr|Q7U3D6|Q7U3D6_SYNPX RNA polymerase sigma factor OS=Synechococcus sp. (strain WH8102) OX=84588 GN=SYNW2496 PE=3 SV=1	Q7U3D6	37	4	1	1399198	2052583	2393937	1691147	2018213	1951054	1996756	1730357	2124094	2493266	2805649	1940577	2958556	2276541	2737933	1816933	2021528	2069896	2478614	1730783	2045197	2765987	2004673	2018379	2285211	2331691	2049099	2323888	1673667	1630615
280	tr|Q7U759|Q7U759_SYNPX Putative cobalamin synthesis protein OS=Synechococcus sp. (strain WH8102) OX=84588 GN=cobW PE=3 SV=1	Q7U759	41	5	1	1348461	2389693	1234719	1874847	1886953	1525979	1447745	2454824	1217707	1811200	2204494	2330629	1850594	3582780	1588023	1837680	2082648	2010856	2332101	2565174	1548023	2494706	2377443	3565416	1648705	2333194	1167736	1918214	2470246	2003176
281	tr|Q7U558|Q7U558_SYNPX Uncharacterized protein OS=Synechococcus sp. (strain WH8102) OX=84588 GN=SYNW1850 PE=4 SV=1	Q7U558	30	7	1	13129800	11905120	14059510	15668430	17220110	15925610	15379970	19688900	22865840	25704430	22800530	29735890	22401710	20795590	17802250	17522940	19874230	21695640	18509130	17155430	17943600	20658980	18624510	24625830	14693640	15653420	17095470	16841980	14036370	24178480
282	tr|Q7U3B0|Q7U3B0_SYNPX UvrABC system protein A OS=Synechococcus sp. (strain WH8102) OX=84588 GN=uvrA PE=3 SV=1	Q7U3B0	108	30	1	28545420	21988110	19639460	19483460	17098920	16271750	28671150	21167090	24436670	25051060	19111060	16816230	36686560	35569900	23550040	21391170	15779110	20427400	38571580	27735470	27373070	28888270	21461320	31371430	27575030	22407370	19669390	16709880	17158920	16621870
283	tr|Q7U984|Q7U984_SYNPX Putative urea binding protein OS=Synechococcus sp. (strain WH8102) OX=84588 GN=urtA2 PE=4 SV=1	Q7U984	47	19	1	201031300	13131140	79451160	4108504	23008230	5973619	215402200	9160704	89858750	7748802	16605300	4761993	193743700	9866411	104930000	7687837	17309560	4835263	122485600	8799336	100559800	6789587	11632180	6278051	137585500	8158891	111124000	4615846	7414069	7976635
284	tr|Q7U6P1|Q7U6P1_SYNPX MazG domain-containing protein OS=Synechococcus sp. (strain WH8102) OX=84588 GN=SYNW1297 PE=4 SV=1	Q7U6P1	12	4	1	2718588	614242	2128833	1376042	4827031	6200457	3546266	2088132	3435182	2840931	3557915	6245621	2560559	627978	1896516	4130341	3415280	11273960	2473981	542149	2347234	1835502	1688585	6146085	2900685	1195445	6036074	3246814	5404982	8077059
285	tr|Q7TTS4|Q7TTS4_SYNPX Guanosine-3',5'-bis(Diphosphate) 3'-diphosphatase, (PpGpp)ase OS=Synechococcus sp. (strain WH8102) OX=84588 GN=spoT PE=3 SV=1	Q7TTS4	87	5	1	726794	491200	485276	161965	279314	140702	533257	341185	397446	258072	239882	129268	682409	652190	604109	446497	287971	221664	562717	448205	302040	184015	154359	110631	908532	367893	567262	225693	97504.1	163031
286	tr|Q7U457|Q7U457_SYNPX Uncharacterized protein OS=Synechococcus sp. (strain WH8102) OX=84588 GN=SYNW2215 PE=4 SV=1	Q7U457	15	5	1	8122771	1646504	5245837	1559240	8445108	2061629	10854130	5550100	5064537	2170321	4956963	4957225	7546219	3288677	4318359	2366739	7739874	4154496	7519637	2365146	5367017	2251445	4048895	3121130	10620820	2592707	9125638	2098366	5052590	3871367
287	tr|Q7U7H7|Q7U7H7_SYNPX Uncharacterized protein OS=Synechococcus sp. (strain WH8102) OX=84588 GN=SYNW1006 PE=4 SV=1	Q7U7H7	57	9	1	4062802	2891232	3569423	3216202	4297057	3685087	4423891	3512757	1948704	3029826	4624693	3403981	3911440	1750885	4302623	3299212	5297472	3832842	1622747	2530092	1739405	3094864	3746786	1083465	3798163	2987034	4361348	3252023	5880496	3338992
288	sp|Q7U6S4|ARGC_SYNPX N-acetyl-gamma-glutamyl-phosphate reductase OS=Synechococcus sp. (strain WH8102) OX=84588 GN=argC PE=3 SV=1	Q7U6S4	38	8	1	14645440	16557440	13027680	12605410	14011080	12023720	20047360	17780940	14666310	16201890	17461430	16031360	25358710	21820430	14875500	14078110	16439440	18188970	24308700	18123060	14786280	16197050	16755760	19318100	17665160	15387050	11840980	11622050	16458370	16992250
289	tr|Q7UA86|Q7UA86_SYNPX NusB family protein OS=Synechococcus sp. (strain WH8102) OX=84588 GN=SYNW0010 PE=3 SV=1	Q7UA86	23	4	1	10425230	5986060	7660705	7639329	8940409	9002267	13034350	8716726	10559510	8070588	10703970	8924628	13046710	4125188	8917811	9239118	10718400	9328512	9892608	7244465	9550828	5358068	11953070	3968528	11829920	8585525	8323093	8169854	13420850	9378639
290	tr|Q7U4R6|Q7U4R6_SYNPX Uncharacterized protein OS=Synechococcus sp. (strain WH8102) OX=84588 GN=SYNW1998 PE=4 SV=1	Q7U4R6	25	5	1	3747309	4430696	3568913	3476296	4410796	2638321	3819755	4915632	4401701	5630456	5949596	3320212	6175123	3783429	5606872	5437291	6541691	4552889	5834371	5877772	5090002	4760628	6262314	3077701	4517560	5338795	3885236	3995232	6175299	3027571
291	tr|Q7U734|Q7U734_SYNPX Uncharacterized protein OS=Synechococcus sp. (strain WH8102) OX=84588 GN=SYNW1152 PE=4 SV=1	Q7U734	23	5	1	1491291	1267389	1968713	1235979	2127502	1467488	2238777	1292495	1406164	2372965	2851678	2128796	1797193	1510428	1686408	2610732	2700272	3189823	2333102	1746931	1615056	2055524	2385619	1740305	1162772	1416266	1270722	1382866	1790701	1749426
292	tr|Q7U5X9|Q7U5X9_SYNPX Uncharacterized protein OS=Synechococcus sp. (strain WH8102) OX=84588 GN=SYNW1562 PE=4 SV=1	Q7U5X9	13	2	1	7909552	8752699	5029521	9299735	2204988	9085269	5536181	11668580	4696021	2487985	1596652	6765328	3312336	3563510	3584051	3886640	47689.1	2697966	1659041	3373105	2320935	3194610	1777850	1378400	8206453	18125810	8825625	14131010	4145228	10144580
293	tr|Q7U7Q6|Q7U7Q6_SYNPX Possible Na+/H+ antiporter, CPA2 family OS=Synechococcus sp. (strain WH8102) OX=84588 GN=SYNW0925 PE=4 SV=1	Q7U7Q6	75	2	1	32691.6	195269	34723.1	145430	8995.72	69844.5	51852.8	128390	81581.4	193933	21989.5	11211.4	132469	140774	168118	327163	13586.8	77006.9	16360.4	137337	43551.6	135226	19131.5	12944.3	22683.9	238845	24227.4	162702	NaN	37373.1
294	tr|Q7U447|Q7U447_SYNPX Possible porin OS=Synechococcus sp. (strain WH8102) OX=84588 GN=som PE=3 SV=1	Q7U447	51	15	1	2265468000	1297866000	3606619000	956313700	2889940000	2533416000	4421812000	834182000	3704433000	331594300	1748453000	1836929000	4301088000	316915300	5185098000	455736000	3525550000	509031000	1537625000	362825800	2698745000	320732200	2323090000	161718700	2035897000	1084831000	3427398000	1202122000	2309088000	1292320000
295	sp|Q7U4J4|RS3_SYNPX 30S ribosomal protein S3 OS=Synechococcus sp. (strain WH8102) OX=84588 GN=rpsC PE=3 SV=1	Q7U4J4	27	12	1	132060300	99864600	90827450	68180570	77174800	59831360	146488000	84512860	96015490	50986720	59410510	46240740	126855000	50791660	84659500	45372340	71574020	36590220	98513540	61272190	83222800	41958910	82867380	28931050	120595500	94688740	97873680	72300910	111642300	52418930
296	tr|Q7U493|Q7U493_SYNPX Uncharacterized protein OS=Synechococcus sp. (strain WH8102) OX=84588 GN=SYNW2178 PE=4 SV=1	Q7U493	14	5	1	11026090	10816190	17046060	8363509	17247130	10073590	13067870	6491820	5174116	4094939	5434850	9529146	4979661	6929746	4638744	3798476	6834531	4496316	4534042	5489110	4902793	3956003	6330532	5064070	13660900	7753610	13232810	6868752	13871520	8233284
297	sp|Q7U4J2|RL29_SYNPX 50S ribosomal protein L29 OS=Synechococcus sp. (strain WH8102) OX=84588 GN=rpmC PE=3 SV=1	Q7U4J2	8	2	1	38010630	5272983	13901420	4495314	10458230	10986970	32193040	8797452	15264290	1640156	7628835	6282485	18949050	905294	5482256	1720079	2962210	880980	8366274	1855733	10804230	957025	14921270	334792	30126730	11588540	23778890	8932392	23374580	7628248
298	tr|Q7U4D7|Q7U4D7_SYNPX Ferredoxin-dependent glutamate synthase, Fd-GOGAT OS=Synechococcus sp. (strain WH8102) OX=84588 GN=glsF PE=3 SV=1	Q7U4D7	164	32	1	117841100	78890830	98382640	72762560	99071290	88030370	116126400	73402240	97453020	55840670	96237130	52177070	129194300	80455140	89096190	52342550	104993200	49833260	121621500	82819990	108534600	69229320	113112300	67915780	117087100	77405960	100506300	66660160	105629400	83139690
299	tr|Q7U9D7|Q7U9D7_SYNPX ABC transporter, membrane component OS=Synechococcus sp. (strain WH8102) OX=84588 GN=SYNW0321 PE=3 SV=1	Q7U9D7	42	8	1	5233399	6317347	4828064	7064021	5635986	4838163	4367041	7853580	5757594	5595956	7688977	4902943	4592557	8398514	5210751	4225080	5976663	5145010	5178237	5533374	4616546	5725318	7376102	6297222	4071671	5952282	3843584	4939073	5803953	5206371
300	tr|Q7U9M9|Q7U9M9_SYNPX Enoyl-[acyl-carrier-protein] reductase [NADH] OS=Synechococcus sp. (strain WH8102) OX=84588 GN=fabI PE=3 SV=1	Q7U9M9	27	12	1	150581500	167289500	139195500	129930600	123752500	123372900	152776400	159866800	149346300	142791400	117860000	112921900	171726200	150211900	148401500	131752400	132223100	118986200	136178500	159694200	141020600	115702300	140430600	118536100	134368300	146069400	125091600	124403400	121040200	131698600
301	tr|Q7U7Y9|Q7U7Y9_SYNPX Putative sulfate transporter OS=Synechococcus sp. (strain WH8102) OX=84588 GN=SYNW0839 PE=4 SV=1	Q7U7Y9	54	4	1	5171549	4178141	2358238	3044625	982496	2448711	4341545	2323812	1129351	203601	218886	557687	2192820	205578	1704283	486529	670883	396912	929853	413647	879776	300584	963344	24539.9	3540504	3150125	2112286	2933881	533701	1107820
302	sp|Q7U4K0|RL3_SYNPX 50S ribosomal protein L3 OS=Synechococcus sp. (strain WH8102) OX=84588 GN=rplC PE=3 SV=1	Q7U4K0	23	6	1	74645970	34169190	39591890	22791970	34470830	28110200	64411480	24954050	41011980	8568132	26663730	15556030	48576710	10621920	37669900	11292090	34563760	9073546	44634440	12093290	39799740	11580590	46204150	5898906	62892350	38642160	57240550	31966910	57349690	23185970
303	tr|Q7U895|Q7U895_SYNPX DNA gyrase subunit A OS=Synechococcus sp. (strain WH8102) OX=84588 GN=gyrA PE=3 SV=1	Q7U895	96	17	1	29078340	28387270	30090760	24263580	27511160	22451060	26907150	24771450	36910350	25211290	34497710	26167590	30699280	26179430	35597090	25106570	31485750	25266830	31377460	23725510	40889590	30111650	27445720	29805310	33401140	25887190	33201210	25497160	24745650	24717220
304	sp|Q7U5U5|NADK1_SYNPX NAD kinase 1 OS=Synechococcus sp. (strain WH8102) OX=84588 GN=nadK1 PE=3 SV=1	Q7U5U5	33	3	1	2548274	2978742	2572018	3306044	3054553	2830243	2275624	3561828	4985904	7815851	5308855	4524449	5394335	6999469	5380091	5994176	4469015	6726739	4430122	7196020	4076144	7238280	3937677	7108930	2335673	2759641	2542191	2986762	1437804	3836471
305	tr|Q7U6N8|Q7U6N8_SYNPX ATP-dependent zinc metalloprotease FtsH OS=Synechococcus sp. (strain WH8102) OX=84588 GN=ftsH1 PE=3 SV=1	Q7U6N8	69	23	1	114908800	98587230	93330200	67220870	89140220	35258370	101240600	92184980	82740640	74820330	91006140	46815960	101747700	98785080	98827940	53685200	87795430	37864590	101199300	76807840	77303020	47996760	66250610	24748500	113245500	90997340	90919550	71508590	54634000	28319180
306	sp|Q7U4S6|METK_SYNPX S-adenosylmethionine synthase OS=Synechococcus sp. (strain WH8102) OX=84588 GN=metK PE=3 SV=1	Q7U4S6	45	14	1	64771180	110236600	100929200	109488500	90433800	91186170	69244600	109927700	121106700	137145700	87993460	81758570	69326840	122612700	106561300	141465300	96553900	110126600	74292910	144239500	102441500	122455000	89883710	114567400	75691630	137096600	81755790	117444300	85105080	98708210
307	tr|Q7U964|Q7U964_SYNPX Putative N-acetylneuraminic acid synthetase OS=Synechococcus sp. (strain WH8102) OX=84588 GN=SYNW0394 PE=4 SV=1	Q7U964	83	16	1	46166220	37268300	30159690	24230150	28011370	23311590	43659960	35565290	40241600	39899890	32787370	25918450	63768600	47088620	42100260	37176550	33107400	34727170	57882660	46667540	41528410	36139250	26063530	25763250	48377000	32659600	36748650	23476690	24541880	20680780
308	tr|Q7U4Z2|Q7U4Z2_SYNPX Uncharacterized protein OS=Synechococcus sp. (strain WH8102) OX=84588 GN=SYNW1920 PE=4 SV=1	Q7U4Z2	12	3	1	NaN	NaN	NaN	NaN	NaN	NaN	NaN	NaN	NaN	NaN	NaN	NaN	NaN	NaN	NaN	NaN	NaN	NaN	NaN	NaN	NaN	NaN	NaN	NaN	NaN	NaN	NaN	NaN	NaN	NaN
309	tr|Q7UA87|Q7UA87_SYNPX Uncharacterized protein OS=Synechococcus sp. (strain WH8102) OX=84588 GN=SYNW0009 PE=4 SV=1	Q7UA87	27	4	1	4909574	3232604	4339572	3507408	5588232	3856460	6625112	5018985	5814023	5145835	8092469	5208155	8354992	7940851	4554024	3382017	5057680	4668179	9106601	6019991	5784371	6253189	6784565	8170715	4963624	3529280	3382455	3289384	5694467	5320397
310	tr|Q7U5L4|Q7U5L4_SYNPX Putative L-cysteine/cystine lyase OS=Synechococcus sp. (strain WH8102) OX=84588 GN=SYNW1689 PE=4 SV=1	Q7U5L4	42	5	1	4065560	1813977	2773815	2499128	3279161	4967364	2997716	1994105	2286333	1572743	3169403	3423378	1730684	480647	3032625	2159466	3001434	3706313	1145346	726257	2059563	564409	2851666	387258	2108977	1965052	1915364	2240154	3503493	3350935
311	tr|Q7UA66|Q7UA66_SYNPX Biotin carboxyl carrier protein of acetyl-CoA carboxylase OS=Synechococcus sp. (strain WH8102) OX=84588 GN=accB PE=4 SV=1	Q7UA66	17	4	1	11485870	6044457	8846357	4467033	9552884	6545104	10622160	10976030	11534250	4101347	9282332	9770093	9798496	1109874	11840750	6001361	14899230	6620313	5819145	2634057	10593690	2463175	10337270	710825	10764820	9046449	13600130	6221714	9089290	7837558
312	tr|Q7U9S2|Q7U9S2_SYNPX DNA helicase OS=Synechococcus sp. (strain WH8102) OX=84588 GN=SYNW0181 PE=3 SV=1	Q7U9S2	89	10	1	1535635	3032858	2180784	3290634	2489226	2832945	2286295	3103732	2071533	2578997	2260074	3075289	2034338	2522450	2936205	2993492	2775378	3045271	1242274	2724642	2357257	2487576	2705002	994680	2234710	3474655	3046113	3934000	2277531	3815794
313	tr|Q7U8H8|Q7U8H8_SYNPX Possible ABC transporter involved in polysaccharide efflux OS=Synechococcus sp. (strain WH8102) OX=84588 GN=SYNW0640 PE=4 SV=1	Q7U8H8	46	11	1	9894346	8509088	5928527	6474807	5041020	7223489	9413819	7317122	4478392	2362779	4343972	6105836	5808434	4541426	3940090	3255857	1875031	2419274	5027887	4123272	2530372	2454059	3274905	3107241	8527382	6930218	6149851	6311904	5745823	3740990
314	tr|Q7U3G8|Q7U3G8_SYNPX Nitrate reductase OS=Synechococcus sp. (strain WH8102) OX=84588 GN=narB PE=3 SV=1	Q7U3G8	82	11	1	4785800	515241	7388812	514696	5521206	2646970	3660191	439992	7011461	718173	4703947	1403856	4144350	879605	9634634	1167127	5545623	2495755	5125760	590268	7534662	1020652	3631454	2491843	4979891	382453	7654416	643539	2106573	2947549
315	tr|Q7U6W7|Q7U6W7_SYNPX Conserved hypothetical OS=Synechococcus sp. (strain WH8102) OX=84588 GN=SYNW1219 PE=4 SV=1	Q7U6W7	14	4	1	2559600	909912	1683867	1008046	1968014	859278	2886002	3172910	1659883	1665883	1444971	2368777	2088875	2077713	1719390	2797928	2936172	3051228	1998466	1827310	1832524	1634318	799531	3619711	2040530	1383274	3324163	1437062	988678	2633236
316	sp|Q7UA36|CLPP1_SYNPX ATP-dependent Clp protease proteolytic subunit 1 OS=Synechococcus sp. (strain WH8102) OX=84588 GN=clpP1 PE=3 SV=1	Q7UA36	24	6	1	6351335	2494813	3502359	3043666	2155881	5363100	4942545	3829502	4947606	7122775	4780832	3449018	3800257	2757279	5225539	7274754	5688618	7223941	1295521	4610047	2808632	3373987	4759985	981593	4549216	3398641	5056486	2726509	5790967	4147282
317	tr|Q7U4T1|Q7U4T1_SYNPX Photosystem II CP47 reaction center protein OS=Synechococcus sp. (strain WH8102) OX=84588 GN=psbB PE=3 SV=1	Q7U4T1	57	18	1	112863900	120675800	55674150	83795300	30320290	99224680	107682400	98742030	58745460	63840970	24602640	27917410	72752010	46011820	49958660	85768280	38210720	45864600	61597040	69497240	65556760	54114250	63892020	20397430	92833710	118985700	80461590	117908900	66751710	59299990
318	tr|Q7U562|Q7U562_SYNPX Putative exopolyphosphatase OS=Synechococcus sp. (strain WH8102) OX=84588 GN=ppx PE=4 SV=1	Q7U562	60	10	1	2895180	3996877	1836326	2677269	2071510	1934731	2869575	4832190	2677783	3993789	3425359	2473397	4304494	5326242	3377623	3987313	3396593	1929930	4621678	4908691	2602919	3617907	2775250	3829304	3749206	4874982	2136908	2963739	2454436	2557392
319	tr|Q7U4W0|Q7U4W0_SYNPX Putative glycerol kinase OS=Synechococcus sp. (strain WH8102) OX=84588 GN=SYNW1953 PE=3 SV=1	Q7U4W0	54	7	1	2077238	2257557	10328270	7190452	16136490	11099210	2419407	3653570	13522510	9716604	18578010	10049860	2972290	8281226	9302901	8278553	13238420	13659600	3084291	6354544	12531660	10949200	14794010	18539980	1865965	4497402	11109700	7305659	14811790	13219360
320	sp|Q7U794|EFTS_SYNPX Elongation factor Ts OS=Synechococcus sp. (strain WH8102) OX=84588 GN=tsf PE=3 SV=1	Q7U794	24	8	1	30691160	38930340	24271020	50679810	9990134	37089710	34257050	39285480	12715740	20716650	8978350	27380710	25755420	25582210	23265130	36562870	9247582	21078290	10671960	14082500	22111380	28465920	13408310	14043790	26664260	42788130	30465280	57974880	16065790	18643270
321	tr|Q7U7B1|Q7U7B1_SYNPX Phycobilisome core component-allophycocyanin beta-18 subunit OS=Synechococcus sp. (strain WH8102) OX=84588 GN=apcF PE=3 SV=1	Q7U7B1	19	12	1	106153900	43227900	105480300	76056350	120632100	112940500	108997700	111765900	143705200	86298870	112181400	129252400	132285600	59279420	135025200	108348400	140233700	136818700	124224100	74654740	146546500	82807710	122510900	82834080	110720900	93664650	142331900	110042400	145222900	126270600
322	sp|Q7U469|AROK_SYNPX Shikimate kinase OS=Synechococcus sp. (strain WH8102) OX=84588 GN=aroK PE=3 SV=1	Q7U469	21	3	1	940213	420289	747686	221226	1004500	523942	934962	540483	744223	293316	1245141	677225	1092734	213186	1003191	73694.3	1129604	90039.6	894742	244882	595515	236825	1109348	89566.3	943378	419757	761937	278256	1131653	605529
323	tr|Q7U914|Q7U914_SYNPX Putative nucleotide sugar epimerase OS=Synechococcus sp. (strain WH8102) OX=84588 GN=SYNW0445 PE=4 SV=1	Q7U914	36	6	1	11757610	14817220	17300290	17982320	25201580	18691270	11061120	18490700	26570160	29266260	32818990	26830950	19058450	35250900	18334010	24289120	32609980	30035110	16720860	28126870	23541560	30657990	29629250	37300520	9739440	15831570	17613680	17185840	27969600	23554050
324	tr|Q7U935|Q7U935_SYNPX Possible HMGL-like family protein OS=Synechococcus sp. (strain WH8102) OX=84588 GN=SYNW0424 PE=4 SV=1	Q7U935	60	13	1	23030190	29656530	27726920	27933880	31324970	31302210	22720240	28005400	33170570	28133180	34216940	31065550	28562030	20836090	31031840	26734760	36640030	31543120	22942440	26460000	30679570	26600720	34044670	17653250	20825890	21632930	25495950	24858880	32816580	30889710
325	tr|Q7U9B8|Q7U9B8_SYNPX Uncharacterized protein OS=Synechococcus sp. (strain WH8102) OX=84588 GN=SYNW0340 PE=4 SV=1	Q7U9B8	39	11	1	23286240	24065820	25903170	28536610	24331160	37606590	19542680	17166830	15568780	24041890	18126590	32065970	14452950	16315760	20792050	25384360	14247450	29611760	14779610	16091300	15111430	19560050	18598420	27052390	19101030	20020990	22318370	21960800	23464970	30601690
326	tr|Q7U414|Q7U414_SYNPX NADH dehydrogenase I chain 5 (Or L) OS=Synechococcus sp. (strain WH8102) OX=84588 GN=ndhF2 PE=3 SV=1	Q7U414	71	6	1	6115853	19875120	2876774	14942040	866153	7487556	5563266	9995971	2810909	4790263	1221736	702013	3770710	2635865	10063390	945100	1486462	1869761	11106530	8368598	6756176	7651770	3520746	3003864	7754904	20451170	3436796	16120740	2185906	3882938
327	sp|Q7U4V1|MTNA_SYNPX Methylthioribose-1-phosphate isomerase OS=Synechococcus sp. (strain WH8102) OX=84588 GN=mtnA PE=3 SV=2	Q7U4V1	35	6	1	1772163	1757902	2398133	2026237	4068302	1797468	2311003	1690742	2704577	1178654	4357227	2739141	2613864	791376	1912987	1389283	3401318	2280521	2777424	907863	2545830	1485779	3327581	973355	2328601	1183409	1965747	1674432	3421469	2123296
328	tr|Q7U6G9|Q7U6G9_SYNPX Uncharacterized protein OS=Synechococcus sp. (strain WH8102) OX=84588 GN=SYNW1369 PE=4 SV=1	Q7U6G9	12	2	1	3550532	578672	1513999	515192	1845023	557458	2926784	1594955	2788751	1851565	2223721	1483125	3863177	2608257	2838630	1879031	3143594	2519878	2504977	2067613	2763401	1724485	1594872	2908262	2188389	1113019	3301770	847505	1133424	1421704
329	sp|Q7U3R9|SYA_SYNPX Alanine--tRNA ligase OS=Synechococcus sp. (strain WH8102) OX=84588 GN=alaS PE=3 SV=1	Q7U3R9	95	12	1	8504212	9483940	8550182	9301563	8830345	8906411	8706243	9016898	8861289	9369592	9303422	11336690	10457880	5993373	10375950	9680558	9984904	10676670	10528750	8189918	9695333	7594536	8456382	6564853	9846737	9283117	7937661	8680881	8303469	10976630
330	sp|Q7U406|NADK2_SYNPX NAD kinase 2 OS=Synechococcus sp. (strain WH8102) OX=84588 GN=nadK2 PE=3 SV=1	Q7U406	35	2	1	2619674	1177851	728370	1821057	945453	4349260	1633053	499292	837410	1255812	1480729	1755346	1110347	1205794	668700	1582206	1276795	1136942	525978	954509	653598	980736	1579238	1840256	1492689	547025	2047494	1699990	3389686	2897139
331	tr|Q7U6Y5|Q7U6Y5_SYNPX Flavin prenyltransferase UbiX OS=Synechococcus sp. (strain WH8102) OX=84588 GN=ubiX PE=3 SV=1	Q7U6Y5	22	4	1	2029274	1129647	2049203	1583802	4030165	2777762	2358414	1991822	2591293	3094572	5499365	3646513	3186126	4615694	3261621	2719785	4821353	4529315	3488857	3135817	3092266	3276689	4055324	6487972	2163483	1633815	2059549	1657064	4424552	3580350
332	sp|Q7UA37|CLPX_SYNPX ATP-dependent Clp protease ATP-binding subunit ClpX OS=Synechococcus sp. (strain WH8102) OX=84588 GN=clpX PE=3 SV=1	Q7UA37	49	12	1	14152780	13823770	8960092	12431930	11119700	12783470	12652610	11329630	13309820	22773610	15680010	15891550	19250500	24599530	12819820	15289050	11231940	17685030	21378630	24001320	12179170	24283620	16163460	20226540	12931750	13410080	6481828	9198045	11265180	10845290
333	tr|Q7U6K9|Q7U6K9_SYNPX NTP_transf_9 domain-containing protein OS=Synechococcus sp. (strain WH8102) OX=84588 GN=SYNW1329 PE=4 SV=1	Q7U6K9	18	2	1	3168415	1493836	1665837	1151843	1637806	1687940	2702288	1986051	1808321	1457086	1539374	2123975	3215358	1557478	2341723	1567779	1952752	2127572	2055774	1526978	1898118	1248210	1587686	1317818	2449262	1630971	2221627	1673673	1785216	2308984
334	sp|Q7U9K4|ISPH_SYNPX 4-hydroxy-3-methylbut-2-enyl diphosphate reductase OS=Synechococcus sp. (strain WH8102) OX=84588 GN=ispH PE=3 SV=1	Q7U9K4	45	5	1	4898090	4305978	2197754	3255914	1765940	3774679	4169224	2928590	1670174	1133267	1124572	2705343	2562443	435420	2254346	2014031	1913933	1795221	1508014	1161546	692730	464492	1644146	284374	3996123	3709716	2914319	3115453	1750760	2012338
335	tr|Q7U711|Q7U711_SYNPX Carboxyl-terminal processing protease OS=Synechococcus sp. (strain WH8102) OX=84588 GN=SYNW1175 PE=3 SV=1	Q7U711	48	12	1	30974610	27774940	19692270	22601780	12562570	17786740	28435710	33831680	24370860	28075040	14732250	19359910	33070200	21504130	24329530	19410630	14967490	13761800	26389440	28855430	20860580	20302250	13142430	11347950	26261250	29893510	20011500	21880700	10936720	15953380
336	tr|Q7U5B7|Q7U5B7_SYNPX Uncharacterized protein OS=Synechococcus sp. (strain WH8102) OX=84588 GN=SYNW1790 PE=4 SV=1	Q7U5B7	7	2	1	NaN	NaN	NaN	NaN	NaN	NaN	NaN	544.649	15333	383829	2262.27	NaN	26364.2	645836	NaN	348469	NaN	1728176	112338	371565	53509	265218	NaN	1248061	NaN	NaN	952.12	NaN	NaN	6170.87
337	sp|Q7U581|SYE_SYNPX Glutamate--tRNA ligase OS=Synechococcus sp. (strain WH8102) OX=84588 GN=gltX PE=3 SV=1	Q7U581	53	7	1	2936717	1125873	5010440	2087742	3705332	2491178	2385522	1003803	5192966	2285540	5433752	3113480	3132356	2545702	4596396	2050265	3483999	2689543	4009338	1646990	5559621	2425815	4063302	4834090	2896608	1405358	4222330	1714749	3008759	2582999
338	tr|Q7U7P5|Q7U7P5_SYNPX Diaminopimelate decarboxylase OS=Synechococcus sp. (strain WH8102) OX=84588 GN=lysA PE=3 SV=1	Q7U7P5	50	7	1	25218350	22219440	23949440	18756400	21373910	15030650	26735260	21679540	28039240	27731580	28020720	13826580	33782090	30391880	34894700	30802190	31005920	21540360	38409720	36609830	35101740	26929170	32164210	14396420	32768580	27078310	26602180	18701250	27615180	15422260
339	sp|Q7U4H7|RPOA_SYNPX DNA-directed RNA polymerase subunit alpha OS=Synechococcus sp. (strain WH8102) OX=84588 GN=rpoA PE=3 SV=1	Q7U4H7	34	13	1	285799400	315284100	269639900	306036400	189646800	242231500	325468800	335035000	347239700	344504700	221702600	233815100	365184600	272147300	322162300	287716900	184286400	222769900	335153500	330974400	287973500	254919800	253493000	180632500	296843500	316710100	253886300	272779700	256681300	219959800
340	tr|Q7U790|Q7U790_SYNPX Assimilatory sulfite reductase (ferredoxin) OS=Synechococcus sp. (strain WH8102) OX=84588 GN=sir PE=3 SV=1	Q7U790	65	14	1	45078980	28678270	46239770	30189040	54637060	42940430	46927430	33550810	55022280	35967450	62714510	42686030	54593400	36067420	50266670	30047340	58439050	29354790	47802910	34468860	52419220	32218990	49983020	41090140	43817710	31386630	45810590	34611570	55049590	52682840
341	sp|Q7U5K9|RS4_SYNPX 30S ribosomal protein S4 OS=Synechococcus sp. (strain WH8102) OX=84588 GN=rpsD PE=3 SV=1	Q7U5K9	23	6	1	104531900	85208210	81455090	64806110	73004150	52734640	123902100	97702640	127205100	82083630	97620080	56282750	189924800	99506700	105783000	69519990	82991760	57394730	176597100	109194900	134780300	78735940	112204900	72148810	123273800	99090880	93179380	72126310	104116400	60114570
342	sp|Q7U3Q5|GCSP_SYNPX Glycine dehydrogenase (decarboxylating) OS=Synechococcus sp. (strain WH8102) OX=84588 GN=gcvP PE=3 SV=1	Q7U3Q5	102	8	1	12260340	5882375	8483406	5907008	5994788	5450566	11286380	9540630	5264844	6415422	4173231	4083584	6885530	8303924	6650175	5981015	2943144	3407051	6511222	7304215	4640329	5194471	4450139	2076903	8834554	7807755	7802930	7112287	5096148	4122150
343	tr|Q7U8K5|Q7U8K5_SYNPX D-aminoacyl-tRNA deacylase OS=Synechococcus sp. (strain WH8102) OX=84588 GN=dtd3 PE=3 SV=1	Q7U8K5	29	3	1	279389	214464	237675	193378	533463	227586	338519	482347	358012	619414	798428	469122	470671	674077	498515	827443	870424	1387503	318047	695225	312402	514970	661869	531865	177528	304639	274833	216004	1027228	418121
344	tr|Q7U4Y0|Q7U4Y0_SYNPX Delta-aminolevulinic acid dehydratase OS=Synechococcus sp. (strain WH8102) OX=84588 GN=hemB PE=3 SV=1	Q7U4Y0	36	8	1	11461240	8427296	10003000	8369361	12254110	15302520	10272710	8056918	9316537	5500960	10832530	8104464	10370580	7238097	8526342	7121062	14495050	9558938	6386803	7473462	7960405	5106919	9580677	5679949	9133678	7642248	8762959	6814966	7882988	7751329
345	tr|Q7U8E2|Q7U8E2_SYNPX Peptidyl-prolyl cis-trans isomerase OS=Synechococcus sp. (strain WH8102) OX=84588 GN=SYNW0679 PE=3 SV=1	Q7U8E2	24	7	1	16736230	13140830	12080490	11819250	8709513	9416403	14940090	13211350	14608580	20937630	11210660	10321250	19524990	29234630	12960300	15965870	8067257	13961320	20670980	24428140	14470730	15987290	10665130	20388210	13998040	14351980	11326660	10441540	9679549	9526740
346	sp|Q7U5Z9|HIS1_SYNPX ATP phosphoribosyltransferase OS=Synechococcus sp. (strain WH8102) OX=84588 GN=hisG PE=3 SV=1	Q7U5Z9	23	2	1	6895.82	207618	21960.2	126317	11771.8	17057.8	41770.3	492299	98933.8	786640	95133.6	53810.8	227582	477392	67650.8	407929	32198.2	329879	17776.6	776615	35670.4	618732	81671.8	120231	18588.7	258612	7360.19	186170	47236.1	196639
347	sp|Q7U4I7|RS8_SYNPX 30S ribosomal protein S8 OS=Synechococcus sp. (strain WH8102) OX=84588 GN=rpsH PE=3 SV=1	Q7U4I7	15	3	1	28797060	25402070	25280920	16025970	20351350	9999693	31768070	26900980	20977670	8304517	17031680	10654960	29857650	10330700	20416930	6717845	17624980	4392701	21940170	9916173	18943720	6873278	26162100	4612082	12447300	13672260	12271880	12651550	15672730	11215560
348	tr|Q7UA68|Q7UA68_SYNPX Putative cyclophilin-type peptidyl-prolyl cis-trans isomerase OS=Synechococcus sp. (strain WH8102) OX=84588 GN=SYNW0032 PE=4 SV=1	Q7UA68	41	11	1	20365700	32363040	21805180	29049020	29073360	29349930	17496530	35634590	21842370	31153160	34284820	30636690	22272470	38607810	21794650	30408000	31587210	34941320	24116180	35793320	21424220	29243010	31605730	29363500	22317380	32956670	20623330	27926300	31346610	30386370
349	tr|Q7U4X9|Q7U4X9_SYNPX DnaJ3 protein OS=Synechococcus sp. (strain WH8102) OX=84588 GN=dnaJ3 PE=4 SV=1	Q7U4X9	35	8	1	3830995	5902094	4928326	5784250	5234847	10036100	2669898	4478161	2385310	2897359	2853808	8649818	883097	1557316	1218478	2981533	4314336	5547231	324665	2399226	1171971	1972529	4207674	1610723	2948882	4594060	3374039	5317827	9704663	8775187
350	tr|Q7U3P5|Q7U3P5_SYNPX Conserved hypothetical OS=Synechococcus sp. (strain WH8102) OX=84588 GN=SYNW2385 PE=4 SV=1	Q7U3P5	18	2	1	5194836	8943580	12835750	13913360	9029262	15722510	3744163	8858760	8713817	13895960	7807180	13702170	3736828	8909199	9343345	15756450	7827290	12413810	2605143	7584653	6581481	8139644	4934065	8151002	5309747	7325804	8822709	11590350	5411259	9456977
351	sp|Q7U3K1|QUEC_SYNPX 7-cyano-7-deazaguanine synthase OS=Synechococcus sp. (strain WH8102) OX=84588 GN=queC PE=3 SV=1	Q7U3K1	24	3	1	484272	143773	227916	313358	675600	713883	1167155	452115	152337	16356.2	525549	529926	42966	79750.1	31615.7	12289.1	58245.6	90718.8	14193.3	18756	160222	54775.8	936303	49434.3	386975	121471	703305	200184	1764529	1020513
352	tr|Q7U9U3|Q7U9U3_SYNPX Uncharacterized protein OS=Synechococcus sp. (strain WH8102) OX=84588 GN=SYNW0160 PE=4 SV=1	Q7U9U3	32	4	1	8627954	34794040	6750874	25272400	4756652	22365930	8269605	43065740	6251480	58682220	4812827	27052930	9499520	39387800	6641112	25530830	4060167	35362230	9001220	57277890	5137271	36614730	3359154	17869500	10142130	30308140	4693665	25780060	4656467	16317230
353	sp|Q7U645|DCUP_SYNPX Uroporphyrinogen decarboxylase OS=Synechococcus sp. (strain WH8102) OX=84588 GN=hemE PE=3 SV=1	Q7U645	39	6	1	37207380	44490500	41189280	37593960	31100500	40201990	40607420	47249270	49645070	40887390	36450600	43584000	41545690	23482060	49022600	47772840	37694970	40968330	27700350	28703280	47339990	21808240	40754500	21627780	41886280	46945360	47064480	47176900	43201380	47298320
354	tr|Q7U5G7|Q7U5G7_SYNPX 30S ribosomal protein S1 homolog B, putative Nbp1 OS=Synechococcus sp. (strain WH8102) OX=84588 GN=nbp1 PE=4 SV=1	Q7U5G7	44	10	1	64725260	65420430	51749520	58573630	41580650	64965690	61625860	54908520	40740280	50441260	36657770	56369450	53942580	38836290	51320450	48449460	44269280	52861650	27879740	47741540	29482770	34751320	43422220	33671550	57594720	60424260	55344430	56345440	62285830	55397390
355	sp|Q7U8U8|ATPE_SYNPX ATP synthase epsilon chain OS=Synechococcus sp. (strain WH8102) OX=84588 GN=atpC PE=3 SV=1	Q7U8U8	14	2	1	3573509	10923910	5875830	9277655	2662281	5695949	6568436	12888360	4776041	20585460	2746016	8318726	5260574	16253340	5609458	16724880	2827119	11068210	8809177	19287730	5805584	15067460	5279089	8718688	8148085	11944790	4336052	10397940	4322491	7503876
356	tr|Q7U540|Q7U540_SYNPX Uncharacterized protein OS=Synechococcus sp. (strain WH8102) OX=84588 GN=SYNW1871 PE=4 SV=1	Q7U540	15	3	1	1023694	200778	441663	147733	616262	2017526	1657024	533315	617822	3114489	3215602	2937449	2388749	1913584	621179	797774	4010615	5466340	2512560	1781629	2665861	3102254	2723948	7110343	1940394	1390315	1810063	819226	2304023	3435536
357	tr|Q7U5S8|Q7U5S8_SYNPX Signal recognition particle protein OS=Synechococcus sp. (strain WH8102) OX=84588 GN=ffh PE=3 SV=1	Q7U5S8	52	11	1	6860371	4304811	5675268	2517826	5261816	2604016	7275553	4553424	4956599	3070535	5891398	3447193	6807876	2291054	6275315	3921778	5768566	4415539	6444855	3975061	4841819	2517210	5653904	1345468	6550841	4361444	5955563	3172586	6515807	4102139
358	tr|Q7TTV3|Q7TTV3_SYNPX Glycine--tRNA ligase beta subunit OS=Synechococcus sp. (strain WH8102) OX=84588 GN=glyS PE=3 SV=1	Q7TTV3	79	19	1	14414380	12781890	9765996	12491400	21553720	15513920	12808570	13657540	19270670	18549610	27101710	19133090	20836820	18633730	9808636	12694110	23355320	16940280	21663240	19772910	21410980	20608660	24578690	25341370	10035340	14462580	17061660	12939440	20345300	21907810
359	tr|Q7U3Y4|Q7U3Y4_SYNPX Possible hemolysin-type calcium-binding protei OS=Synechococcus sp. (strain WH8102) OX=84588 GN=SYNW2293 PE=4 SV=1	Q7U3Y4	70	13	1	2252600	2794173	5133245	3789932	3635188	3175014	2759778	2369099	4171527	2178577	3505744	4290687	2085602	2066442	3527014	2064304	2506773	2883133	3316128	2037653	4398295	2521370	3183406	3900842	3502720	3187750	4443616	3191904	3464484	4839326
360	tr|Q7U6Y7|Q7U6Y7_SYNPX Uncharacterized protein OS=Synechococcus sp. (strain WH8102) OX=84588 GN=SYNW1199 PE=4 SV=1	Q7U6Y7	16	4	1	6250402	779634	1753124	803362	3276315	2236033	8090017	2733634	2637646	2433386	1747140	3948457	3478904	2187280	1921935	1997302	4548462	4528077	2271869	2649122	2638309	1170488	1766644	774761	5683892	1257600	7390930	1428830	4851855	4965406
361	tr|Q7U4M1|Q7U4M1_SYNPX Uncharacterized protein OS=Synechococcus sp. (strain WH8102) OX=84588 GN=SYNW2046 PE=4 SV=1	Q7U4M1	42	9	1	4061848	3544627	3051312	3294029	3086160	3174303	3203645	2651455	3024551	2854353	3513281	2570547	2898371	2008543	3250952	3345730	2757636	2484843	2844049	3335800	2443146	2468904	2584428	832722	3385290	3129392	3701835	3159966	2240277	2437715
362	tr|Q7U3Y5|Q7U3Y5_SYNPX Uncharacterized protein OS=Synechococcus sp. (strain WH8102) OX=84588 GN=SYNW2292 PE=4 SV=1	Q7U3Y5	28	3	1	1004726	1695952	1876134	3766829	1647905	4512875	1125481	1491455	1522222	2619867	1478531	3486731	630719	828457	1245068	1923252	1203306	2553983	601251	706228	882847	1896193	1020243	2658055	1012226	1719041	1909223	3392780	1563368	4332298
363	tr|Q7U3J4|Q7U3J4_SYNPX Putative ATP-binding subunit of urea ABC transport system OS=Synechococcus sp. (strain WH8102) OX=84588 GN=urtE PE=4 SV=1	Q7U3J4	26	7	1	16225070	7156113	24976170	8594362	24448530	15960630	14091860	7582880	35744580	15246890	30116640	18151080	21333610	10976380	39600800	15386960	30961220	22659300	18165980	11246070	33142140	12631160	26331410	19849450	16848230	8775264	31924930	11562110	20223850	18944180
364	tr|Q7U4E1|Q7U4E1_SYNPX Possible porin OS=Synechococcus sp. (strain WH8102) OX=84588 GN=som PE=3 SV=1	Q7U4E1	54	9	1	391929000	335512800	261774700	204484000	190758200	237856600	493627600	293388100	307821800	189271500	181048300	248183800	418523900	168131100	277848800	181296900	185142300	176407900	274939800	201679500	219542900	146775800	199182700	115242600	408932300	295547800	317113700	269558800	198692500	232963900
365	tr|Q7U7B0|Q7U7B0_SYNPX Serine:pyruvate/alanine:glyoxylate aminotransferase OS=Synechococcus sp. (strain WH8102) OX=84588 GN=agt PE=4 SV=1	Q7U7B0	43	10	1	68659020	57601420	58419670	67817120	65126600	69541820	67551230	58203020	83407850	84618890	63844340	70783840	85837060	55295960	67736750	80046570	81673780	75671520	66937760	71328160	66180960	65167940	84224590	52220340	69086040	69924720	72166550	70203810	98685890	76640030
366	sp|Q7U5D6|SYP_SYNPX Proline--tRNA ligase OS=Synechococcus sp. (strain WH8102) OX=84588 GN=proS PE=3 SV=1	Q7U5D6	66	10	1	7155037	15147880	8949149	13936310	10741810	18878460	8197394	14554590	8496680	18277890	10752750	19577730	7879604	23514980	9111302	16197410	10433470	20456240	8438731	20631140	8348647	18291910	10802160	28872920	8626079	13203160	9218366	13349570	10588680	21801180
367	sp|Q7U480|PSBU_SYNPX Photosystem II 12 kDa extrinsic protein OS=Synechococcus sp. (strain WH8102) OX=84588 GN=psbU PE=3 SV=1	Q7U480	15	7	1	12724950	5188088	9556818	7000230	13190980	7931353	15433470	17126540	14943890	9999495	12139870	13657630	16368480	7493296	13524480	26930240	37912390	27165940	15997650	10679430	17865340	10182360	10026510	13272240	12793680	8426871	12409060	7893805	6078238	7518663
368	tr|Q7U5B8|Q7U5B8_SYNPX Metal-dependent carboxypeptidase OS=Synechococcus sp. (strain WH8102) OX=84588 GN=SYNW1789 PE=3 SV=1	Q7U5B8	56	11	1	3085754	2590167	4856721	3952851	4710723	2753531	3396246	3735835	5605506	6134657	5953877	4658093	4713398	6216074	5073827	5819273	3223842	5955890	6975939	5618723	6759292	7745833	4126288	7389072	3669845	3616191	4468333	3856625	3562329	4421206
369	tr|Q7U8J6|Q7U8J6_SYNPX Uncharacterized protein OS=Synechococcus sp. (strain WH8102) OX=84588 GN=SYNW0621 PE=3 SV=1	Q7U8J6	29	8	1	22582900	9162515	13102520	9737879	16929300	13014360	24550860	16884720	19003010	14699760	20944370	17782830	28374710	22105660	17857180	15754920	23865230	21324480	25032750	20478470	19273680	16662160	17528640	27933080	23253350	12719790	22144600	10310490	20876670	17474430
370	sp|Q7U6Y8|ACSF_SYNPX Magnesium-protoporphyrin IX monomethyl ester [oxidative] cyclase OS=Synechococcus sp. (strain WH8102) OX=84588 GN=acsF PE=3 SV=1	Q7U6Y8	41	7	1	8921944	9132775	5743293	6569179	5196331	3271297	10329840	9146653	8335741	10714810	6913862	4567364	12382580	18168530	8078088	9685119	5474965	6890392	13797000	17290560	8316151	12797590	7685719	8390624	10199340	9732908	7070795	7891422	4965439	3936882
371	tr|Q7U7I4|Q7U7I4_SYNPX 1,4-dihydroxy-2-naphthoyl-CoA synthase OS=Synechococcus sp. (strain WH8102) OX=84588 GN=menB PE=3 SV=1	Q7U7I4	31	7	1	4732242	3095017	4006161	3543331	6325405	4958253	4252824	2645997	3773705	3290060	6940482	6384917	5544302	4631711	3855499	3031956	6303504	5362264	6793681	2745256	4643570	4297963	6831800	7340055	4982276	2821661	4171087	3336500	7376637	6322253
372	tr|Q7U7A0|Q7U7A0_SYNPX Possible ABC transporter component OS=Synechococcus sp. (strain WH8102) OX=84588 GN=SYNW1085 PE=4 SV=1	Q7U7A0	32	9	1	8548295	14706060	7136678	13523580	7322145	16384790	7382649	13630130	7322274	18322460	7169719	18299800	6773898	9434617	10315840	21129380	9727759	26424400	8869553	17165120	8277563	19570250	9583055	20976680	7097879	14288650	7378719	13688370	8214016	24539130
373	tr|Q7U716|Q7U716_SYNPX Putative phosphonate binding protein for ABC transporter OS=Synechococcus sp. (strain WH8102) OX=84588 GN=SYNW1170 PE=3 SV=1	Q7U716	32	7	1	15289240	6627382	4365095	1993671	1559043	981723	13353730	3859158	6111584	1728633	2214027	1099042	17373270	3444234	6848217	1483814	1244597	1132435	17936060	4407005	6358592	1633349	1769564	683867	14329910	7218811	6621636	2084899	1115014	246731
374	sp|Q7U871|SASA_SYNPX Adaptive-response sensory-kinase SasA OS=Synechococcus sp. (strain WH8102) OX=84588 GN=sasA PE=3 SV=1	Q7U871	43	11	1	4282569	3651986	4980706	4707373	4531270	5209825	4956495	4053063	6036114	5311922	5742001	6982897	5505455	3856498	6086472	5497772	4668686	7198233	5499390	3435272	6320302	4519097	5394477	6181493	4912621	4072355	4626308	4302339	5919701	6853625
375	sp|Q7U8T6|RPOZ_SYNPX DNA-directed RNA polymerase subunit omega OS=Synechococcus sp. (strain WH8102) OX=84588 GN=rpoZ PE=3 SV=1	Q7U8T6	8	3	1	18464110	5150724	8806266	4679767	6317284	6175950	14792420	10226110	6665950	3878017	3036050	5575411	8667215	3645824	6871075	4558952	4810111	4838476	6083125	4418823	5219042	2914230	5054804	3639173	10697240	6271403	8992547	4874757	6779107	4491116
376	tr|Q7UA91|Q7UA91_SYNPX DNA topoisomerase (ATP-hydrolyzing) OS=Synechococcus sp. (strain WH8102) OX=84588 GN=SYNW0005 PE=3 SV=1	Q7UA91	90	24	1	14833990	16952780	16383640	22782360	16186630	29106870	14409870	15338650	18394340	26072890	16761290	27386810	13345630	21295840	17456270	25682590	16159320	29623400	17604730	18164980	17819910	23957910	16190170	30634060	14601350	17240610	16774240	23613730	18314840	25886090
377	tr|Q7U898|Q7U898_SYNPX Thioredoxin OS=Synechococcus sp. (strain WH8102) OX=84588 GN=trxA PE=3 SV=1	Q7U898	12	10	1	138477500	64281630	77306760	60632210	77800630	43722030	132785300	116757700	150375600	140908500	92387530	84699580	182232900	141360400	139142700	114269700	158064500	127879000	102857000	135445100	141397900	94579020	91928450	125320000	110641600	70360230	98386320	61436420	82274110	83558000
378	tr|Q7U3R2|Q7U3R2_SYNPX Flavoprotein OS=Synechococcus sp. (strain WH8102) OX=84588 GN=SYNW2367 PE=3 SV=1	Q7U3R2	64	11	1	21482000	15924020	10386530	10914740	10704670	10478650	22671720	12758330	10954300	10493960	10240260	10608080	21521420	11058470	11383090	9553723	11354250	11005160	16688560	14445030	10201170	10698110	10139460	7864893	20519740	15687730	12001160	10249730	13147860	11713030
379	tr|Q7U6T5|Q7U6T5_SYNPX Uncharacterized protein OS=Synechococcus sp. (strain WH8102) OX=84588 GN=SYNW1251 PE=4 SV=1	Q7U6T5	18	4	1	6147556	7200573	9149596	11154720	10966790	13918100	5822859	6408875	8090737	12523880	9790001	15235730	6516880	8852916	9819627	11910110	10802080	16558440	6969393	7943598	7863684	12130240	10866370	17391910	7725746	7936920	9963494	10821200	10143110	16706100
380	sp|Q7TTI2|PSBD_SYNPX Photosystem II D2 protein OS=Synechococcus sp. (strain WH8102) OX=84588 GN=psbD1 PE=3 SV=1	Q7TTI2	39	6	1	82798800	69625170	45061360	70546420	21616720	57928110	78121110	55309750	49378530	40669260	18318820	13021020	74368320	51627220	48754960	47151630	23749430	21722310	62062880	62088030	46677890	46297990	40119310	15464820	85973730	76706620	54267100	74278960	22484830	27209170
381	tr|Q7U4N1|Q7U4N1_SYNPX Putative ribonuclease D OS=Synechococcus sp. (strain WH8102) OX=84588 GN=rnd PE=4 SV=1	Q7U4N1	24	6	1	8867352	7854589	6570621	10118090	10972250	15326940	7242199	8113278	8399233	10396670	12511660	16151460	9141473	7771184	8920190	11854430	9310616	15880230	8578100	7920215	9447699	10520720	11510250	15527190	6848367	6910728	7924512	9666613	13327880	15809820
382	tr|Q7U418|Q7U418_SYNPX Phytoene dehydrogenase OS=Synechococcus sp. (strain WH8102) OX=84588 GN=crtD PE=3 SV=1	Q7U418	52	11	1	19084620	16134040	12614200	11677890	12146780	8296770	17385610	8691916	10636090	5836050	10273990	8588353	15506780	9461849	6930819	8253305	7564228	5759326	12214100	7956403	11213720	5291449	11105630	5062675	15800550	12953760	10307300	9671029	10932440	5605647
383	tr|Q7U9J3|Q7U9J3_SYNPX 3-isopropylmalate dehydratase small subunit OS=Synechococcus sp. (strain WH8102) OX=84588 GN=leuD PE=4 SV=1	Q7U9J3	22	2	1	16434680	12435540	12320640	10092110	11212650	10277700	15250840	11926080	12024120	7017275	11458190	9505686	14943060	3128977	12654730	9718610	11065510	10131970	9411080	5639347	11589930	4839889	11855130	2040001	12366890	11781140	11792550	9891945	10439910	9518407
384	tr|Q7U925|Q7U925_SYNPX Uncharacterized protein OS=Synechococcus sp. (strain WH8102) OX=84588 GN=SYNW0434 PE=4 SV=1	Q7U925	43	10	1	33323010	38660660	43231600	35687800	53745240	47311090	33114270	39370890	51735820	40734600	51836920	46347020	40350890	55718060	49908820	34567970	51403180	36824820	40253270	46288740	49758580	39640910	45943320	49872450	40799050	39182480	44739240	42683450	50427260	40919820
385	tr|Q7U9M1|Q7U9M1_SYNPX Uncharacterized protein OS=Synechococcus sp. (strain WH8102) OX=84588 GN=SYNW0233 PE=4 SV=1	Q7U9M1	38	9	1	9841343	31094760	17410160	25200720	17680780	21437350	7691789	39718930	17314480	29109520	19755610	23313810	9886364	47963730	18674530	31652860	17795410	28421700	13604650	38141270	15374250	34162740	16262750	35293650	13038170	27701690	9965463	21076020	11245050	20359040
386	tr|Q7U738|Q7U738_SYNPX Methyltransf_25 domain-containing protein OS=Synechococcus sp. (strain WH8102) OX=84588 GN=SYNW1148 PE=4 SV=1	Q7U738	24	6	1	11776980	6566475	8529947	6282989	5915276	5018021	12443020	9872046	7973824	6024005	4309473	4456231	9421905	5405908	8400617	5471919	5872972	4400459	6122612	7983662	7562925	5272537	5840653	2265627	12594170	7875133	8774069	6002587	5067313	5971933
387	tr|Q7U4R2|Q7U4R2_SYNPX Chromophore lyase CpcS/CpeS OS=Synechococcus sp. (strain WH8102) OX=84588 GN=cpeS PE=3 SV=1	Q7U4R2	21	5	1	7410106	6176045	8166509	7095385	9476768	11457180	6228186	5043617	5087298	2251366	6706289	8810618	4569385	2456280	6499651	2724573	9229861	4678996	3783404	2041422	4816633	2489305	8182574	3514944	6175597	5391161	7193793	6140439	10298930	8454079
388	tr|Q7U6P0|Q7U6P0_SYNPX Pyruvate kinase OS=Synechococcus sp. (strain WH8102) OX=84588 GN=pykF PE=3 SV=1	Q7U6P0	52	10	1	36866370	46433150	40031530	40468860	38826310	39854660	37330920	43449450	37818300	41631580	39563420	43407390	41272130	28501820	44430500	43897260	43254580	40067060	32652220	35742860	35952520	32583030	40893370	22958090	40533740	42963400	40469400	41070340	36301820	34896990
389	tr|Q7U6T2|Q7U6T2_SYNPX Diaminopimelate epimerase OS=Synechococcus sp. (strain WH8102) OX=84588 GN=dapF PE=3 SV=1	Q7U6T2	39	5	1	6717469	3854843	5632590	3970633	6169925	8423226	6141801	2428160	3851805	4092944	4016731	6299470	4434862	4528545	3133019	3692178	4991754	5827080	2390355	3809435	3582151	3222239	6272326	5791800	5728940	4629342	7062198	4915357	7493674	7303766
390	tr|Q7U3J8|Q7U3J8_SYNPX Uncharacterized protein OS=Synechococcus sp. (strain WH8102) OX=84588 GN=SYNW2434 PE=4 SV=1	Q7U3J8	29	4	1	5565313	1119436	4899757	1765434	7398968	4878216	5046581	2304638	6324967	2485610	8258272	7742406	6565429	1875298	6549208	2596759	7085288	7769913	5297204	1514956	5330934	1900543	5865233	5265312	5317775	1434747	4499561	1931967	5520509	6330929
391	sp|Q7U4I3|RL15_SYNPX 50S ribosomal protein L15 OS=Synechococcus sp. (strain WH8102) OX=84588 GN=rplO PE=3 SV=1	Q7U4I3	16	6	1	35904670	26908100	26699240	17417620	25364690	12489570	43713300	30776100	38765440	15217960	31402620	14102030	59012840	24459730	33115470	14950240	27092580	6308198	51793110	23044430	40288160	18451600	32094640	14921530	37264090	27485710	28887600	19611060	35743250	17807960
392	tr|Q7U6P5|Q7U6P5_SYNPX L-threonine dehydratase OS=Synechococcus sp. (strain WH8102) OX=84588 GN=ilvA PE=3 SV=1	Q7U6P5	56	11	1	23556710	16553770	10146750	13240640	12468980	13930070	22188280	13182460	12155800	10414200	12817280	12436710	21966050	15335180	12358520	12603880	9360626	11548860	18653510	14264920	12818880	12001340	11938090	15063190	19396740	12938070	12422750	11728180	15597540	11436190
393	tr|Q7U433|Q7U433_SYNPX Uncharacterized protein OS=Synechococcus sp. (strain WH8102) OX=84588 GN=SYNW2242 PE=4 SV=1	Q7U433	34	8	1	6503142	6457272	8875359	8481618	7185441	7074413	5522546	7023149	9443696	8710268	5925300	8368580	6573212	9477538	101270700	9383655	63088700	5309863	7241849	7882970	9451009	9501158	6193524	8188236	6049403	5380074	8225731	8122120	4004098	7049454
394	sp|Q7U3U2|PYRD_SYNPX Dihydroorotate dehydrogenase (quinone) OS=Synechococcus sp. (strain WH8102) OX=84588 GN=pyrD PE=3 SV=1	Q7U3U2	43	6	1	12141250	8575303	5829063	4436017	7820530	6832677	10152060	7521321	6213713	8877386	10778740	8224241	12994370	17373710	8633005	8433433	9589233	11768130	14470610	12675520	6493125	8248386	8225559	15564390	12386640	7670165	7574243	5402959	7920989	8071261
395	tr|Q7UA07|Q7UA07_SYNPX DNA gyrase subunit B OS=Synechococcus sp. (strain WH8102) OX=84588 GN=gyrB PE=3 SV=1	Q7UA07	72	24	1	38889710	37421490	41405300	41002120	36939830	42069020	37709380	33912270	43009980	32384440	34451650	37229820	36488720	27979120	42801760	31407140	34752080	34159510	34495550	30838270	39157500	32630530	34971180	29229360	37140240	32012610	41480380	38224530	25631750	30269130
396	tr|Q7U592|Q7U592_SYNPX Phosphate-binding protein OS=Synechococcus sp. (strain WH8102) OX=84588 GN=SYNW1815 PE=3 SV=1	Q7U592	34	9	1	59788350	37530940	72604950	22264500	65382160	11718190	65610550	31901870	89280880	29154490	65249770	16782770	63792760	43026420	81226550	25516200	74724440	13642770	53838730	32347730	82476520	27127700	61737670	18326630	44443530	23368090	60129430	22265200	65229650	10176320
397	sp|Q7UA77|GRPE_SYNPX Protein GrpE OS=Synechococcus sp. (strain WH8102) OX=84588 GN=grpE PE=3 SV=1	Q7UA77	24	12	1	48555160	18568730	41068940	27020300	55111220	73930720	47529040	44836070	51971070	48712260	58212670	72257340	44766560	41498410	46251860	42153820	59925440	77377580	50202140	49190010	48289390	43791310	57502400	92877450	48489530	40925750	43755360	42671550	83772030	86247530
398	sp|Q7U8U2|GPMI_SYNPX 2,3-bisphosphoglycerate-independent phosphoglycerate mutase OS=Synechococcus sp. (strain WH8102) OX=84588 GN=gpmI PE=3 SV=1	Q7U8U2	59	6	1	10172770	15381390	9633407	14104390	9194632	9987721	9050929	14554850	12332690	25119860	10190730	13144550	14316650	31540320	12620330	22627730	9980223	18119070	16217890	24940710	12989110	23881900	9067839	33665160	12118630	15137430	10020810	15120230	7031875	11539800
399	tr|Q7U7M3|Q7U7M3_SYNPX Similar to leukotoxin secretion protein OS=Synechococcus sp. (strain WH8102) OX=84588 GN=SYNW0958 PE=4 SV=1	Q7U7M3	43	16	1	19994520	32818590	30552740	25925250	26816610	20779980	18478650	33575610	29598270	30761370	23735170	24404300	20360650	29063950	28694430	28372120	21882570	24762800	26841260	27118770	26845130	24017350	17875780	18494830	23423240	27031220	24077370	25342840	14269650	28358290
400	tr|Q7U9B2|Q7U9B2_SYNPX Putative RNA methylase family UPF0020 OS=Synechococcus sp. (strain WH8102) OX=84588 GN=SYNW0346 PE=4 SV=1	Q7U9B2	43	4	1	2694905	805158	1637233	705747	1725859	497042	2333066	466470	1633760	443573	1840521	591308	2809144	758121	1723147	85371.6	406064	96904.5	3603654	618966	2036313	519602	1332329	533356	2524733	613058	1851248	152936	1537230	753667
401	tr|Q7U9Q4|Q7U9Q4_SYNPX UDP-glucose 6-dehydrogenase OS=Synechococcus sp. (strain WH8102) OX=84588 GN=Ugd PE=3 SV=1	Q7U9Q4	50	14	0.999999	26895490	19398870	26093570	25770300	32149590	36643850	20377290	19236780	31114060	26586380	41379750	31574270	28862210	22326380	34247350	28768240	40164980	35833900	24180500	22893600	31958380	25807560	41151720	29105780	23921400	27768020	34136600	29429280	48595540	43254530
402	tr|Q7U5X0|Q7U5X0_SYNPX Uncharacterized protein OS=Synechococcus sp. (strain WH8102) OX=84588 GN=SYNW1571 PE=4 SV=1	Q7U5X0	18	2	0.999999	25733940	24396290	18164380	13844290	13986710	25212840	21188970	19581170	11450900	4584566	14286030	24110670	14188530	2532676	12679240	7682471	13366350	11814320	9541416	3837280	8229588	3204777	7667319	3668072	18578720	15793200	19072510	18494280	14689060	18712340
403	sp|Q7U403|NDHI_SYNPX NAD(P)H-quinone oxidoreductase subunit I OS=Synechococcus sp. (strain WH8102) OX=84588 GN=ndhI PE=3 SV=1	Q7U403	24	4	0.999999	28436740	27623640	23780750	25170390	27208870	29055430	27089040	29675060	34017170	44414360	34955210	37622700	40760990	34931340	35606740	38848570	33902410	47197730	31143040	29048670	29035970	30681290	28998220	31725160	25661060	25888220	27337660	27208930	30434890	30579360
404	sp|Q7UA46|THIG_SYNPX Thiazole synthase OS=Synechococcus sp. (strain WH8102) OX=84588 GN=thiG PE=3 SV=1	Q7UA46	29	3	0.999999	5003612	3228433	3722671	3005193	4283410	3991071	4391554	3783109	3237701	2826861	4769868	4259193	4444104	1090899	4113442	4193266	3950669	4745062	5039864	1799448	2663290	1435836	3024099	1232891	4903535	3856189	4197974	3344147	2579368	3190187
405	tr|Q7U657|Q7U657_SYNPX Putative oligopeptidase A OS=Synechococcus sp. (strain WH8102) OX=84588 GN=opdA PE=3 SV=1	Q7U657	78	19	0.999999	52442130	42979530	63609170	50649040	62753700	47321540	47870720	42670560	66931590	56486170	66877230	45442440	52537450	50898180	70714390	57540740	67018140	54577640	51494180	54022120	68090420	53893260	68464870	52872970	46906410	41600970	61813640	46027340	63828010	45694450
406	tr|Q7U8V3|Q7U8V3_SYNPX Putative aminopeptidase P OS=Synechococcus sp. (strain WH8102) OX=84588 GN=pepP PE=3 SV=1	Q7U8V3	48	7	0.999999	7062756	6064726	4762144	5972150	8844813	6508742	7125888	4841803	6751037	7779866	10208470	8542778	8167710	5248994	7353881	8010776	8647861	9202409	7863235	6419368	7144400	6677260	6894017	3031500	6788544	5270836	7466613	5425990	5845073	7427709
407	tr|Q7U4Q6|Q7U4Q6_SYNPX C-phycoerythrin class II gamma chain, linker polypeptide OS=Synechococcus sp. (strain WH8102) OX=84588 GN=mpeC PE=3 SV=1	Q7U4Q6	32	7	0.999999	11792040	14639360	19402620	3829548	22703580	3119239	11332780	12017680	14926970	3059165	25318900	3297651	10867210	11290880	11892090	3057862	26728890	2286147	6881547	13843560	7909604	3634896	26940650	2736923	13907740	13827760	14950360	4750363	17268590	2458236
408	tr|Q7U7H3|Q7U7H3_SYNPX Polyprenyl synthetase solanesyl diphosphate synthase (Sds) OS=Synechococcus sp. (strain WH8102) OX=84588 GN=sds PE=3 SV=1	Q7U7H3	35	9	0.999999	9468656	11688400	11998430	12059790	12982620	7478173	10270590	12165450	16509720	14278750	16387560	11993250	13511070	11457910	14901780	13172460	15291990	10983230	15070070	16638790	16666240	16133990	14167920	9397069	11992830	15171980	12486720	12806740	11608150	7356877
409	tr|Q7U6Y4|Q7U6Y4_SYNPX Putative acetazolamide conferring resistance protein Zam OS=Synechococcus sp. (strain WH8102) OX=84588 GN=zam PE=4 SV=1	Q7U6Y4	87	17	0.999999	35554980	29276000	29870410	25329210	30296000	24250000	30444920	26698100	29546320	21305310	28868990	24526580	33807620	18171980	27631670	16956460	24950290	18222190	33705470	22044630	31159010	18892790	30180090	16193280	35847680	26854410	32491040	25782210	30165090	26459150
410	tr|Q7U930|Q7U930_SYNPX Uncharacterized protein OS=Synechococcus sp. (strain WH8102) OX=84588 GN=SYNW0429 PE=4 SV=1	Q7U930	34	3	0.999999	5677200	7734063	4584038	5685565	1856333	1638347	3673509	6974598	4020301	2253206	1462715	1386549	4765005	1189295	4419240	4188720	2312612	693312	2533297	1958758	3804946	1508469	2115074	74333.2	3894932	5931093	3885868	4839735	2257237	1799662
411	sp|Q7U4M0|CAPP_SYNPX Phosphoenolpyruvate carboxylase OS=Synechococcus sp. (strain WH8102) OX=84588 GN=ppc PE=3 SV=1	Q7U4M0	114	30	0.999999	49923790	39725960	60981380	46675900	58515000	54139090	49023830	40080750	51389970	31267860	56507020	49758360	45753640	36199490	63767480	29934140	54905150	51773950	46553930	38440560	56466150	34396500	57344720	45056710	53006950	41506430	57855400	43830750	62959500	58493100
412	sp|Q7U3B9|ASSY_SYNPX Argininosuccinate synthase OS=Synechococcus sp. (strain WH8102) OX=84588 GN=argG PE=3 SV=1	Q7U3B9	44	9	0.999999	54977840	47087480	34862680	39727220	40767080	41513270	63786740	51001890	51144720	40772320	54630340	48680340	73743610	32075550	51127150	43298010	52156400	46596320	49446080	36330810	44943220	32664950	55957650	23360880	41437180	48463820	47046500	41956880	61540930	48740940
413	tr|Q7U817|Q7U817_SYNPX Two-component response regulator OS=Synechococcus sp. (strain WH8102) OX=84588 GN=SYNW0808 PE=4 SV=1	Q7U817	27	2	0.999999	213366	501336	211233	409708	419404	1026754	138578	652196	451363	1195409	1003178	1262162	454947	950833	512404	985810	846421	1926807	150948	903313	358253	910879	527297	886759	56407.1	521142	188718	279876	490943	924222
414	tr|Q7U551|Q7U551_SYNPX Putative multidrug efflux ABC transporter OS=Synechococcus sp. (strain WH8102) OX=84588 GN=SYNW1858 PE=4 SV=1	Q7U551	37	7	0.999999	4081594	1411632	3760279	1486698	5501256	5464750	3627158	463402	2613348	215641	3839851	4256304	2310468	133121	3523894	359184	805686	510988	2305574	331197	2217503	368081	4623130	212452	3757122	1481709	3736307	915556	4853368	4507022
415	tr|Q7U6A0|Q7U6A0_SYNPX Uncharacterized protein OS=Synechococcus sp. (strain WH8102) OX=84588 GN=SYNW1439 PE=4 SV=1	Q7U6A0	52	11	0.999999	9078648	6523136	8526717	6347180	8321266	8907350	7983758	6805118	7307279	6268140	7691451	9950222	6789721	7491437	8734047	6115115	7251341	8481078	7941819	6201077	7291179	9333717	6611915	10914180	8705755	5376017	9445926	6381490	6655193	8507677
416	tr|Q7U8I8|Q7U8I8_SYNPX 7,8-diamino-pelargonic acid aminotransferase OS=Synechococcus sp. (strain WH8102) OX=84588 GN=BioA PE=3 SV=1	Q7U8I8	47	4	0.999999	758049	1803955	1707810	1222415	2994107	439695	1293432	2193258	3250913	3110951	4754465	2731540	2879555	5998607	3059548	2504710	4632102	3489795	2975872	7349054	4253589	4588993	4092589	6530252	996345	2002580	1618553	824750	3801555	1846109
417	sp|Q7U5C7|ARGB_SYNPX Acetylglutamate kinase OS=Synechococcus sp. (strain WH8102) OX=84588 GN=argB PE=3 SV=1	Q7U5C7	31	9	0.999999	11778780	8623096	15008000	10273900	20396880	13843040	12630090	10712220	19543180	15582030	26832340	20268200	16379460	13679320	17914050	13656000	18627800	20672250	15888000	12199170	19217620	14088920	21758610	21102330	13672490	11182210	15592330	11777610	19661960	19309320
418	sp|Q7U522|YIDC_SYNPX Membrane protein insertase YidC OS=Synechococcus sp. (strain WH8102) OX=84588 GN=yidC PE=3 SV=1	Q7U522	41	11	0.999999	20259610	16384320	9511418	13041840	11198590	10831470	14574680	14804050	10416580	18192540	14633110	9436078	22572860	20612010	14485450	17162800	13931080	15928330	21497760	19790780	11097400	17124230	13843390	15079810	20096090	15266440	13825940	12837400	8684809	11048040
419	tr|Q7U6K3|Q7U6K3_SYNPX Possible ABC transporter component, ATP binding protein OS=Synechococcus sp. (strain WH8102) OX=84588 GN=SYNW1335 PE=4 SV=1	Q7U6K3	29	6	0.999999	5338466	8481888	2035377	7340014	1332984	3679693	4839916	8632228	3156034	10122970	1713121	5053284	5799506	12229160	4042729	8958331	1771850	6297866	5818142	9820371	3223853	10729080	1234316	9945558	5554404	7250242	2662982	7691552	1100387	6614537
420	tr|Q7U6W4|Q7U6W4_SYNPX Methionine--tRNA ligase OS=Synechococcus sp. (strain WH8102) OX=84588 GN=metG PE=3 SV=1	Q7U6W4	57	10	0.999999	2383737	4495931	2483796	3827669	3532858	3688953	3139838	5278121	3344558	11024900	5851410	7068590	5011562	11705380	4168784	9754229	5214815	12458470	5177117	12090070	3431514	11269180	5619698	5699327	3889180	5052324	3115327	4379237	4256033	6033397
421	tr|Q7U6R9|Q7U6R9_SYNPX Uncharacterized protein OS=Synechococcus sp. (strain WH8102) OX=84588 GN=SYNW1267 PE=4 SV=1	Q7U6R9	16	3	0.999999	826127	914634	847942	818182	1262025	948924	611730	1075810	869737	1806446	1711703	1668511	686947	438313	977258	2037402	1595641	3273927	595992	1101995	680717	1004892	1171542	703782	618811	865798	826985	1060413	1043674	1392917
422	tr|Q7U503|Q7U503_SYNPX Band 7 family protein OS=Synechococcus sp. (strain WH8102) OX=84588 GN=SYNW1909 PE=3 SV=1	Q7U503	29	12	0.999999	18456850	13148100	37687320	24392680	18973390	11688840	20339400	27756400	51030630	33732170	20602030	18879020	27458050	16172560	45668570	33803280	18717990	21751450	30567710	18968470	52159950	32603460	16228900	14234810	24441260	21307370	34510970	26189030	9825084	16916210
423	sp|Q7U9Q6|SYH_SYNPX Histidine--tRNA ligase OS=Synechococcus sp. (strain WH8102) OX=84588 GN=hisS PE=3 SV=1	Q7U9Q6	47	8	0.999999	4982407	4698889	3954449	4044963	4400908	3752909	3885096	4114381	3708503	3514705	4163181	5735404	4127222	3168460	5034140	4322467	5436927	5064704	3243625	3199223	3605194	3077414	4526939	2141697	5272630	4522200	3969570	3948787	4667666	5243787
424	tr|Q7U4F0|Q7U4F0_SYNPX PSI subunit V OS=Synechococcus sp. (strain WH8102) OX=84588 GN=psaL PE=3 SV=1	Q7U4F0	17	2	0.999999	17305.1	82947.6	65554.5	59798.9	20708.1	99472.5	106154	85424.7	127586	54685.6	224390	174738	177569	475699	213371	179945	304821	283886	189173	NaN	140635	247428	172026	724621	50392.8	56575.2	53389.7	20424.7	105674	59726.9
425	tr|Q7U4L5|Q7U4L5_SYNPX Uncharacterized protein OS=Synechococcus sp. (strain WH8102) OX=84588 GN=SYNW2052 PE=4 SV=1	Q7U4L5	42	8	0.999999	9872328	13778140	8880837	13520980	9182808	13481710	9890012	12907970	9142718	13113500	10385010	16574100	12200150	12110270	9309726	14093480	8443884	18772020	12980550	11646360	9557521	12355070	8394393	18189530	9059698	10257870	5859498	10752730	7434570	17358550
426	tr|Q7TTT8|Q7TTT8_SYNPX Putative Carboxysome shell polypeptide CsoS3 OS=Synechococcus sp. (strain WH8102) OX=84588 GN=csoS3 PE=4 SV=1	Q7TTT8	64	13	0.999999	7548888	12671170	9286970	16461240	8615431	22180880	6004274	15554580	13626990	33870220	17199080	21111200	11076430	29858670	17855730	32356220	12241940	33266600	13124590	31197490	19823600	36857220	18509150	52998920	7376426	17073790	9195864	18810120	15692010	22156950
427	tr|Q7U5Q4|Q7U5Q4_SYNPX TRAM domain-containing protein OS=Synechococcus sp. (strain WH8102) OX=84588 GN=SYNW1647 PE=3 SV=1	Q7U5Q4	41	3	0.999999	2255401	5497222	3605396	6041544	3017390	3849403	3409708	4600445	4707538	5491564	4022530	5141266	4255276	5218733	4207161	4802396	3417039	5007525	5574333	5292222	4425246	6870803	3142635	5838338	3106207	4877879	2994433	5138975	2049408	4617996
428	sp|Q7U5H1|ACCA_SYNPX Acetyl-coenzyme A carboxylase carboxyl transferase subunit alpha OS=Synechococcus sp. (strain WH8102) OX=84588 GN=accA PE=3 SV=1	Q7U5H1	36	9	0.999999	16047170	13351740	11520730	8689025	13243190	9762522	15040580	12073090	11494340	6764422	11822570	9588612	16007540	15717100	12566590	6286080	11926970	7161073	16448560	12894170	11717510	9088342	10410810	11846190	15057900	11096570	12376290	8086412	10459060	7485221
429	tr|Q7U6U8|Q7U6U8_SYNPX Methionine synthase OS=Synechococcus sp. (strain WH8102) OX=84588 GN=metH PE=3 SV=1	Q7U6U8	132	23	0.999999	24024290	25893620	15089250	19387800	14181070	15273180	19441260	20648180	15802500	15714740	12333410	13789810	16616210	17367450	16283550	13475840	12748670	9849051	19149100	18490890	14582460	15107120	14234310	10354120	23621120	28845700	18767280	22441320	14684980	13561460
430	sp|Q7U3C1|RS6_SYNPX 30S ribosomal protein S6 OS=Synechococcus sp. (strain WH8102) OX=84588 GN=rpsF PE=3 SV=1	Q7U3C1	14	5	0.999999	98170610	13616670	45948060	13596280	44383010	28153380	101705200	44917810	69922030	33024560	43064420	38230780	104786100	24383650	66482770	43177900	63955050	56872130	89498960	37571470	68510670	28670080	47836670	46130600	108002300	32786320	83688000	26192540	74846050	51859860
431	tr|Q7U7C9|Q7U7C9_SYNPX Protein translocase subunit SecD OS=Synechococcus sp. (strain WH8102) OX=84588 GN=secD PE=3 SV=1	Q7U7C9	53	10	0.999999	9138111	10528570	12705370	12696180	15048690	10660650	9713926	14524340	14322180	10071450	19008790	10430890	11482230	12182470	17545760	9250233	16357180	7909213	10673280	11685580	13732790	9302002	16236010	6406405	13205820	13423460	14541000	13151060	13490950	10692730
432	tr|Q7UA01|Q7UA01_SYNPX Magnesium transporter MgtE OS=Synechococcus sp. (strain WH8102) OX=84588 GN=SYNW0101 PE=3 SV=1	Q7UA01	53	9	0.999999	3368010	5351800	6132085	6662994	5789721	6222704	4005140	4588222	4841867	4070424	5244662	7862286	3466527	3668958	4410152	3925638	4828388	3981355	4175784	3370011	4063708	3996381	5068392	4496923	4479685	5985410	5287895	5513833	4264429	6536952
433	sp|Q7U3V8|SYR_SYNPX Arginine--tRNA ligase OS=Synechococcus sp. (strain WH8102) OX=84588 GN=argS PE=3 SV=1	Q7U3V8	65	16	0.999999	6655880	5059507	5910089	4603916	6709906	5634229	5766527	6660171	5654748	7592644	7372637	7932547	7271664	7851537	6250910	6545966	7763142	8027787	7439233	8374288	6171754	7728079	6004722	8767386	6944904	5262665	4738107	5379011	5772602	6595333
434	tr|Q7U3E8|Q7U3E8_SYNPX Uncharacterized protein OS=Synechococcus sp. (strain WH8102) OX=84588 GN=SYNW2484 PE=4 SV=1	Q7U3E8	12	5	0.999999	6501750	7571333	9263049	8489920	13287700	11187320	6260485	9278939	10075130	8733615	13110080	12535560	7058679	5058730	9279479	9321929	13591740	12609790	8568320	7307504	10179210	7731660	13421200	4992592	7482214	8894186	8782773	8593890	11767830	13074200
435	tr|Q7U9R1|Q7U9R1_SYNPX PpiC domain-containing protein OS=Synechococcus sp. (strain WH8102) OX=84588 GN=SYNW0192 PE=4 SV=1	Q7U9R1	29	7	0.999999	11407500	11067700	20189640	17758540	17112640	21817630	11458600	21565390	22726700	21411850	19627320	26643280	15535920	19842760	23023440	20060380	19289170	27515450	18642510	21555880	23775130	24238100	18667630	28380750	14312340	26331840	16985310	24830290	17444090	28961500
436	tr|Q7U883|Q7U883_SYNPX HD domain-containing protein OS=Synechococcus sp. (strain WH8102) OX=84588 GN=SYNW0739 PE=4 SV=1	Q7U883	77	10	0.999999	2636531	3314341	3571136	3625900	2514964	3181117	2894071	2939469	3183762	6084635	3076431	2617598	3843305	7093438	3428723	5199510	2498012	5488960	4697037	5444358	3643055	6519148	2700693	7002406	3072258	2822101	2806056	3387309	1268790	3519231
437	sp|Q7U7H8|AROA_SYNPX 3-phosphoshikimate 1-carboxyvinyltransferase OS=Synechococcus sp. (strain WH8102) OX=84588 GN=aroA PE=3 SV=1	Q7U7H8	46	7	0.999999	11066700	10091900	12397300	10856370	15755680	15238790	9522327	10026240	12102150	15967750	17608400	16389090	13006270	12771580	11358540	15443310	17012750	19139330	13546640	14151890	13034410	14754700	16801070	16881880	11462500	11734370	14100770	11721920	17690180	17235730
438	tr|Q7U8H5|Q7U8H5_SYNPX Uncharacterized protein OS=Synechococcus sp. (strain WH8102) OX=84588 GN=SYNW0643 PE=4 SV=1	Q7U8H5	44	5	0.999999	6097623	10528890	8780546	8311696	7442068	5484797	7258582	10803780	7933174	8396393	6164440	8194694	7865169	5528607	8416893	9278643	6347118	7393227	7093282	6606603	7170947	8353717	4641735	4505503	8524826	9028974	7976635	9464893	4299822	6266468
439	tr|Q7U3Q1|Q7U3Q1_SYNPX Replicative DNA helicase OS=Synechococcus sp. (strain WH8102) OX=84588 GN=dnaB PE=3 SV=1	Q7U3Q1	52	10	0.999999	10653790	7918171	7966919	6892488	9529219	7668456	9220037	7354987	7604257	9433292	9422319	8453281	11451390	12253310	8709312	7885082	7752623	11318560	11029270	10357310	7497024	9237404	7162960	13567760	7668119	6615532	6622079	5573317	7942517	7964234
440	sp|Q7U565|CYF_SYNPX Cytochrome f OS=Synechococcus sp. (strain WH8102) OX=84588 GN=petA PE=3 SV=1	Q7U565	33	2	0.999999	6319359	11239860	10105840	15247540	13954890	13875320	12719390	14552440	12548090	18628230	13898450	16504280	11612000	7521916	9847699	17193520	11810580	15514330	8358938	13190150	10949740	19160370	16499420	10639420	9736200	11358430	13009570	16477190	14767350	18083770
441	tr|Q7U6X5|Q7U6X5_SYNPX ATP-dependent zinc metalloprotease FtsH OS=Synechococcus sp. (strain WH8102) OX=84588 GN=ftsH4 PE=3 SV=1	Q7U6X5	67	19	0.999999	18808100	17173390	20240580	9123424	15902730	6754055	19172200	18593640	21180640	11717920	22050270	9071723	26367110	23773410	20978130	13762300	11413810	9857576	28113260	19637820	23763410	15188510	16316070	12451250	20409400	16700200	15665230	9320650	12967500	8984138
442	tr|Q7U915|Q7U915_SYNPX Putative acylneuraminate cytidylyltransferase OS=Synechococcus sp. (strain WH8102) OX=84588 GN=SYNW0444 PE=4 SV=1	Q7U915	26	3	0.999999	1592036	3072431	794421	2425453	2446365	917095	1707999	3542853	5601599	7277382	5076836	2486491	5747697	13206410	187301	6856259	154447	4092508	6719947	9630678	7132283	9970125	4960813	9146091	1146696	1182120	2505054	3549632	2577177	3155258
443	sp|Q7U591|Y1816_SYNPX UPF0234 protein SYNW1816 OS=Synechococcus sp. (strain WH8102) OX=84588 GN=SYNW1816 PE=3 SV=1	Q7U591	19	5	0.999999	32108250	23574590	31585270	21295300	37890620	31135000	30008900	25337920	32665950	16952950	35213330	34028830	30883300	12449100	32844480	17420910	37445570	26712050	26658380	14957240	27930780	16662540	35688940	18180740	29972320	20904600	27515630	22219170	40288330	34353290
444	sp|Q7U9J7|GLYA_SYNPX Serine hydroxymethyltransferase OS=Synechococcus sp. (strain WH8102) OX=84588 GN=glyA PE=3 SV=1	Q7U9J7	46	16	0.999999	86163580	107362000	93955530	112511500	104734100	140636500	79527790	114463800	123390000	126831100	123315000	153011100	101776500	87160660	110804300	107443100	110917500	149900500	100641500	100038400	115057500	101554100	121866200	107729200	89578100	111905900	93972240	116216400	95535860	156223200
445	sp|Q7U435|YCF3_SYNPX Photosystem I assembly protein Ycf3 OS=Synechococcus sp. (strain WH8102) OX=84588 GN=ycf3 PE=3 SV=1	Q7U435	20	6	0.999999	3234869	593977	293110	365628	313825	546880	1573408	759439	1649451	861066	127064	345295	1767362	2252303	186518	585163	52884.3	349177	1363531	2111090	884042	1227602	1178956	465210	2711585	851696	299979	761852	1317164	949288
446	tr|Q7U537|Q7U537_SYNPX Macrolide export ATP-binding/permease protein MacB OS=Synechococcus sp. (strain WH8102) OX=84588 GN=macB PE=3 SV=1	Q7U537	25	4	0.999999	732263	410284	365174	550752	668948	479898	823916	527666	727430	609266	575315	637773	827359	1067078	51648.1	16034.1	178770	266593	1005535	447579	702230	741583	750015	959091	737430	201971	508152	539271	888186	829264
447	tr|Q7U5E2|Q7U5E2_SYNPX Signal peptidase I OS=Synechococcus sp. (strain WH8102) OX=84588 GN=lepB PE=3 SV=1	Q7U5E2	25	3	0.999999	4887620	4185203	4294255	3555213	3317949	3407145	5642710	4085087	2670056	1982593	1769690	3502713	2191441	1250982	3079077	1722669	445765	1609217	1947339	1406039	2486238	1212388	2563954	648598	4606379	4167430	4193883	3518392	3217018	3318073
448	sp|Q7U5G0|HEMH_SYNPX Ferrochelatase OS=Synechococcus sp. (strain WH8102) OX=84588 GN=hemH PE=3 SV=1	Q7U5G0	44	9	0.999999	39743580	32085130	29030970	31151900	30593230	35454600	39268790	35123100	36642680	33037320	40419930	37216740	42730670	39289450	32091260	29274520	37129070	35680360	40708310	41336160	37137920	34662420	39419160	43549700	39030700	33345000	36557050	33888120	41691500	36622290
449	sp|Q7U8R3|KAIC_SYNPX Circadian clock protein kinase KaiC OS=Synechococcus sp. (strain WH8102) OX=84588 GN=kaiC PE=3 SV=1	Q7U8R3	57	13	0.999999	46906880	44566180	20245530	23032040	33204200	31900820	45231030	36284570	22889830	13274110	32724390	27584630	46436410	25861480	23458760	15743440	38264970	21662950	38799160	22308120	23988120	15949760	32630030	22350960	41804220	31952940	21242290	20048570	34561030	29166950
450	tr|Q7U3Y7|Q7U3Y7_SYNPX Conserved hypothetical OS=Synechococcus sp. (strain WH8102) OX=84588 GN=SYNW2290 PE=4 SV=1	Q7U3Y7	20	5	0.999999	12351920	7347618	7173120	6208148	6853437	6723601	8450033	5827438	7443130	10323770	6098138	7673434	8919280	10571610	7519323	7914434	5378243	8709532	8074257	9134440	7051962	8565235	4601177	12138880	8095162	4867852	9151425	5617989	7321976	5912380
451	tr|Q7UA55|Q7UA55_SYNPX Soluble hydrogenase small subunit OS=Synechococcus sp. (strain WH8102) OX=84588 GN=DHSS PE=3 SV=1	Q7UA55	44	8	0.999999	44794840	54872000	52141160	44396370	58478650	58684220	53594920	50512760	52254760	35587590	52571610	53745590	59930770	31378740	57251990	36956180	60412320	40094040	45792140	35589310	50696840	33143010	63065010	29429630	49713030	45862780	53658270	43517910	60860380	49945000
452	sp|Q7TTY1|ARLY_SYNPX Argininosuccinate lyase OS=Synechococcus sp. (strain WH8102) OX=84588 GN=argH PE=3 SV=1	Q7TTY1	52	10	0.999999	8111693	8586298	10411220	5651080	14955020	6647780	7869212	8115657	6967067	2138823	9886722	6737235	5121918	2122718	5871496	2008089	10758010	2914924	3834770	2659847	5281669	2114635	10682640	2185801	8455528	6741837	8038062	4901221	9803995	6388178
453	tr|Q7U910|Q7U910_SYNPX Putative N-acetylglucosamine-6-phosphate 2-epimerase/N-acetylglucosamine-6-phosphatase OS=Synechococcus sp. (strain WH8102) OX=84588 GN=neuC PE=4 SV=1	Q7U910	43	6	0.999999	4504528	5385588	5511903	5484110	3908894	3134268	5147502	5096657	5920754	5931978	4865870	3188251	5194848	7569496	4723355	4333135	3195498	3353906	6059368	6209355	6997909	7029251	3747194	5746144	4294948	5342325	6412943	5560305	2636462	3672565
454	tr|Q7U3T2|Q7U3T2_SYNPX Aldoketomutase OS=Synechococcus sp. (strain WH8102) OX=84588 GN=gloA PE=3 SV=1	Q7U3T2	15	2	0.999999	228130	5396.71	3452.49	14746.6	NaN	116060	188478	598.246	5747.93	927.032	NaN	627.112	19417.6	11370.1	2171.05	3466.69	6273.27	5557.8	NaN	4908.79	NaN	NaN	3729.33	NaN	115485	199648	88085	107602	227343	176581
455	tr|Q7U4R3|Q7U4R3_SYNPX Possible phycobilisome linker polypeptide OS=Synechococcus sp. (strain WH8102) OX=84588 GN=cpeE PE=3 SV=1	Q7U4R3	27	4	0.999999	17270890	28082010	19546720	19556270	24475550	22074340	16606320	22139830	16692920	18647450	25981390	18155970	16125400	20007780	18338880	19864240	27715870	20368430	11524210	22038500	14167880	15700990	28951610	14321600	14854800	21581100	16275600	20394790	20781890	17092820
456	tr|Q7U6E5|Q7U6E5_SYNPX Similar to zeta-carotene desaturase OS=Synechococcus sp. (strain WH8102) OX=84588 GN=SYNW1393 PE=4 SV=1	Q7U6E5	58	9	0.999999	3454953	1115944	3417906	1158058	3255771	1410506	2143728	1210930	2930916	1751513	4300894	1515631	3297046	2868841	4753593	1573155	5247945	1845742	4219091	2383436	3472683	2815675	4786483	4934878	2282628	1532845	2804112	1397870	4080806	2362929
457	tr|Q7U4G5|Q7U4G5_SYNPX SpoVT-AbrB domain-containing protein OS=Synechococcus sp. (strain WH8102) OX=84588 GN=SYNW2103 PE=4 SV=1	Q7U4G5	13	6	0.999999	33046790	45726070	41338790	75820720	20565780	70435900	31735370	52100530	38572730	92791930	22498880	52349510	40299170	56329480	45195590	88965300	19510480	63694780	45839520	57419880	48676170	76811210	30473840	65163570	37654310	51870800	49548090	79275400	27489690	49611120
458	tr|Q7U8B9|Q7U8B9_SYNPX DNA polymerase I OS=Synechococcus sp. (strain WH8102) OX=84588 GN=polA PE=3 SV=1	Q7U8B9	107	13	0.999999	1404086	896387	1716116	1052624	847302	501065	829577	866989	2578578	2856068	874595	1183622	1764068	3909379	1459338	2109887	200563	1171575	1868214	2550819	1727485	2897314	840660	1272806	929734	1129001	1979152	1418912	900340	918641
459	tr|Q7U4I2|Q7U4I2_SYNPX Protein translocase subunit SecY OS=Synechococcus sp. (strain WH8102) OX=84588 GN=secY PE=3 SV=1	Q7U4I2	47	6	0.999999	2653159	3331039	3523422	3466668	2448044	3144886	3191932	2607312	2971144	1789856	3020930	2988278	2615923	2034058	3349725	1812842	3482194	1994891	2734658	1556391	2855338	2050767	4046384	2499965	3878392	3411041	3599593	3156027	4145438	3272817
460	sp|Q7U4D0|RS10_SYNPX 30S ribosomal protein S10 OS=Synechococcus sp. (strain WH8102) OX=84588 GN=rpsJ PE=3 SV=1	Q7U4D0	12	5	0.999999	83178770	71563100	74063640	50480550	59367220	40896460	110591800	66768350	62437560	31225690	46746260	35296910	70384490	40131080	62002600	30222310	50028100	25913530	56228700	44910810	58242080	31846150	70673020	29873170	89736880	63391850	64968760	46724350	69359950	34346200
461	sp|Q7U8K6|RS20_SYNPX 30S ribosomal protein S20 OS=Synechococcus sp. (strain WH8102) OX=84588 GN=rpsT PE=3 SV=1	Q7U8K6	11	2	0.999999	213396	505565	34509.2	417320	783850	385948	650499	616091	529911	410512	161779	207285	531474	191212	382234	135207	381832	75555.5	49145.6	402623	221211	198504	168188	46430.5	33868.2	455225	82772.3	465998	470400	439912
462	tr|Q7U7F5|Q7U7F5_SYNPX Uncharacterized protein OS=Synechococcus sp. (strain WH8102) OX=84588 GN=SYNW1030 PE=4 SV=1	Q7U7F5	9	3	0.999999	611238	331967	302093	234663	333088	295455	841595	2356683	793973	3347618	282033	429708	1062748	3733678	1104428	4110742	1039505	3074914	103868	5464006	645196	2286672	491864	1165736	417496	1306953	1036750	897230	486109	1697580
463	tr|Q7U8D8|Q7U8D8_SYNPX Putative chaperon-like protein for quinone binding in photosystem II OS=Synechococcus sp. (strain WH8102) OX=84588 GN=ycf39 PE=4 SV=1	Q7U8D8	35	7	0.999999	17694840	12508900	20030420	20042480	24147200	16919620	19113920	17588170	28620700	24972160	28739890	20822960	26843890	25321510	18755840	17206800	18864770	20307920	27376860	22914270	22311990	19977340	21344860	28962960	19302050	15949860	19018330	11053150	16206590	17325720
464	tr|Q7U798|Q7U798_SYNPX ABC-transporter, ATP-binding component OS=Synechococcus sp. (strain WH8102) OX=84588 GN=SYNW1087 PE=4 SV=1	Q7U798	25	2	0.999999	NaN	7693.22	NaN	4120.84	NaN	NaN	NaN	10297	1957.96	16492.4	NaN	24248.4	NaN	36564	NaN	12996.6	7299.63	70282.8	NaN	5584.77	NaN	47858.5	2818.97	9898.37	NaN	1006.29	NaN	NaN	NaN	610.974
465	sp|Q7U417|NDHM_SYNPX NAD(P)H-quinone oxidoreductase subunit M OS=Synechococcus sp. (strain WH8102) OX=84588 GN=ndhM PE=3 SV=1	Q7U417	13	4	0.999999	13829280	5754150	8536656	6030814	11375380	6666704	15773960	12766710	15231400	16873190	14561710	14083600	18842640	9373996	14907410	16904250	20066100	21428430	13613100	11656210	15320070	13866420	12457440	6291873	15906730	8525753	18007250	8687146	13750380	13688670
466	tr|Q7U496|Q7U496_SYNPX ABC transporter, ATP binding component OS=Synechococcus sp. (strain WH8102) OX=84588 GN=SYNW2175 PE=4 SV=1	Q7U496	66	8	0.999999	2718212	2633811	1626813	2205605	2153315	1765494	2591535	2554317	2636441	3353696	2805788	2282949	4392282	5912322	3443493	3976545	2832901	3690383	3811159	5222757	2048627	4170066	1681835	3227100	3303816	2848630	2749902	2098272	1585704	1370200
467	tr|Q7U9L6|Q7U9L6_SYNPX Orotate phosphoribosyltransferase OS=Synechococcus sp. (strain WH8102) OX=84588 GN=pyrE PE=3 SV=1	Q7U9L6	20	2	0.999999	2052684	1610525	1501638	1471533	2081526	1350120	2204683	1761586	1686654	1057949	2341334	1321822	2846157	1726971	1969993	1370224	2338452	1452768	3357561	1462630	1630686	1491534	2207551	1924371	2702434	1653727	1651833	1152464	2224302	1298718
468	tr|Q7U8U9|Q7U8U9_SYNPX Probable 30S ribosomal protein PSRP-3 OS=Synechococcus sp. (strain WH8102) OX=84588 GN=SYNW0510 PE=3 SV=1	Q7U8U9	19	5	0.999999	47014430	20005410	13161780	13484520	21043230	11950250	49660820	30419290	27551520	16129770	15042200	15445810	31472690	17713270	15586240	14455030	24427470	13702530	22530850	21355590	23324210	12424910	21965160	13144280	45667070	16689450	38152620	18412650	27644780	8817286
469	tr|Q7U9V8|Q7U9V8_SYNPX Glutamine--fructose-6-phosphate aminotransferase [isomerizing] OS=Synechococcus sp. (strain WH8102) OX=84588 GN=glmS PE=3 SV=1	Q7U9V8	68	11	0.999999	7421945	8911576	7061989	7283801	8055158	8948068	5029593	7854727	7469352	12300580	7818872	7950413	7224171	12382240	9971636	11077270	8232968	12375730	8822505	14092240	7101480	11160320	7749942	12863910	6662994	8812746	7426241	7639891	6517159	8125634
470	tr|Q7U965|Q7U965_SYNPX Uncharacterized protein OS=Synechococcus sp. (strain WH8102) OX=84588 GN=SYNW0393 PE=4 SV=1	Q7U965	30	3	0.999999	10562310	5159639	2906318	3003530	1911769	2685235	10227940	6854483	4446139	3019206	2872551	2033659	9887276	3851221	1404115	1148249	1153925	487992	8944297	4694382	4126288	3602650	3377423	2987546	9508035	4439656	3440791	3397440	3422750	2614881
471	sp|Q7U559|ISPD_SYNPX 2-C-methyl-D-erythritol 4-phosphate cytidylyltransferase OS=Synechococcus sp. (strain WH8102) OX=84588 GN=ispD PE=3 SV=1	Q7U559	24	4	0.999999	101117	87205.7	147373	176295	32651.9	261148	190029	370864	779119	992775	574770	144631	595156	1192071	658899	1008088	601164	1042693	169759	838570	480428	827109	461887	1101899	106035	229717	197892	244629	348644	400504
472	sp|Q7U851|HIS4_SYNPX 1-(5-phosphoribosyl)-5-[(5-phosphoribosylamino)methylideneamino] imidazole-4-carboxamide isomerase OS=Synechococcus sp. (strain WH8102) OX=84588 GN=hisA PE=3 SV=1	Q7U851	27	7	0.999999	2306759	1858062	2191318	1382240	2304858	1406848	2985470	2402205	1285932	2876006	1647184	2345701	3562188	3800720	2551869	3751883	2867805	3744257	1172208	3396977	1084178	1961833	1757416	1039551	1958663	2040012	2038848	2064712	1081661	2383509
473	tr|Q7U9Q7|Q7U9Q7_SYNPX Putative alkaline phosphatase OS=Synechococcus sp. (strain WH8102) OX=84588 GN=SYNW0196 PE=4 SV=1	Q7U9Q7	80	18	0.999999	226397	17238510	260682	46778910	516862	855524	177075	12472810	291542	55013040	471716	2300472	385131	16388300	409155	49322830	297676	1321633	544964	19970410	273574	59343240	300359	1624025	191920	14506840	205316	29080860	299275	1660049
474	tr|Q7U6R2|Q7U6R2_SYNPX Inositol-1-monophosphatase OS=Synechococcus sp. (strain WH8102) OX=84588 GN=SYNW1275 PE=3 SV=1	Q7U6R2	31	7	0.999999	12145050	15540650	12907050	9423530	16038000	8649153	14055190	13312790	13686290	11233860	17896650	10562940	13517190	12883380	13857760	11764040	16880340	14187680	13047500	12468880	10505980	10082330	13996100	8271902	12921040	12515170	11654610	8734440	14977750	10286230
475	sp|Q7U4I4|RS5_SYNPX 30S ribosomal protein S5 OS=Synechococcus sp. (strain WH8102) OX=84588 GN=rpsE PE=3 SV=1	Q7U4I4	23	7	0.999999	139328200	112862400	107516500	86993630	89281170	73022420	141205900	114900500	159968600	101161300	110597200	69460780	200843300	107935700	139358500	98978990	100850600	72632610	152618500	130095000	142159500	88352530	129750100	71072840	138342600	122481100	115022100	94624100	127777100	72907860
476	sp|Q7UA33|DAPA_SYNPX 4-hydroxy-tetrahydrodipicolinate synthase OS=Synechococcus sp. (strain WH8102) OX=84588 GN=dapA PE=3 SV=1	Q7UA33	31	6	0.999999	14944170	9489471	14700100	10265540	16978890	11882790	15342370	11850210	19955810	14285510	19511590	14128510	17466700	19045200	15305930	12750370	19102800	14542330	14643700	16810300	19679430	18287930	19003340	28548740	16019920	13018820	19913590	11649490	19795940	15537460
477	tr|Q7U412|Q7U412_SYNPX Conserved hypothetical OS=Synechococcus sp. (strain WH8102) OX=84588 GN=SYNW2264 PE=4 SV=1	Q7U412	14	2	0.999999	2479635	5361528	5343615	9651490	3091118	10818730	2215364	10584200	4342904	18917580	2737999	17065280	2772305	8514564	5534012	20042790	2649413	19162960	2740661	9590044	4397010	11609040	2560466	8599601	2521298	8432785	5064510	9692438	2291462	10703330
478	tr|Q7U9R6|Q7U9R6_SYNPX Putative polysialic acid capsule expression protein KpsF OS=Synechococcus sp. (strain WH8102) OX=84588 GN=kpsF PE=3 SV=1	Q7U9R6	36	8	0.999999	3698224	4086482	2358831	3139986	4055729	3604387	4647926	3542468	4090634	2823433	5113764	5338513	3693216	2520523	4106470	3769017	4860781	4816162	3324842	1814764	3304581	3423829	4942410	3981407	4111469	4034619	4373620	3323761	3803058	6574194
479	tr|Q7U9P3|Q7U9P3_SYNPX Putative gluconeogenesis factor OS=Synechococcus sp. (strain WH8102) OX=84588 GN=SYNW0210 PE=3 SV=1	Q7U9P3	48	4	0.999999	457852	962381	451582	726600	613128	549040	704286	1202798	711179	1279922	846072	1166166	949291	1224448	561272	1407176	501987	838102	714114	1239899	579527	927148	651538	535063	438532	651825	333263	840564	209303	1255892
480	tr|Q7U6A9|Q7U6A9_SYNPX Short-chain dehydrogenase/reductase (SDR) superfamily OS=Synechococcus sp. (strain WH8102) OX=84588 GN=SYNW1430 PE=4 SV=1	Q7U6A9	24	4	0.999999	22617.3	40683.7	58175.2	8892.18	50146.3	6623.38	117681	168863	121146	252508	374798	211488	177052	549584	168232	230915	248953	366294	169695	249827	73673.8	303173	47162.8	265864	74523.7	98095.5	76545.8	17212.9	63614.3	71773.3
481	tr|Q7U5M5|Q7U5M5_SYNPX Penicillin-insensitive transglycosylase OS=Synechococcus sp. (strain WH8102) OX=84588 GN=SYNW1678 PE=4 SV=1	Q7U5M5	77	12	0.999999	2904943	3348045	6994023	5516328	8877259	7127484	3539828	3774716	8622386	8673622	11749390	8835893	5595759	10919330	7542194	5290322	8501365	11514270	6362181	7678870	8740781	10345870	9034676	17270720	3262738	4072981	7254009	5463844	7061066	8359654
482	tr|Q7U9E4|Q7U9E4_SYNPX Phycobilisome rod-core linker polypeptide cpcG (L-RC 28.5) OS=Synechococcus sp. (strain WH8102) OX=84588 GN=cpcG1 PE=3 SV=1	Q7U9E4	28	13	0.999999	153285200	164200300	164113100	199638100	157488400	235950500	140857500	162944600	153976800	147132700	104139500	148201200	108533200	108543200	122540000	125568500	119853400	130197600	87005000	90124930	110736200	104254300	159105800	83416190	137181000	164151600	161863000	213950200	182998800	207561700
483	sp|Q7U7F4|GATA_SYNPX Glutamyl-tRNA(Gln) amidotransferase subunit A OS=Synechococcus sp. (strain WH8102) OX=84588 GN=gatA PE=3 SV=1	Q7U7F4	51	10	0.999999	12734090	14559150	17337020	18669310	19494270	25615990	10175400	13004050	13019200	7578693	15004300	22538660	7933461	2724711	14413170	9207310	17922080	10301140	5366852	4617159	11801890	5446271	19375780	3713315	10730080	15528130	18108880	17903610	22124600	23660400
484	tr|Q7U6B3|Q7U6B3_SYNPX Uncharacterized protein OS=Synechococcus sp. (strain WH8102) OX=84588 GN=SYNW1426 PE=4 SV=1	Q7U6B3	18	3	0.999999	11772370	17965.3	8631612	4930.68	5883751	267266	3991365	14165.5	11623020	27962.1	6318152	57190.5	6632769	33563.6	8425936	33521.6	7588785	138685	2769567	10392.5	5248671	40584.2	4377564	30155.8	2454708	9575.25	3598538	1428.6	1757263	37957
485	sp|Q7U763|ILVD_SYNPX Dihydroxy-acid dehydratase OS=Synechococcus sp. (strain WH8102) OX=84588 GN=ilvD PE=3 SV=1	Q7U763	58	8	0.999999	12828330	16898720	15067440	14758370	17556320	13574140	12072250	16392470	17642150	20687030	17908270	16696800	16586240	24805200	18842870	21381400	18062400	18525050	19467110	24260390	18395430	20826640	17091980	20844370	16278960	16002400	15734920	17121370	13532800	16354540
486	tr|Q7U6H4|Q7U6H4_SYNPX RNA-binding protein OS=Synechococcus sp. (strain WH8102) OX=84588 GN=SYNW1364 PE=4 SV=1	Q7U6H4	10	4	0.999999	183286400	81903760	78664040	41736070	42500180	30454210	160748200	129918300	125071000	64795860	34871750	32699000	68015630	31866620	96165510	62320170	57448570	38417100	47630860	61243810	86730410	22738060	46633580	8498061	106336600	104102400	115531500	57586750	43483380	33587960
487	tr|Q7U8T2|Q7U8T2_SYNPX EVE domain-containing protein OS=Synechococcus sp. (strain WH8102) OX=84588 GN=SYNW0529 PE=4 SV=1	Q7U8T2	17	5	0.999999	8087175	2659978	4004094	946407	8185396	5472381	10444540	5208578	10796800	8513910	12017150	10018530	14872710	8746234	11109690	8909336	13085460	10492760	12453250	8167952	10350780	7282874	7542202	13135320	7083437	821932	8352140	5293756	8334625	7003190
488	tr|Q7U5G9|Q7U5G9_SYNPX Aldehyde decarbonylase OS=Synechococcus sp. (strain WH8102) OX=84588 GN=SYNW1738 PE=3 SV=1	Q7U5G9	26	2	0.999998	1405019	969674	1437641	1710890	1862212	1187624	1472606	1872887	1702570	1167653	1711245	1282764	1519962	483201	1853508	1346303	1542826	1369337	1218123	1175534	1792562	1482559	1309395	178246	674987	1178005	821659	1513398	155223	918545
489	tr|Q7U5V0|Q7U5V0_SYNPX Uncharacterized protein OS=Synechococcus sp. (strain WH8102) OX=84588 GN=SYNW1593 PE=4 SV=1	Q7U5V0	92	17	0.999998	23695930	39089540	18435120	29739510	11140520	13329040	23134860	35890290	20315770	34914850	12476160	9599704	31733940	46791650	21795990	33437280	10907640	15424360	29506960	43857230	23321370	35471620	11671680	19828980	24587220	35202820	19821400	31005240	9621240	17267820
490	sp|Q7U5M8|HIS61_SYNPX Imidazole glycerol phosphate synthase subunit hisF1 OS=Synechococcus sp. (strain WH8102) OX=84588 GN=hisF1 PE=3 SV=1	Q7U5M8	27	5	0.999998	1081434	585453	817283	490401	1167123	1117655	801919	475556	732195	738973	1089619	933355	966848	632171	796531	685460	1238639	736267	817067	722980	702005	665692	1366914	841997	1121150	795922	1179538	873724	1879476	1474436
491	tr|Q7U960|Q7U960_SYNPX Putative acylneuraminate cytidylyltransferase OS=Synechococcus sp. (strain WH8102) OX=84588 GN=SYNW0398 PE=4 SV=1	Q7U960	24	3	0.999998	1147425	864506	782173	435573	663294	387514	1052745	1066479	505495	481992	549468	381520	768307	1170867	860459	156764	807528	30449.3	633005	1062401	436294	468675	639310	285837	584156	723042	516188	522533	417089	451026
492	tr|Q7U5D5|Q7U5D5_SYNPX Photosystem II lipoprotein Psb27 OS=Synechococcus sp. (strain WH8102) OX=84588 GN=psb27 PE=3 SV=1	Q7U5D5	15	3	0.999998	24756710	8926745	12625960	10056150	17000270	16220560	24152190	12583130	8563495	4031174	10561440	10235630	12687330	4340477	9240660	6235398	13315580	3943111	9361078	5957218	6677920	3150675	17051020	2841262	20682830	10710340	13096540	8768667	23346930	16283160
493	sp|Q7U442|Y2233_SYNPX UPF0367 protein SYNW2233 OS=Synechococcus sp. (strain WH8102) OX=84588 GN=SYNW2233 PE=3 SV=1	Q7U442	10	3	0.999998	23317910	4369175	12649370	5271276	16399330	9622149	23477160	7221387	23046780	7596329	19407930	9879018	23223600	4666273	20792870	12208530	31058290	9478027	15036090	8719961	21390210	5959953	18392200	11052960	18102020	6318172	24936520	4706427	16271580	11257910
494	tr|Q7U9C9|Q7U9C9_SYNPX ABC transporter, ATP binding protein OS=Synechococcus sp. (strain WH8102) OX=84588 GN=SYNW0329 PE=4 SV=1	Q7U9C9	74	14	0.999998	26190380	19303710	11961010	15000760	5511455	14748440	21791220	15767160	17017750	11680320	5191928	3554109	25360130	19249040	19344250	19582460	8786573	12776300	27104060	20752690	18922560	16482130	9205956	11709930	24779040	22226120	17318720	19417670	8415803	10576470
495	sp|Q7U9I1|RNPH_SYNPX Ribonuclease PH OS=Synechococcus sp. (strain WH8102) OX=84588 GN=rph PE=3 SV=1	Q7U9I1	27	8	0.999998	58706000	38963560	27903500	19537900	28182640	21704520	53806410	37834870	32847940	16628530	31349770	21013200	49352250	26094830	28278050	18464130	26113340	15798300	44992250	23891270	30764980	15319130	29542360	11490800	60836330	36443870	34280640	19930280	28786440	21345420
496	sp|Q7U3X8|NDHH_SYNPX NAD(P)H-quinone oxidoreductase subunit H OS=Synechococcus sp. (strain WH8102) OX=84588 GN=ndhH PE=3 SV=1	Q7U3X8	45	18	0.999998	55898950	46256430	46522610	60150290	49301070	67713700	55286070	48594310	50380880	47449160	52630690	56075310	53957270	48415580	44880640	43105380	46631840	45787860	49979950	49418940	52375030	49224420	60488720	58808570	59025800	53779950	54430190	57297390	70129470	72561910
497	tr|Q7U3N2|Q7U3N2_SYNPX Uncharacterized protein OS=Synechococcus sp. (strain WH8102) OX=84588 GN=SYNW2399 PE=4 SV=1	Q7U3N2	14	2	0.999998	50686.5	NaN	11624.2	NaN	8627.51	6211.56	37276.9	4373.46	NaN	422.202	NaN	5320.88	NaN	6512.14	NaN	NaN	NaN	NaN	NaN	NaN	5526.67	NaN	3051.78	NaN	4578.76	329.234	4979.14	NaN	NaN	1308.72
498	sp|Q7U842|PROB_SYNPX Glutamate 5-kinase OS=Synechococcus sp. (strain WH8102) OX=84588 GN=proB PE=3 SV=1	Q7U842	37	5	0.999998	2601970	2093667	2917547	2593317	2242216	3110589	3199135	1817364	2175097	2434401	2069419	2724379	2662582	4948817	2846642	3970799	2026446	5088454	2914169	3671324	2587972	3886952	1693908	8115025	4214942	1924724	3212930	2463421	2626027	3885475
499	tr|Q7UA34|Q7UA34_SYNPX Aspartate-semialdehyde dehydrogenase OS=Synechococcus sp. (strain WH8102) OX=84588 GN=asd PE=3 SV=1	Q7UA34	38	5	0.999998	6408959	6384371	8881841	5190788	9826109	6494437	6202153	6213201	7594278	8556380	8040622	5083233	5620179	13173980	6757712	8123422	6542654	7137916	4618229	9454974	6063807	8234975	7474651	8235355	6942837	6450979	8712019	5461103	9432794	5300555
500	tr|Q7U3Z9|Q7U3Z9_SYNPX Uncharacterized protein OS=Synechococcus sp. (strain WH8102) OX=84588 GN=SYNW2277 PE=4 SV=1	Q7U3Z9	59	11	0.999998	1997738	2005489	1719485	2039730	2495805	2800097	2284687	2198871	1830754	2365393	3829922	3906830	1944935	2188358	2714504	3129575	3633121	4881913	2104573	1784337	1739761	2367635	2942446	5021151	2031641	2106415	2341663	2444818	3091726	4982516
501	tr|Q7U528|Q7U528_SYNPX Signal peptide peptidase SppA (Protease IV) OS=Synechococcus sp. (strain WH8102) OX=84588 GN=sppA PE=3 SV=1	Q7U528	30	8	0.999998	18678760	16553460	13079210	12916250	16348850	14384570	17853520	16669990	14433490	15773270	18411410	16049150	23395300	28055040	14432440	15313950	17556090	16759780	25205070	22670280	15124860	16687480	16066500	26753910	17867690	15869860	12090310	11642410	16100700	14339980
502	tr|Q7U9D8|Q7U9D8_SYNPX ABC transporter, ATP-binding component OS=Synechococcus sp. (strain WH8102) OX=84588 GN=SYNW0320 PE=3 SV=1	Q7U9D8	34	6	0.999998	16086460	12248730	13080900	11681450	14846010	13614890	13216260	12359850	14105570	13763700	15647970	12396020	12120860	14495560	13349120	12616860	15462510	13004450	11782090	14432730	11015960	12293080	15976660	7998876	13541810	12419560	14063850	12265510	15672680	11619100
503	tr|Q7U5E4|Q7U5E4_SYNPX Putative alpha-ribazole-5'-P phosphatase OS=Synechococcus sp. (strain WH8102) OX=84588 GN=cobC PE=4 SV=1	Q7U5E4	49	15	0.999998	17229490	35354390	19864690	41075880	20034930	34373360	17495570	34598080	25729560	57634630	24624660	33871450	23325740	59156270	22648110	49687820	21562360	40054700	29839760	54730660	26261070	57815330	24295840	55872810	22558520	38355230	20504590	40446960	23475970	41306490
504	tr|Q7TTT7|Q7TTT7_SYNPX PUTATIVE PRECORRIN-4 C11-METHYLTRANSFERASE OS=Synechococcus sp. (strain WH8102) OX=84588 GN=cobM PE=3 SV=1	Q7TTT7	27	4	0.999998	21670.5	67920.9	21276.5	96554.3	14559.3	41794.4	51114.7	165143	78615.6	396266	76292.6	136287	185519	483533	170554	465494	177589	375014	18382	619543	116229	444527	61753.3	155363	56329.5	152894	60192.8	106731	95445.8	94371.4
505	tr|Q7U819|Q7U819_SYNPX PPK2 domain-containing protein OS=Synechococcus sp. (strain WH8102) OX=84588 GN=SYNW0806 PE=3 SV=1	Q7U819	36	8	0.999998	4423939	12487150	3977659	14379190	2882854	7378662	2871910	7107377	4005246	12156890	2461077	3327628	2088627	7215721	4068172	12389450	3928604	5279953	1622587	9276423	3931763	7624347	3639629	3569121	2666552	10265590	6942319	12402830	5298955	3860476
506	tr|Q7U7L9|Q7U7L9_SYNPX 4-alpha-glucanotransferase OS=Synechococcus sp. (strain WH8102) OX=84588 GN=malQ PE=3 SV=1	Q7U7L9	58	10	0.999998	20346620	21233990	20250050	21836950	16338740	18341180	20421610	20640200	19746380	21559550	16533770	20438300	23246210	22840020	19633890	19511140	16318580	22049590	22041190	21667350	19694220	19700860	14341850	22719910	21133000	19382350	19144450	19825020	15873270	22867190
507	sp|Q7U7I2|GLGA_SYNPX Glycogen synthase OS=Synechococcus sp. (strain WH8102) OX=84588 GN=glgA PE=3 SV=1	Q7U7I2	57	18	0.999998	29219480	37831090	19494630	31606910	19510240	24518070	27623330	33740540	17970490	19844220	16106180	22354020	23809380	23120000	17828640	21118780	20363960	16585730	14945420	21828890	11768730	16601380	15876930	10974680	26644890	32730930	23629550	30502030	21707480	22981820
508	tr|Q7U941|Q7U941_SYNPX Uncharacterized protein OS=Synechococcus sp. (strain WH8102) OX=84588 GN=SYNW0418 PE=4 SV=1	Q7U941	51	9	0.999998	2206681	1276471	3417309	1879588	5252119	2305620	2160924	1402536	4113130	1694506	5374353	4078687	2289169	924735	4180188	1463975	4905743	1887264	1715425	459937	3653229	1197518	5138771	2569701	1646744	1145583	3477052	2447904	3845943	3813185
509	sp|Q7U8W4|ATPG_SYNPX ATP synthase gamma chain OS=Synechococcus sp. (strain WH8102) OX=84588 GN=atpG PE=3 SV=1	Q7U8W4	35	9	0.999998	61864690	134410200	51263170	118323100	25176330	79075630	55643420	126047000	47317690	157211900	28150350	67408010	64380730	133222200	48736390	151611400	25985950	89158040	70402570	152357000	51014050	117801000	42446550	83912780	73639400	135863100	43133460	126954000	39213730	78539430
510	tr|Q7U937|Q7U937_SYNPX GDP-mannose 4,6-dehydratase OS=Synechococcus sp. (strain WH8102) OX=84588 GN=gmd PE=3 SV=1	Q7U937	43	5	0.999998	10907230	14145450	7815980	7813046	7325418	5193513	8561041	14075020	8975974	11643380	10263260	4720291	13663960	19830370	7649334	8064839	9558707	4705048	8850651	19110980	7424146	10662180	10327350	6857253	8892165	8638960	6510679	5638660	8238330	4575711
511	sp|Q7U4H9|RS13_SYNPX 30S ribosomal protein S13 OS=Synechococcus sp. (strain WH8102) OX=84588 GN=rpsM PE=3 SV=1	Q7U4H9	14	7	0.999998	100318000	81353560	84794670	57415850	69558090	48194100	104412600	79004470	101678700	70978630	82502240	44433820	142899700	92167170	98248570	65296070	74893560	51816210	125749500	96903630	94624820	58495410	93520690	54985440	101530700	79612180	81614980	59792810	84986210	43321880
512	tr|Q7U8Z7|Q7U8Z7_SYNPX Nitrogen regulatory protein P-II OS=Synechococcus sp. (strain WH8102) OX=84588 GN=glnB PE=3 SV=1	Q7U8Z7	12	5	0.999998	136256600	76210990	120734100	55168130	101197100	68174650	159145200	62109840	108053800	46168040	65246980	49872290	144911600	36314260	94548590	37829770	92216360	44919150	76766610	44438600	86695560	35112610	92000250	30165350	96890970	51554940	84213580	49162250	75440740	68619000
513	sp|Q7U4H8|RS11_SYNPX 30S ribosomal protein S11 OS=Synechococcus sp. (strain WH8102) OX=84588 GN=rpsK PE=3 SV=1	Q7U4H8	14	4	0.999998	17099600	17887050	15650600	13314760	15243360	9180540	24554310	24438220	30783160	19712840	27619540	13833560	42410450	17151950	26708040	18384390	23947070	14126650	38565230	23487500	31023730	15990930	28320610	12702720	24566680	22612260	16739680	16248370	22374500	13634500
514	tr|Q7U862|Q7U862_SYNPX Conserved hypothetical OS=Synechococcus sp. (strain WH8102) OX=84588 GN=SYNW0762 PE=4 SV=1	Q7U862	99	24	0.999998	818417	27085710	2436861	72617540	2185513	928022	1312418	15147510	993228	77312700	1018104	1143388	1392952	11418350	1339788	70435360	1833029	2013792	1409727	17065260	1323278	71644540	1408807	4174459	792223	21383730	1059490	55032250	2754740	1236306
515	sp|Q7U9H6|GLMM_SYNPX Phosphoglucosamine mutase OS=Synechococcus sp. (strain WH8102) OX=84588 GN=glmM PE=3 SV=1	Q7U9H6	49	4	0.999998	6645102	7564137	8084423	10089730	7554028	7471935	6239637	7523626	9930239	13099110	8141790	9181800	8084681	12734440	7233116	10614450	6939050	11630720	10409650	13024190	10894830	14330410	9123795	18640300	7051692	8492912	9240021	9046836	6072128	9167989
516	sp|Q7U9F0|AROC_SYNPX Chorismate synthase OS=Synechococcus sp. (strain WH8102) OX=84588 GN=aroC PE=3 SV=1	Q7U9F0	38	9	0.999998	5491552	5250147	4215368	4103779	5747147	5445063	5186009	5541716	3825774	4111234	4800862	5569017	3932091	4726468	5596607	3799986	5601359	5661377	2045022	4043466	3425258	3564653	5148525	4240705	4252371	4411745	4649733	3626155	5871219	6309112
517	tr|Q7U426|Q7U426_SYNPX Malonyl CoA-acyl carrier protein transacylase OS=Synechococcus sp. (strain WH8102) OX=84588 GN=fabD PE=3 SV=1	Q7U426	31	4	0.999998	3411824	3632279	2631600	3065385	1941200	1584807	2504971	3833843	2040808	2344648	2245611	2283872	2738050	984404	2867628	3763336	1734413	2369084	2693887	1645624	1612938	1443086	1863824	339795	3292846	4199251	2930485	3982360	2534724	2156947
518	tr|Q7U3E9|Q7U3E9_SYNPX WD_REPEATS_REGION domain-containing protein OS=Synechococcus sp. (strain WH8102) OX=84588 GN=SYNW2483 PE=4 SV=1	Q7U3E9	39	5	0.999998	6030238	3974594	6409642	2986562	3717827	1823680	4955418	3477976	5263624	2139021	2326919	1558569	4450408	2593334	5551222	2033523	1770150	1103172	4770858	2969478	4972837	2430622	2205312	1087315	5874391	4368158	5794001	3319983	1795974	1750637
519	tr|Q7U4M6|Q7U4M6_SYNPX Iron-sulfur cluster carrier protein OS=Synechococcus sp. (strain WH8102) OX=84588 GN=SYNW2041 PE=3 SV=1	Q7U4M6	38	4	0.999998	5939682	5833366	6951831	8196602	7601511	8953867	5704066	5030333	6615219	4252077	8276508	8997761	5249179	3922729	6244853	4375416	8090364	6135055	5252361	3743090	6389237	5027975	8514639	6449775	5370247	5909719	6358438	6505906	9796625	8788416
520	tr|Q7U7S3|Q7U7S3_SYNPX Uncharacterized protein OS=Synechococcus sp. (strain WH8102) OX=84588 GN=SYNW0908 PE=4 SV=1	Q7U7S3	19	10	0.999998	99569210	61856820	100495100	85242460	87899980	118472300	88584390	76613030	109119900	87527470	93010010	109633800	95942040	61157860	112061500	78388920	98862120	100015400	67397650	58886240	88726600	72544230	99449690	64605910	98146900	75176970	119691700	100809400	119838400	152081900
521	tr|Q7U934|Q7U934_SYNPX Putative CMP-KDO synthetase OS=Synechococcus sp. (strain WH8102) OX=84588 GN=kdsB1 PE=4 SV=1	Q7U934	28	5	0.999998	2887948	3259784	2334524	1990585	1412947	1149146	2100655	2874213	2068253	1639721	1582781	800157	3230422	1396907	2433412	2208557	1679550	1203935	3357734	3162135	2562108	1662692	1760676	502920	2159067	2617791	1772833	1899842	2625493	1219726
522	tr|Q7U893|Q7U893_SYNPX Uncharacterized protein OS=Synechococcus sp. (strain WH8102) OX=84588 GN=SYNW0729 PE=3 SV=1	Q7U893	59	8	0.999998	21052690	20818270	15084990	14307710	12048000	12665990	21974300	18389610	16899650	13836810	15273380	16173590	27980500	15220680	16716910	12994600	14650310	12698810	19645930	16530360	17109310	11993810	13788680	8939594	21067850	18611300	17746870	16140330	12613300	14660500
523	tr|Q7U9E0|Q7U9E0_SYNPX Ferredoxin-thioredoxin reductase, catalytic chain OS=Synechococcus sp. (strain WH8102) OX=84588 GN=ftrC PE=3 SV=1	Q7U9E0	13	2	0.999998	26790420	16641110	21297920	15038540	17070770	18012110	22001270	15940420	23065590	9981626	20067290	15901950	26334790	7807660	14308130	8609823	15760150	14887950	22109860	9104432	25452240	9504590	12147490	6051336	25113710	18884060	25477370	12190030	21278750	18098590
524	tr|Q7U7H5|Q7U7H5_SYNPX Possible nitrilase OS=Synechococcus sp. (strain WH8102) OX=84588 GN=SYNW1008 PE=3 SV=1	Q7U7H5	30	5	0.999997	5222373	2839637	2409818	2657013	1925722	3670381	3916455	2233030	2439686	2755200	2452696	2119465	4390772	3637244	2158679	2631643	2446800	3406247	3332714	3665186	2054930	2473718	2228088	3313199	3360304	2337977	2257971	1971771	2881623	2551043
525	sp|Q7U5R5|ARGD_SYNPX Acetylornithine aminotransferase OS=Synechococcus sp. (strain WH8102) OX=84588 GN=argD PE=3 SV=1	Q7U5R5	46	6	0.999997	4192755	9076196	4945677	6180536	2237698	3947664	5224718	9490471	3949624	6792242	3730597	1973186	4522875	6812265	7105271	5502343	4087626	4009232	1241075	6840476	1725095	4100824	2505898	1208254	1657814	8608547	4499615	5911576	1880616	8776931
526	tr|Q7U7D0|Q7U7D0_SYNPX Pyruvate dehydrogenase E1 component subunit beta OS=Synechococcus sp. (strain WH8102) OX=84588 GN=pdhB PE=4 SV=1	Q7U7D0	36	3	0.999997	11347810	8947793	9253514	7344142	11575260	11887380	8606231	7466351	10521050	10956070	12625420	10631960	9743964	11667390	10738720	10655950	11680090	11363380	9147708	8761141	10183040	9454953	13509940	12603500	8995391	8150725	10855990	9384871	13788490	9867126
527	sp|Q7TTU9|SYW_SYNPX Tryptophan--tRNA ligase OS=Synechococcus sp. (strain WH8102) OX=84588 GN=trpS PE=3 SV=1	Q7TTU9	37	5	0.999997	2097760	2470515	2385399	2719910	2556651	3206903	1852210	2002992	606797	1214181	1261240	3648291	604124	573105	1520792	2704491	1573947	3156741	618998	804778	718568	926909	1490141	1195846	1595921	1841467	1915600	2717030	1856008	2867805
528	tr|Q7U460|Q7U460_SYNPX Polyketide_cyc domain-containing protein OS=Synechococcus sp. (strain WH8102) OX=84588 GN=SYNW2212 PE=4 SV=1	Q7U460	17	5	0.999997	6649474	3875310	6205783	5418554	8172070	6504406	5392967	4548747	5332485	5358638	9004818	6492783	6320295	5068398	5419577	3833469	6791183	6440788	6063367	4026437	5288789	2488329	5435279	5183339	6030020	5281037	7797063	5635287	7179006	6106225
529	tr|Q7U3U7|Q7U3U7_SYNPX Uncharacterized protein OS=Synechococcus sp. (strain WH8102) OX=84588 GN=SYNW2332 PE=4 SV=1	Q7U3U7	27	9	0.999997	17091750	10890090	10352830	10204520	7787849	9214471	13605070	10675350	12287260	11735170	8115622	10217510	15249670	12055900	13796430	10973450	6670497	10820240	13778050	9753919	11172680	10779690	6918259	10324780	14850170	11812940	13690950	10134850	5872224	9151314
530	sp|Q7TTU3|TRPC_SYNPX Indole-3-glycerol phosphate synthase OS=Synechococcus sp. (strain WH8102) OX=84588 GN=trpC PE=3 SV=1	Q7TTU3	32	11	0.999997	8937072	8224665	5851391	6690352	6963481	9136356	7839357	8649409	5313678	10133350	6677539	12565420	4893881	10025470	6566489	10779650	8816656	11885160	7831580	11376550	6036054	11657290	11087620	12278810	8977975	9553366	8519231	8876031	15044400	11284010
531	tr|Q7U9W3|Q7U9W3_SYNPX Uncharacterized protein OS=Synechococcus sp. (strain WH8102) OX=84588 GN=SYNW0139 PE=4 SV=1	Q7U9W3	22	6	0.999997	6669010	835796	3898654	734607	5380540	2287824	6190709	4838784	6149385	5189916	6179274	5613666	6288102	3167219	6188127	6604399	11342170	9348465	4143745	3790698	5787033	2883392	4814338	3932601	5466754	2510451	5833231	2177711	3392087	4391939
532	tr|Q7U3R1|Q7U3R1_SYNPX Putative flavoprotein OS=Synechococcus sp. (strain WH8102) OX=84588 GN=SYNW2368 PE=3 SV=1	Q7U3R1	65	16	0.999997	51948760	34205220	33149310	29816640	35294780	31101560	49416280	35771200	39761780	33849890	38905380	37787800	55399030	33600460	42076740	25958610	40950430	37724870	44444210	36765070	38162300	32808970	36591620	38203590	44238230	31712310	30823580	27366190	41978170	37780290
533	sp|Q7U6N6|THF1_SYNPX Protein Thf1 OS=Synechococcus sp. (strain WH8102) OX=84588 GN=thf1 PE=3 SV=1	Q7U6N6	24	5	0.999997	28675780	25454360	24719500	18350360	19247640	11766710	33847550	30607540	30422430	22232060	22420610	16007970	39860830	18639440	27862110	19414770	21246700	14915040	37515200	24560530	26096890	18146800	22981010	9050194	35283930	28123350	20062030	20113290	16226030	14263330
534	tr|Q7U5T5|Q7U5T5_SYNPX Multifunctional fusion protein OS=Synechococcus sp. (strain WH8102) OX=84588 GN=trmD PE=3 SV=1	Q7U5T5	43	2	0.999997	2131298	3149457	4144059	3815044	5921755	3759516	3792500	3824233	5133752	5534619	7361240	5768522	5377316	7245006	5929003	4182373	7228876	6791496	6479352	6150007	6065032	5656239	7065052	11356650	3309959	3442011	3041655	3573913	6082411	7054131
535	sp|Q7U9S3|KDSA_SYNPX 2-dehydro-3-deoxyphosphooctonate aldolase OS=Synechococcus sp. (strain WH8102) OX=84588 GN=kdsA PE=3 SV=1	Q7U9S3	31	7	0.999997	2988058	6223852	6066477	6989900	7561671	5086120	4586454	8302156	10422000	11662200	13265080	12832710	5888928	19908910	9510447	10881900	10210590	14505330	9395573	14029900	7838651	15104830	8556812	25330990	5678503	7013101	5540268	4364558	5768883	7147758
536	tr|Q7U7N4|Q7U7N4_SYNPX Two-component response regulator, phosphate OS=Synechococcus sp. (strain WH8102) OX=84588 GN=phoB PE=4 SV=1	Q7U7N4	27	9	0.999997	11943250	28192980	13165670	30978690	11753840	27101240	7817216	22703060	4634850	21244460	5836076	25017550	5056658	11464150	5079573	19084790	4545611	22237010	5368432	11501170	4823915	18675560	5216670	16138950	9121241	18250340	10358980	25576870	9286114	21807500
537	tr|Q7U715|Q7U715_SYNPX Aminotransferase OS=Synechococcus sp. (strain WH8102) OX=84588 GN=aspC PE=3 SV=1	Q7U715	42	13	0.999997	42297770	11012260	41577590	6442089	41067310	7742568	42675810	10492970	42017920	6904994	41280870	8801684	46620430	15067110	43134690	7255012	39378930	7724397	42855700	10837960	38255850	7532916	35339290	11223550	41290800	9466940	41078770	6441311	35471030	8192724
538	tr|Q7U621|Q7U621_SYNPX Uncharacterized protein OS=Synechococcus sp. (strain WH8102) OX=84588 GN=SYNW1520 PE=4 SV=1	Q7U621	12	3	0.999997	378649	42806.3	182693	48688.2	294777	210729	167728	58014.8	105117	300857	188778	218662	200208	193366	15230.5	29151.1	16880.8	123724	106738	163287	29190.9	95768.1	100461	131861	23542.2	28211.1	197726	54012.9	99156.6	346550
539	tr|Q7U6X0|Q7U6X0_SYNPX Adenosylcobinamide kinase OS=Synechococcus sp. (strain WH8102) OX=84588 GN=cobP PE=3 SV=1	Q7U6X0	20	2	0.999997	1120857	1407075	883302	1077487	1035786	1214950	1227591	1294214	1262476	2090919	1396263	1755479	1448168	2814118	1138010	1976360	1030150	2055916	1542878	1525424	872833	2039981	969208	4040755	1058937	1306513	1252852	1555865	931294	1880789
540	tr|Q7U454|Q7U454_SYNPX Putative cell division inhibitor OS=Synechococcus sp. (strain WH8102) OX=84588 GN=SYNW2218 PE=3 SV=1	Q7U454	33	9	0.999997	11303380	12020650	8608670	10293350	9107971	11954480	9334547	10317000	6151229	4034601	10102520	9497716	7697102	4957491	6574807	9072360	10222140	10774090	5429523	3364443	5940797	6710783	9683322	984568	8343258	7882849	7115638	9579015	10828180	9613870
541	sp|Q7TTU5|RS16_SYNPX 30S ribosomal protein S16 OS=Synechococcus sp. (strain WH8102) OX=84588 GN=rpsP PE=3 SV=1	Q7TTU5	15	4	0.999997	102229000	71854720	63308380	54921000	60415310	52390050	89250690	72123460	78903390	81010030	64383700	40760050	126274200	86314600	85624890	72958710	57255380	58046470	117442500	103020900	73724020	66986070	79438600	49995640	92472880	80678860	78146930	59201950	68195540	37840280
542	sp|Q7UA43|RL20_SYNPX 50S ribosomal protein L20 OS=Synechococcus sp. (strain WH8102) OX=84588 GN=rplT PE=3 SV=1	Q7UA43	13	3	0.999997	6127670	7172443	8130239	5071159	10102190	3516909	9800487	8832401	14511030	3124383	12012800	5116533	20589730	15153510	13950200	5261382	12091070	4851280	22070250	10662910	16726900	9721918	11842760	8554295	9368121	7995733	7940851	5578625	6146867	1348131
543	tr|Q7U737|Q7U737_SYNPX Peptide chain release factor 3 OS=Synechococcus sp. (strain WH8102) OX=84588 GN=prfC PE=3 SV=1	Q7U737	61	7	0.999997	4333140	4579038	2558308	2385787	3212161	1704307	3881974	3814429	2457758	1622366	2683584	2297377	4175445	2145512	2721335	1495469	2777262	1799790	5227605	2672933	2683844	1770807	2943441	1005293	5254328	3921003	2714656	2691153	3287366	2416789
544	tr|Q7U6V7|Q7U6V7_SYNPX Allophycocyanin alpha-B chain OS=Synechococcus sp. (strain WH8102) OX=84588 GN=apcD PE=3 SV=1	Q7U6V7	18	4	0.999997	11876080	4221815	10648840	4493315	10082750	9082586	11263660	4783289	3525775	2475326	4692877	5759839	5153106	3967304	4641037	5899386	6124434	8887675	3186056	4223823	4366355	2710630	4404446	5796228	6083159	3188986	10523790	3545156	6299276	4762202
545	sp|Q7U8K7|HISX_SYNPX Histidinol dehydrogenase OS=Synechococcus sp. (strain WH8102) OX=84588 GN=hisD PE=3 SV=1	Q7U8K7	47	5	0.999997	6949572	4989096	5565961	4757942	7283921	6556677	6379424	4905189	8449152	6492840	9677423	6676447	8703079	8789091	8855774	7442362	9893737	8018837	10628440	8415932	9508776	7289098	8817382	12152000	7810918	5410991	6785287	3341570	9200115	8239479
546	tr|Q7U844|Q7U844_SYNPX Uncharacterized protein OS=Synechococcus sp. (strain WH8102) OX=84588 GN=SYNW0780 PE=4 SV=1	Q7U844	20	6	0.999997	24797820	28876570	25636360	33214150	28405910	37697950	25627810	29621710	30673780	47083240	28147390	48788640	26258130	32721300	30911390	41950070	32785850	58870850	19450360	30462810	30453310	35732420	28473950	48482400	22837840	31052690	27655320	34499490	31023760	47572270
547	sp|Q7TTX2|CH10_SYNPX 10 kDa chaperonin OS=Synechococcus sp. (strain WH8102) OX=84588 GN=groS PE=3 SV=1	Q7TTX2	11	7	0.999997	130672200	161787300	180130200	344810500	213018300	601800200	221699700	305416100	237073800	538324100	192266700	292826900	263544300	248703200	155107800	274215000	273964100	360760900	123406500	239984500	240520500	350354000	368760000	407560700	206705200	208982700	202936300	146225700	518989400	586526500
548	tr|Q7U4U5|Q7U4U5_SYNPX Putative carboxyl-terminal processing protease OS=Synechococcus sp. (strain WH8102) OX=84588 GN=ctpA PE=3 SV=1	Q7U4U5	45	6	0.999996	784600	1548218	853542	1639038	1893108	2351340	379734	1218393	665015	1784713	2085321	1919469	381406	2772948	763139	1494086	1853516	2225389	500536	1371285	448384	1613987	1021843	2154476	384659	643898	756343	1264318	1250883	1854192
549	tr|Q7U6F3|Q7U6F3_SYNPX Possible DNA-binding response regulator OS=Synechococcus sp. (strain WH8102) OX=84588 GN=SYNW1385 PE=4 SV=1	Q7U6F3	25	5	0.999996	233472	392583	97127.4	566963	338717	855664	320505	784963	344355	1279662	515539	1365775	587047	1602738	681844	1355246	652946	2350207	552417	1045177	308112	1046942	305373	1788406	279452	668675	105674	700481	138190	1594090
550	tr|Q7U949|Q7U949_SYNPX Possible effux transporter OS=Synechococcus sp. (strain WH8102) OX=84588 GN=SYNW0410 PE=4 SV=1	Q7U949	47	4	0.999996	366080	338598	107082	220294	348800	410580	313877	446090	111153	651572	534461	486516	330777	380172	147785	523624	240536	655751	351678	573346	127450	134390	188624	25597	216542	258820	94460.6	159173	2418.47	254539
551	tr|Q7U956|Q7U956_SYNPX Possible acyl carrier protein OS=Synechococcus sp. (strain WH8102) OX=84588 GN=SYNW0402 PE=4 SV=1	Q7U956	10	2	0.999996	4396861	1728244	1944056	987161	2323360	1304108	4011125	4483056	4022345	4211954	3680877	2968960	6136786	5454008	4433811	5953491	5386706	5930800	6240494	5782911	5504579	3353339	2958933	5342301	4568567	2395330	4612042	1701865	2246040	2579159
552	tr|Q7U9T2|Q7U9T2_SYNPX Heme oxygenase OS=Synechococcus sp. (strain WH8102) OX=84588 GN=ho1 PE=4 SV=1	Q7U9T2	26	6	0.999996	8673250	9222760	5925326	12061250	8292636	9880580	9052758	10676830	3288146	5792551	5251369	9297907	5581149	8636949	5345076	5938651	6825419	4747188	5009862	5612126	3830078	6658453	8640980	6763331	9216565	13013900	9041434	14457410	10319610	7369303
553	tr|Q7U9C2|Q7U9C2_SYNPX Biotin carboxylase OS=Synechococcus sp. (strain WH8102) OX=84588 GN=accC PE=4 SV=1	Q7U9C2	48	6	0.999996	5482352	7770536	4369290	4350177	7634130	6455535	3083776	6580007	3870972	8310282	7793717	7013193	5352206	14853740	5361016	9132905	7848219	11037850	6350791	10391260	4007784	6772069	6939446	11557030	5039709	6537921	3516844	5323301	6384427	6025711
554	tr|Q7U4V4|Q7U4V4_SYNPX Uncharacterized protein OS=Synechococcus sp. (strain WH8102) OX=84588 GN=SYNW1959 PE=4 SV=1	Q7U4V4	39	6	0.999996	2283821	1991284	1872796	1622975	2961676	1640266	2460923	1733701	2125216	1197007	2955261	3024960	2708642	789250	2428632	1260650	3136441	2294634	2746918	574229	1888404	883998	2404376	1306389	2985493	1961026	2433305	1903176	2589441	2458093
555	tr|Q7U6M6|Q7U6M6_SYNPX TPM_phosphatase domain-containing protein OS=Synechococcus sp. (strain WH8102) OX=84588 GN=SYNW1312 PE=4 SV=1	Q7U6M6	29	2	0.999996	2020392	1863396	2799304	2519701	3089680	928008	1965689	1808152	2516320	1426175	3060777	1808172	2430929	3141031	2187027	934357	2300684	3995.89	3344540	2101910	2695366	2835135	2437918	3630417	2915315	1787484	2519311	2265831	705028	2144366
556	tr|Q7U9P1|Q7U9P1_SYNPX Possible ABC transporter OS=Synechococcus sp. (strain WH8102) OX=84588 GN=SYNW0212 PE=4 SV=1	Q7U9P1	32	7	0.999996	5500332	6144533	7014109	5070869	5836012	5908617	4794583	4687871	8995539	7239599	8427037	6709044	6007657	3100088	9128705	9245806	5295157	9372185	7944845	5448957	9765202	7648771	6656413	2267483	5334131	6713730	10517920	6625141	6360784	6797397
557	tr|Q7U5V9|Q7U5V9_SYNPX LexA repressor OS=Synechococcus sp. (strain WH8102) OX=84588 GN=lexA PE=3 SV=1	Q7U5V9	25	3	0.999996	15908.9	21836	83201.8	21910.8	35053.1	2412.01	29667.9	25776.7	126192	71213.3	86447.5	18203.9	124083	12743.5	416677	59566	301787	113474	59450.9	10309.5	106475	31633.5	51925.1	29630.7	8659.35	9764.26	11195.7	26826.3	14395.4	25673.8
558	tr|Q7U7R1|Q7U7R1_SYNPX ATP-dependent RNA helicase DeaD OS=Synechococcus sp. (strain WH8102) OX=84588 GN=deaD PE=3 SV=1	Q7U7R1	66	16	0.999996	29628760	20347060	9114613	10272450	8244673	5264190	30706900	19367610	16755980	15074460	8627282	6331784	37358840	31915430	16252200	11561500	6439395	9104541	43529720	30809330	15290750	16780350	8651366	11947810	33301980	22184850	9085089	10057920	6242735	4429329
559	sp|Q7U8G2|DER_SYNPX GTPase Der OS=Synechococcus sp. (strain WH8102) OX=84588 GN=der PE=3 SV=1	Q7U8G2	51	8	0.999996	13619450	11760630	6624079	5636363	4113880	3060478	11313760	10323700	6449924	6263441	5250153	3565753	15442610	14321250	6968360	7612728	4519693	5421761	17838590	12580340	6904448	7197379	3921390	6563433	14955840	10420710	6519134	5368614	4015704	2970994
560	tr|Q7U869|Q7U869_SYNPX Uncharacterized protein OS=Synechococcus sp. (strain WH8102) OX=84588 GN=SYNW0755 PE=4 SV=1	Q7U869	14	4	0.999996	19934920	15653430	14683610	14322390	25139590	10513250	34823050	16380970	17478610	21894370	21707330	16996890	24710300	18840900	18908650	22694760	28524240	23873990	33068970	24139330	32000030	14823330	17385190	20307740	26527480	17413490	25820340	16572570	15241750	12943650
561	tr|Q7U3T5|Q7U3T5_SYNPX Transcription termination/antitermination protein NusG OS=Synechococcus sp. (strain WH8102) OX=84588 GN=nusG PE=3 SV=1	Q7U3T5	24	11	0.999996	58524830	49744970	38926700	37088650	37379600	30464040	57827960	56369820	57598890	46167330	44840550	40501360	72017590	55708890	54400380	36732270	29138680	35654320	64093670	58789210	53527990	40705580	39131620	43088960	50948440	46246580	43819490	36546250	42174740	27407060
562	tr|Q7U6V6|Q7U6V6_SYNPX Possible DnaJ domain OS=Synechococcus sp. (strain WH8102) OX=84588 GN=SYNW1230 PE=4 SV=1	Q7U6V6	36	4	0.999996	158346	458192	1209291	669037	1392765	2251294	215531	411716	1371858	2268051	1693038	1607230	522801	1025301	1585185	2189257	489288	2673714	204258	1230411	1299494	1803487	1208568	2046096	169682	138339	529596	864295	499216	1395990
563	tr|Q7U5C4|Q7U5C4_SYNPX RNA polymerase sigma factor SigA OS=Synechococcus sp. (strain WH8102) OX=84588 GN=rpoD PE=3 SV=1	Q7U5C4	52	13	0.999996	9587738	10448970	3431133	7585844	6551078	5902781	10293400	7421138	5460414	4551519	2606877	3273287	11903220	3117605	6581119	4782086	2530970	4000381	14143970	6041823	6927753	4233285	4403199	1403711	11644950	8980509	6028623	5106627	3457184	2958595
564	sp|Q7U5Q2|CLPP3_SYNPX ATP-dependent Clp protease proteolytic subunit 3 OS=Synechococcus sp. (strain WH8102) OX=84588 GN=clpP3 PE=3 SV=1	Q7U5Q2	22	8	0.999996	36747350	23790510	45130780	25272630	44834400	43127300	36424270	20713530	35717240	18896960	27916280	25685470	17007700	18559370	29386780	20892260	32841910	22037630	17270570	15816140	23497580	16031080	28216300	13189630	32923980	32490320	41819230	35227840	45615800	31300730
565	sp|Q7U6N7|CLPP2_SYNPX ATP-dependent Clp protease proteolytic subunit 2 OS=Synechococcus sp. (strain WH8102) OX=84588 GN=clpP2 PE=3 SV=1	Q7U6N7	22	5	0.999996	15052880	9211749	16835530	10367010	16670900	12953630	14343030	13820310	18978070	13898080	14342510	12394240	14368760	5334734	18397930	12956160	20513800	14198100	9947983	9990759	14769960	9754112	17883470	2927928	11192680	11314390	14153820	10254670	15785350	14573850
566	sp|P0A329|CSOS1_SYNPX Carboxysome shell protein CsoS1 OS=Synechococcus sp. (strain WH8102) OX=84588 GN=csoS1 PE=3 SV=1	P0A329	11	6	0.999996	188721600	113699500	90628420	141051500	77981850	184213200	110500100	90904670	179058300	139336200	91674650	60866930	276316700	168403400	119253800	139553300	50075300	178225900	96977820	188477700	95359380	154182100	168480300	160497800	109865200	132012500	130037900	147556900	134060000	108369800
567	tr|Q7U572|Q7U572_SYNPX PSI-F OS=Synechococcus sp. (strain WH8102) OX=84588 GN=psaF PE=3 SV=1	Q7U572	17	2	0.999996	65771	502256	145493	449471	580425	76519.2	160993	3971283	5403594	10159230	7039740	3489079	5487134	7372354	6278368	10352980	5133533	11142040	5036595	8568376	4569530	6248344	5147790	7335277	449656	2789875	319440	1355642	1498153	2784077
568	tr|Q7U5S7|Q7U5S7_SYNPX DUF4101 domain-containing protein OS=Synechococcus sp. (strain WH8102) OX=84588 GN=SYNW1619 PE=4 SV=1	Q7U5S7	71	19	0.999996	34936940	33190570	53837140	55600850	53438500	74713860	28886490	30159460	66420020	68913680	62469030	81066450	39003200	32602140	77196410	73034530	68000770	92278350	34732470	32541730	60925030	63855970	61117590	60117150	32220050	40730390	57977940	52188470	59694680	79264090
569	tr|Q7U7Y8|Q7U7Y8_SYNPX ABC transporter, substrate binding protein for amino acids OS=Synechococcus sp. (strain WH8102) OX=84588 GN=SYNW0840 PE=4 SV=1	Q7U7Y8	37	15	0.999996	41936070	39135280	39393550	34053500	35302880	28890040	42344520	43430660	47123010	40567310	43247790	37508780	57951910	51790780	46838020	37692200	38233640	35988820	57950190	47542870	48211250	42873200	33998770	39529250	44920130	43350810	39181620	35892020	26149580	32091010
570	tr|Q7U8D0|Q7U8D0_SYNPX Uncharacterized protein OS=Synechococcus sp. (strain WH8102) OX=84588 GN=SYNW0691 PE=4 SV=1	Q7U8D0	22	5	0.999996	1538346	5020545	2468302	7593402	4491308	5176344	633214	4148702	651614	1967055	986833	1878950	479821	4219540	810948	2510125	604588	681345	1720276	2025934	1439786	2202803	1007005	1157732	1105009	1772735	667369	1770959	518349	483503
571	tr|Q7U765|Q7U765_SYNPX CIA30 domain-containing protein OS=Synechococcus sp. (strain WH8102) OX=84588 GN=SYNW1121 PE=3 SV=1	Q7U765	20	5	0.999996	5415170	5541783	5835454	6111571	7428924	7489981	4387057	5965891	7076736	10090440	9572854	9842673	6759997	11062050	7903076	8539234	9197358	10345500	7420478	9854318	7053201	10146050	7299261	13210980	6185933	6951754	7016559	7759665	9492274	9338248
572	tr|Q7U404|Q7U404_SYNPX NADH-quinone oxidoreductase subunit J OS=Synechococcus sp. (strain WH8102) OX=84588 GN=ndhG PE=3 SV=1	Q7U404	21	4	0.999996	24995070	27591990	18580840	28615550	12897560	18492650	24510400	28349360	26689040	28580730	12378850	14515690	33304610	28270350	26134340	32140800	14248760	18437120	32419700	31827070	24797710	24427650	14400830	14234380	30389910	30602670	22938610	27732430	3725296	14477570
573	tr|Q7U3H6|Q7U3H6_SYNPX Uncharacterized protein OS=Synechococcus sp. (strain WH8102) OX=84588 GN=SYNW2456 PE=4 SV=1	Q7U3H6	56	15	0.999996	23093590	278318	30203030	343554	18885570	3647121	24625720	207977	25563030	502860	12044300	4187395	20876900	646251	26569250	451969	13354000	2225213	22277700	344034	27019650	442497	10205730	3773096	27363160	204714	31311110	379173	5793492	7326576
574	sp|Q7U4P6|PEBB_SYNPX Phycoerythrobilin:ferredoxin oxidoreductase OS=Synechococcus sp. (strain WH8102) OX=84588 GN=pebB PE=3 SV=1	Q7U4P6	29	4	0.999995	13636640	5820506	10090870	5000267	12820610	6952418	10978300	7720539	8178775	5917953	10853120	7737817	7893701	8453801	9982722	6606719	11876930	8039280	7379910	6576403	7671858	5034809	11097930	5904259	11151510	6859904	10597270	5099316	11554610	6947222
575	sp|Q7U5D4|PURA_SYNPX Adenylosuccinate synthetase OS=Synechococcus sp. (strain WH8102) OX=84588 GN=purA PE=3 SV=1	Q7U5D4	47	12	0.999995	33084150	24411860	50349800	37238890	56315010	41499740	31484720	26883680	49565010	37907390	58539550	39453800	36114620	37752960	46373290	31976460	50732310	37942870	41241910	34873210	54553500	37855150	57455320	42565510	36473740	31575630	52997060	35561580	56887430	39412280
576	sp|Q7U4J7|RL2_SYNPX 50S ribosomal protein L2 OS=Synechococcus sp. (strain WH8102) OX=84588 GN=rplB PE=3 SV=1	Q7U4J7	32	10	0.999995	48029130	58495860	59026900	29012040	35643160	17274850	72121480	51659370	62339400	32291420	35279820	13741550	94807960	45664210	61675410	35400180	39114270	19552430	81536610	54472220	60870140	36453840	31952870	18409190	63178320	55942660	30519850	40339500	35802600	22717820
577	tr|Q7U8G9|Q7U8G9_SYNPX Glucose-1-phosphate thymidylyltransferase OS=Synechococcus sp. (strain WH8102) OX=84588 GN=rmlA. rfbA PE=3 SV=1	Q7U8G9	34	4	0.999995	5603395	14025210	12158800	16934470	17138280	19760630	5050560	14742870	9983961	19684490	13952650	23035200	7269181	9305955	13339800	20444900	17403990	26150360	7160082	11289440	7710154	10015800	16225080	10064270	6505670	15049450	11846340	17270260	9766210	14031000
578	tr|Q7U5B2|Q7U5B2_SYNPX CobW C-terminal domain-containing protein OS=Synechococcus sp. (strain WH8102) OX=84588 GN=SYNW1795 PE=3 SV=1	Q7U5B2	41	5	0.999995	8225378	9091346	7486027	8232588	8975196	10228230	7857841	8705211	6096900	7549534	7827118	9017333	6767617	7561895	7027152	7208135	8165836	9083932	7905610	8382319	6521905	7126608	7643918	7052210	7364061	8026183	7782634	7924059	9023058	10866100
579	sp|Q7U6W9|PCXA_SYNPX Proton extrusion protein PcxA OS=Synechococcus sp. (strain WH8102) OX=84588 GN=pcxA PE=3 SV=1	Q7U6W9	43	11	0.999995	3026528	4152380	3404467	4947464	4223058	5869337	2814606	4566591	3965288	4705492	5203256	8291352	4085338	4101558	3954366	3461001	4581462	5617754	3815350	3312795	3341104	5471835	3781378	6584842	2968614	3166478	2716848	4203310	2594077	8775861
580	tr|Q7U7N7|Q7U7N7_SYNPX Orn/Lys/Arg decarboxylases family 1 OS=Synechococcus sp. (strain WH8102) OX=84588 GN=cad PE=3 SV=1	Q7U7N7	51	4	0.999995	NaN	NaN	NaN	NaN	NaN	NaN	NaN	NaN	NaN	NaN	NaN	NaN	NaN	NaN	NaN	NaN	NaN	NaN	NaN	NaN	NaN	NaN	NaN	NaN	NaN	NaN	NaN	NaN	NaN	NaN
581	tr|Q7U863|Q7U863_SYNPX Amino_oxidase domain-containing protein OS=Synechococcus sp. (strain WH8102) OX=84588 GN=SYNW0761 PE=4 SV=1	Q7U863	55	8	0.999995	7608015	7153694	7870793	6757652	8376835	8352222	7906782	6972700	8604654	5638833	7777953	10099220	7301962	2521207	9086286	5876552	8675174	7462851	5662235	3030095	7436293	3902899	7845565	2587336	6584733	5936924	7772353	7111952	8124448	9274243
582	tr|Q7U9G3|Q7U9G3_SYNPX Putative 3-methyladenine DNA glycosylase OS=Synechococcus sp. (strain WH8102) OX=84588 GN=SYNW0295 PE=3 SV=1	Q7U9G3	23	4	0.999995	12779980	7728893	6606821	4108928	6990430	5363813	10176210	7165949	7434913	7878307	8963437	6233399	14049560	12982990	7692169	6920417	6869710	8109858	15395660	11281450	8396154	8486033	6996166	12413480	11696110	6855160	9217061	5473180	8414463	7024082
583	sp|Q7U3W8|GSHB_SYNPX Glutathione synthetase OS=Synechococcus sp. (strain WH8102) OX=84588 GN=gshB PE=3 SV=1	Q7U3W8	33	13	0.999995	5631204	4009483	6201349	5708897	11368840	7846384	4277756	5603173	8052637	10616640	16220130	9251624	7070422	8680453	8543238	8346584	12958180	13845870	8287111	8260757	8710364	10620900	12814860	13715810	5824342	5930305	8483388	6739143	14564030	9868015
584	tr|Q7U9I2|Q7U9I2_SYNPX Uncharacterized protein OS=Synechococcus sp. (strain WH8102) OX=84588 GN=SYNW0274 PE=4 SV=1	Q7U9I2	42	10	0.999995	4195532	2443696	4311551	2793366	6907989	4217975	3382154	2365484	5954105	3539288	9225404	5105383	3743250	3268927	7148488	4076242	7474799	6632616	4289331	3515929	6219952	3867421	6715795	7495032	3355976	2893461	6649686	3250378	6052586	5594868
585	sp|Q7U4J9|RL4_SYNPX 50S ribosomal protein L4 OS=Synechococcus sp. (strain WH8102) OX=84588 GN=rplD PE=3 SV=1	Q7U4J9	23	9	0.999995	168936700	162875200	119167200	92535140	87447070	91884860	145223500	174686400	195842700	80751620	138866700	118782100	231602500	92234890	115557900	82858190	104992000	64300620	188587000	122612700	129286800	106162100	170992100	57336970	134441800	147763500	170837400	170145900	216298900	130428000
586	tr|Q7U7B4|Q7U7B4_SYNPX Uncharacterized protein OS=Synechococcus sp. (strain WH8102) OX=84588 GN=SYNW1071 PE=4 SV=1	Q7U7B4	12	3	0.999994	38832700	41870830	45919110	35102430	28776110	28162100	30977130	36278190	34344200	20831920	20752050	27036330	29893440	13250880	37169160	19789870	21883440	15140940	29170500	16471100	29745750	17964810	20559890	10142570	30736010	29461220	29567340	31144370	11352280	19186460
587	tr|Q7U514|Q7U514_SYNPX CysQ protein homolog OS=Synechococcus sp. (strain WH8102) OX=84588 GN=SYNW1898 PE=4 SV=1	Q7U514	33	8	0.999994	31566540	24815140	23426560	20496750	21102470	19063360	26221170	20106710	24734110	18791460	20077760	16457970	31670070	21932940	23317060	18544380	20912000	19185490	26965620	22999560	20328770	18510120	22677900	19302120	24508330	20489420	20163280	17007160	20568330	18308970
588	tr|Q7UA45|Q7UA45_SYNPX Uncharacterized protein OS=Synechococcus sp. (strain WH8102) OX=84588 GN=SYNW0055 PE=4 SV=1	Q7UA45	19	4	0.999994	21383680	15069560	18712730	10326690	18756610	10548610	20501350	31172900	43059360	71610180	31175200	26133740	42806600	53204260	37476960	81561230	47663400	67045080	38913240	49134730	47772420	39974080	26169920	51417010	21687370	17494740	25207920	11977400	16640310	23701370
589	tr|Q7U7T4|Q7U7T4_SYNPX Conserved hypothetical OS=Synechococcus sp. (strain WH8102) OX=84588 GN=SYNW0896 PE=4 SV=1	Q7U7T4	41	2	0.999994	NaN	NaN	NaN	NaN	NaN	NaN	NaN	NaN	NaN	NaN	NaN	NaN	NaN	NaN	NaN	NaN	NaN	NaN	NaN	NaN	NaN	NaN	NaN	NaN	NaN	NaN	NaN	NaN	NaN	NaN
590	tr|Q7U3S4|Q7U3S4_SYNPX Fe2OG dioxygenase domain-containing protein OS=Synechococcus sp. (strain WH8102) OX=84588 GN=SYNW2355 PE=4 SV=1	Q7U3S4	57	6	0.999994	5050505	4194486	3704978	2434128	1621890	1144725	4637675	4338962	3915849	5388877	1743738	1972161	6054221	8323230	4425776	4973220	1040789	1230680	6541354	6604507	4127548	5341914	533296	2809348	4856583	4028599	4272119	3374250	504580	670385
591	tr|Q7U4C5|Q7U4C5_SYNPX Ribonuclease E OS=Synechococcus sp. (strain WH8102) OX=84588 GN=rne PE=4 SV=1	Q7U4C5	72	17	0.999994	50698560	35263130	38781150	26427800	38821540	34050090	41099390	41785310	38886040	33534010	38687630	30661760	44312610	57712580	38395600	31050890	34636170	31817500	61972240	42954430	39605670	34841250	53166830	41250110	52445760	46167840	50678190	35390270	33286260	31866510
592	tr|Q7U8R1|Q7U8R1_SYNPX Phosphoribosylamine--glycine ligase OS=Synechococcus sp. (strain WH8102) OX=84588 GN=purD PE=3 SV=1	Q7U8R1	45	6	0.999994	6002013	5226876	6430153	4308977	10339620	6827345	8472832	4679833	7372532	5468255	12713200	9276911	11532860	7720700	8044145	5392440	11014840	8957426	12496010	6887314	8172294	6344358	10701340	12338320	8477782	5101533	7304231	4284916	10892980	8102275
593	sp|Q7U9P4|NDHJ_SYNPX NAD(P)H-quinone oxidoreductase subunit J OS=Synechococcus sp. (strain WH8102) OX=84588 GN=ndhJ PE=3 SV=1	Q7U9P4	21	2	0.999994	15784760	4673687	5902437	6362216	5397481	8679824	16366300	10271670	12937130	11988670	9247643	11687020	12953730	14155230	9392500	12217440	13170730	14701920	10684170	13124290	9903236	10956530	8240673	19503690	15518250	8762690	16756530	6774188	12499990	10998600
594	sp|Q7TTW4|FOLD_SYNPX Bifunctional protein FolD OS=Synechococcus sp. (strain WH8102) OX=84588 GN=folD PE=3 SV=1	Q7TTW4	30	4	0.999994	6836092	11430520	10095570	13196540	19648430	10103960	12037830	14322540	19146320	16965830	26194750	20259590	17644110	19243250	17799950	15675880	23382490	22807690	16977110	16335550	18681810	18955480	20414890	26775150	12574370	10939140	14253250	13480990	12658610	20929020
595	tr|Q7U852|Q7U852_SYNPX Possible nucleotide sugar epimerase OS=Synechococcus sp. (strain WH8102) OX=84588 GN=SYNW0772 PE=4 SV=1	Q7U852	33	9	0.999993	22225120	23656340	14659240	16924030	12902860	15207630	19729800	27045800	19695410	36327900	16694530	16158770	29596380	37623440	17656820	31616770	16973140	26119650	27124640	40648770	18632900	27116920	16146180	18194120	21585100	21180090	15558760	16315830	16761370	18551080
596	tr|Q7U9T0|Q7U9T0_SYNPX Putative multidrug efflux ABC transporter OS=Synechococcus sp. (strain WH8102) OX=84588 GN=SYNW0173 PE=4 SV=1	Q7U9T0	67	6	0.999993	3061722	2200349	2809928	1988863	4754485	2245064	1984011	1865994	3319797	1415334	4833182	3097036	2104259	1650328	1759578	451673	2502753	928942	2842753	2125699	2910671	1350607	3268407	1941858	2141258	1280313	3160209	2294644	2837147	3030707
597	tr|Q7U534|Q7U534_SYNPX Thioredoxin OS=Synechococcus sp. (strain WH8102) OX=84588 GN=SYNW1878 PE=3 SV=1	Q7U534	11	4	0.999993	9883510	9594077	9249502	8104500	13547880	8529610	11363450	13809490	16461480	19509090	15926460	15220180	19216080	12601200	14829400	22026720	18871090	22968520	13623220	14576890	12764370	14222720	13095140	10121320	12353780	12335360	17553250	9250781	9373780	11287900
598	tr|Q7U8Q4|Q7U8Q4_SYNPX Lipid-A-disaccharide synthase OS=Synechococcus sp. (strain WH8102) OX=84588 GN=lpxB PE=4 SV=1	Q7U8Q4	43	7	0.999992	3180063	2303097	2722453	2655225	3455765	3099383	2388804	1911876	3339073	3890397	4076234	3506110	3596919	5863649	2922728	3397003	3710592	4101905	4859927	3709729	3853645	3960893	3190320	5620598	3682510	2898492	3840635	2696257	3626545	3861824
599	tr|Q7U8C2|Q7U8C2_SYNPX Putative sodium-dependent transporter, NSS family OS=Synechococcus sp. (strain WH8102) OX=84588 GN=SYNW0699 PE=4 SV=1	Q7U8C2	46	3	0.999992	51882.2	168512	217791	179740	212020	239038	51484.2	148042	282481	276016	176977	115998	139168	349230	321217	149635	333135	283372	14905.2	236030	133812	184098	215144	60171	139374	223990	260415	270970	112965	325886
600	tr|Q7U8D7|Q7U8D7_SYNPX Similar to methyltransferase OS=Synechococcus sp. (strain WH8102) OX=84588 GN=SYNW0684 PE=4 SV=1	Q7U8D7	29	5	0.999992	1887204	1621823	1841932	1358303	2932831	1214561	1922274	1811885	2942453	2390055	3722426	1893231	3642127	4292030	3096275	2201036	2962190	2067241	4978918	3728811	3430120	3173383	3842044	2315374	3194533	2056847	2376923	1650578	2371293	2313852
601	tr|Q7U4R4|Q7U4R4_SYNPX Phycobilisome linker polypeptide OS=Synechococcus sp. (strain WH8102) OX=84588 GN=SYNW2000 PE=3 SV=1	Q7U4R4	59	23	0.999992	287640400	518155800	393897000	414465000	423334100	367507000	315659600	530281400	527358500	508663300	504061100	419072100	421429900	467236300	471404000	468062000	541957100	431404700	339057600	517316800	481245200	415652600	587683000	387407600	317933000	489387000	370850300	478870100	426556200	351523000
602	tr|Q7UA90|Q7UA90_SYNPX TPR_REGION domain-containing protein OS=Synechococcus sp. (strain WH8102) OX=84588 GN=SYNW0006 PE=4 SV=1	Q7UA90	33	5	0.999992	3220064	311472	1985649	648429	1233435	999216	2733052	2053279	2349851	1686508	1601927	1938129	3564754	212276	2891038	2285477	1595762	2450082	2648136	640686	2357661	587553	1373853	115963	2277376	950638	2098115	1278440	1059032	1521047
603	tr|Q7U5G6|Q7U5G6_SYNPX Uncharacterized protein OS=Synechococcus sp. (strain WH8102) OX=84588 GN=SYNW1741 PE=4 SV=1	Q7U5G6	32	4	0.999992	4257533	5422023	2782649	3600518	1353620	2852283	5596441	4894725	1911559	2801939	521556	2590602	2673438	3701368	1825341	2429477	1018256	1503596	829928	3146049	1331552	1924367	1126283	1229489	3776287	5399508	3499691	4314923	2003216	2337615
604	sp|Q7U7L5|KPRS_SYNPX Ribose-phosphate pyrophosphokinase OS=Synechococcus sp. (strain WH8102) OX=84588 GN=prs PE=3 SV=1	Q7U7L5	36	8	0.999992	8124492	10641530	11745940	13310220	16079770	12476620	9072948	12075390	19152550	28937630	27162280	21274320	16075090	25506540	17253660	26023270	22953170	25738600	15901090	21940700	18718160	25534420	20431820	45174060	9555391	10440250	12771510	14266390	18553930	20538470
605	tr|Q7U8E1|Q7U8E1_SYNPX Acetolactate synthase OS=Synechococcus sp. (strain WH8102) OX=84588 GN=ilvN PE=3 SV=1	Q7U8E1	19	7	0.999992	2114625	1140392	1832717	1345716	2993966	2156284	1955769	1893210	1896843	2010046	3011191	2531592	2440315	2294158	2180532	1997473	2968236	3094990	3300125	2357568	2062281	2026019	2869849	4007758	2362683	1660640	2433931	1694039	2842263	2851819
606	tr|Q7U3Q8|Q7U3Q8_SYNPX Possible reductase OS=Synechococcus sp. (strain WH8102) OX=84588 GN=SYNW2371 PE=4 SV=1	Q7U3Q8	18	3	0.999992	3173565	1938312	3410217	2761757	7880755	3685613	3289580	4798838	4267000	2208627	8715903	6205736	3871295	2790580	4522507	2710073	9753972	5100357	3569066	1747495	3790573	2121751	8164097	3625462	3402177	2241237	2693207	2509064	8487375	6127932
607	tr|Q7U401|Q7U401_SYNPX Citrate synthase OS=Synechococcus sp. (strain WH8102) OX=84588 GN=gltA PE=3 SV=1	Q7U401	44	6	0.999991	12170760	11751900	10397150	8484589	19126390	14251450	11893800	11257850	15166070	11125910	23721370	16478570	13410480	15458510	12837500	9230338	19135310	14554880	14123420	13829670	14951610	12468800	21257530	18243470	13708040	11193220	13092510	10178980	19108730	15137090
608	sp|Q7U804|TPIS_SYNPX Triosephosphate isomerase OS=Synechococcus sp. (strain WH8102) OX=84588 GN=tpiA PE=3 SV=1	Q7U804	27	5	0.999991	9246740	9023989	4595033	6572433	10870780	9646193	8092851	5382668	11754700	10548190	13523620	11857780	10756770	885304	8990483	7056098	9791861	7888434	9667653	10298980	10893250	7901228	11399850	13058200	8561314	7884840	8539796	5806661	9008595	7879717
609	tr|Q7U7H0|Q7U7H0_SYNPX Uncharacterized protein OS=Synechococcus sp. (strain WH8102) OX=84588 GN=SYNW1014 PE=4 SV=1	Q7U7H0	27	5	0.999991	846788	1344817	2050531	2371257	2830296	2578672	963131	1251954	2925354	3183934	4033162	2948280	1846472	1916972	3151505	3586685	3466325	2454272	1880996	2008325	2927931	3479782	2921480	5680455	956760	1513373	1887252	2412717	1545825	2736622
610	tr|Q7U4Y4|Q7U4Y4_SYNPX Possible ABC transporter ATP-binding protein OS=Synechococcus sp. (strain WH8102) OX=84588 GN=SYNW1929 PE=4 SV=1	Q7U4Y4	45	5	0.999991	6648992	3688528	3127788	3355427	4442265	7382228	2927793	3553028	4170222	4756271	7818976	4650218	4163698	7003990	3034906	2933817	3076029	4864000	7828536	6463244	7244935	8579400	7583979	11816290	3023635	6333272	7263030	6579494	5127173	8760612
611	sp|Q7U4P0|PANCY_SYNPX Bifunctional pantoate ligase/cytidylate kinase OS=Synechococcus sp. (strain WH8102) OX=84588 GN=panC/cmk PE=3 SV=1	Q7U4P0	53	13	0.999991	6930735	5271634	13063550	5739190	7704450	2019438	6296697	6439974	13680000	5897054	8382199	3924026	8469037	8065131	11794150	4559192	6759396	2197831	8753343	6695055	13275200	6816185	5804666	3548665	7507403	5246407	10358160	5895598	6091306	2416413
612	tr|Q7U3E7|Q7U3E7_SYNPX Putative cyanate ABC transporter OS=Synechococcus sp. (strain WH8102) OX=84588 GN=SYNW2485 PE=4 SV=1	Q7U3E7	32	8	0.999991	35428180	6500351	51590210	6201363	35258640	12983470	32964710	4424692	36436670	951872	21237950	8690790	16906330	833205	36767780	2440658	24856260	3562368	12900930	956293	28957530	628255	21968970	933290	34609400	5956525	50847570	4662145	24356550	12084550
613	sp|Q7TTU8|TRPA_SYNPX Tryptophan synthase alpha chain OS=Synechococcus sp. (strain WH8102) OX=84588 GN=trpA PE=3 SV=1	Q7TTU8	28	7	0.999991	4365392	3677686	4249645	3831546	3476613	4626227	4607977	3763348	3152744	8088916	3592723	3988960	5795967	6803004	5659121	7362517	5433066	7369149	1337873	3926871	3045946	3073368	3748869	851003	4388271	4861587	4495112	3470263	3236066	3887455
614	tr|Q7TTX5|Q7TTX5_SYNPX Global nitrogen regulatory protein, CRP family of transcriptional regulators OS=Synechococcus sp. (strain WH8102) OX=84588 GN=ntcA PE=4 SV=1	Q7TTX5	26	12	0.999991	107797300	14897350	129670600	21953180	117400700	56764210	119142300	12950980	146186600	21154500	109636300	61485950	128333000	15022840	133353900	19561890	118335300	50306810	120257100	13477970	147424800	23106280	119565600	45323650	123497900	11430890	128630400	22004580	94557320	64738550
615	tr|Q7U9K9|Q7U9K9_SYNPX Two-component sensor histidine kinase OS=Synechococcus sp. (strain WH8102) OX=84588 GN=SYNW0246 PE=4 SV=1	Q7U9K9	42	8	0.999991	5623642	6562532	10009820	10841120	10883460	14737360	7920910	7760142	12206930	10906260	13593190	17559540	8886963	5152992	9882132	9868037	12204800	18535650	7458632	5856893	8798302	10236910	12540660	16259130	5035555	5636852	9963089	11662880	13746680	17408340
616	sp|Q7U8E8|QUEA_SYNPX S-adenosylmethionine:tRNA ribosyltransferase-isomerase OS=Synechococcus sp. (strain WH8102) OX=84588 GN=queA PE=3 SV=1	Q7U8E8	40	2	0.999991	97357.6	111026	150884	122462	243983	152673	80887	60111	231109	699634	442259	282679	203464	574328	423804	435485	381505	595352	114614	291179	127407	335409	253322	542253	85922.5	90818.7	146668	128137	246252	198317
617	tr|Q7U966|Q7U966_SYNPX Putative sulfotransferase protein OS=Synechococcus sp. (strain WH8102) OX=84588 GN=SYNW0392 PE=4 SV=1	Q7U966	33	2	0.99999	3315000	2228602	2248658	728493	1355694	485189	3325904	2736442	2663366	1499786	1345713	830150	5078636	3733108	2638051	1177957	1062055	1166467	6580122	3298245	2931643	974111	1132690	784154	4150539	1753403	2017672	1000025	208560	473129
618	sp|Q7U3L0|SPEE_SYNPX Polyamine aminopropyltransferase OS=Synechococcus sp. (strain WH8102) OX=84588 GN=speE PE=3 SV=1	Q7U3L0	31	4	0.99999	3587800	3738157	5616521	873246	6587337	4094013	4379621	2278769	4659126	4437117	6496284	4525726	5931900	4411435	6550553	4534012	6749844	5118781	5599945	4354138	6749933	5112838	6648481	6619855	3676786	3565134	5954883	4251913	7678693	4860290
619	tr|Q7U7M9|Q7U7M9_SYNPX Uncharacterized protein OS=Synechococcus sp. (strain WH8102) OX=84588 GN=SYNW0952 PE=4 SV=1	Q7U7M9	12	2	0.99999	745217	1221766	1334301	1361087	227456	993196	1712309	1062538	2014.48	103057	2116289	669700	2139171	350170	1290369	1012319	268422	1536604	1149944	427085	285809	4548.54	302420	18907.3	1497418	925566	1454536	482822	330748	1627.71
620	tr|Q7U4U4|Q7U4U4_SYNPX HD domain-containing protein OS=Synechococcus sp. (strain WH8102) OX=84588 GN=SYNW1969 PE=4 SV=1	Q7U4U4	48	3	0.99999	776865	233100	1095188	377798	1745267	1782093	562192	822810	1843654	980386	2968757	2649799	583136	595860	2153530	1365447	2574273	2605297	1380011	773119	1643024	1427375	2096282	2093251	934503	812002	1551562	963294	2073385	2401092
621	sp|Q7U3T8|RL10_SYNPX 50S ribosomal protein L10 OS=Synechococcus sp. (strain WH8102) OX=84588 GN=rplJ PE=3 SV=1	Q7U3T8	19	6	0.99999	86917350	64048300	70711750	45979400	61890440	39068730	90177290	65137820	72155300	52174040	58617370	43780930	96729190	68905820	73539540	47519700	55875380	35887880	84165980	66555440	66500730	43045080	69663480	39391690	88504570	70331800	70787720	48477130	75550070	39967100
622	tr|Q7U5Y7|Q7U5Y7_SYNPX Uncharacterized protein OS=Synechococcus sp. (strain WH8102) OX=84588 GN=SYNW1554 PE=4 SV=1	Q7U5Y7	20	4	0.99999	2231699	2671493	485484	2469780	305471	3610383	1805776	1278411	1665899	2148042	364299	1734672	1490367	3593224	1292678	2262308	35572.3	1880178	1355448	2072495	855614	1986498	1146975	2677615	1739321	2125711	1943592	1507645	872820	1611706
623	tr|Q7UA94|Q7UA94_SYNPX Beta sliding clamp OS=Synechococcus sp. (strain WH8102) OX=84588 GN=dnaN PE=3 SV=1	Q7UA94	41	12	0.99999	38930980	63101930	60713550	71682860	63807760	77866520	46314460	60873550	62825540	87041210	69421590	91570330	60347620	74516670	75179690	82294800	76235680	101324000	60066940	82972260	59559950	78344610	66751790	92967640	53021380	60101050	57245890	70499570	65060270	111933900
624	tr|Q7U8X6|Q7U8X6_SYNPX Phycobilisome 7.8 kDa linker polypeptide, allophycocyanin-associated, core OS=Synechococcus sp. (strain WH8102) OX=84588 GN=apcC PE=3 SV=1	Q7U8X6	8	2	0.99999	19870500	19084370	24388880	24097600	20287590	23087690	18513840	19772670	28884720	28185860	25040530	24332810	22382220	29186520	26008900	25692660	24295970	25841530	24134930	26825800	27901720	27880100	26944370	31489630	18520800	18561610	27094630	25746490	29699830	29047360
625	tr|Q7U7R6|Q7U7R6_SYNPX LMWPc domain-containing protein OS=Synechococcus sp. (strain WH8102) OX=84588 GN=SYNW0915 PE=4 SV=1	Q7U7R6	16	5	0.99999	10109710	6613999	8419870	6902659	2884117	3069042	9939521	12736770	15484040	20127910	3775711	4623439	13295260	14997170	12994700	18828430	7928263	14924500	10848100	14153240	15926310	17684270	2950644	17618110	10711630	8426390	13217490	7812274	3241500	8393914
626	tr|Q7UA52|Q7UA52_SYNPX Uncharacterized protein OS=Synechococcus sp. (strain WH8102) OX=84588 GN=SYNW0048 PE=4 SV=1	Q7UA52	24	4	0.999989	7810541	15381390	12362190	20993920	9297417	18102440	6385429	12703470	9898659	18912900	9272166	18785190	6461371	8127098	11648660	22699840	9626186	15790860	6397408	9929247	8547197	15283360	10306430	11263950	7003282	15607920	10416060	21106010	8945505	15645240
627	sp|Q7U4I1|KAD_SYNPX Adenylate kinase OS=Synechococcus sp. (strain WH8102) OX=84588 GN=adk PE=3 SV=1	Q7U4I1	20	5	0.999989	3738018	1846912	4610715	2440985	7071649	2630502	3678853	3445342	11400940	5316835	16448490	5461013	10010280	11613150	9138372	4475875	14362270	7518431	12836600	7854719	11746930	8475819	15196320	12486890	5425120	2667003	4935485	1997291	8994087	4449304
628	tr|Q7U6S7|Q7U6S7_SYNPX PDZ domain-containing protein OS=Synechococcus sp. (strain WH8102) OX=84588 GN=SYNW1259 PE=4 SV=1	Q7U6S7	63	9	0.999989	3892311	2283134	4908917	2760120	7548564	2856191	3426826	2099597	3900752	2030016	5214866	3213131	2337756	2289345	4090194	1801797	6161530	2936746	1705395	2046372	3066119	2442111	5458615	2431214	2800641	1959119	5217140	2485525	6387378	3650470
629	tr|Q7U459|Q7U459_SYNPX Zeta-carotene desaturase OS=Synechococcus sp. (strain WH8102) OX=84588 GN=crtQ PE=3 SV=1	Q7U459	54	13	0.999989	11576100	8901963	8818205	8102827	9491003	7589718	10428160	8171083	10919810	10984930	11514140	8430221	12286400	14581640	11733740	10943970	12241080	11139740	12514340	14357860	10932660	11852950	11827970	13271310	11156420	10680670	11184770	8980055	11328230	9070617
630	sp|Q7U3E2|CYNS_SYNPX Cyanate hydratase OS=Synechococcus sp. (strain WH8102) OX=84588 GN=cynS PE=3 SV=1	Q7U3E2	16	3	0.999989	158015600	5208286	130176200	3533293	165408000	25511610	192871400	5907618	255888400	5182753	176212800	33784540	235936000	3971745	236396000	6204646	204223800	28210500	113980500	3663440	134535400	4377968	155519200	9324509	154806000	3656656	152779100	3891209	99906170	27610110
631	tr|Q7U7B8|Q7U7B8_SYNPX GUN4 domain-containing protein OS=Synechococcus sp. (strain WH8102) OX=84588 GN=SYNW1067 PE=4 SV=1	Q7U7B8	27	3	0.999988	1245868	1216746	1368163	848293	1696235	1407177	1625509	1882674	1410848	1748274	1694208	2144457	1643495	2965819	1502546	1507153	1791612	1959220	1608037	1832373	1157577	1566122	1343943	3139917	1841346	1630346	1543466	1464801	1630853	1893514
632	tr|Q7U7B6|Q7U7B6_SYNPX Uncharacterized protein OS=Synechococcus sp. (strain WH8102) OX=84588 GN=SYNW1069 PE=4 SV=1	Q7U7B6	11	2	0.999988	195287	1928922	349598	1994641	239044	1061059	467305	2282205	652296	2670742	338766	2265002	1188974	3220163	713958	1873732	27046	2394660	1905441	2303849	946468	3342730	647330	4353875	426371	1620634	63945.5	1941146	14713.9	2596123
633	tr|Q7U3C8|Q7U3C8_SYNPX Formyltetrahydrofolate deformylase OS=Synechococcus sp. (strain WH8102) OX=84588 GN=purU PE=3 SV=1	Q7U3C8	31	6	0.999988	3661353	4435130	2240080	4813366	1642434	4463773	2820998	4096275	2500671	7195562	2388830	4321565	4071832	6643723	3051439	6655456	2425820	6341461	3844711	6270060	2791885	30266470	1743468	11313920	3107787	4195053	3117592	4985542	3502351	5417108
634	tr|Q7U3P6|Q7U3P6_SYNPX Uncharacterized protein OS=Synechococcus sp. (strain WH8102) OX=84588 GN=SYNW2384 PE=4 SV=1	Q7U3P6	20	2	0.999988	199967	16279	66512	50490	154794	254061	280370	186445	262596	45777.4	151151	509440	196009	6879.67	268521	126443	415509	191277	21508.1	4360.88	60478.2	6985.32	143622	NaN	143056	121078	440626	162395	291758	370244
635	sp|Q7TTX0|PRMA_SYNPX Ribosomal protein L11 methyltransferase OS=Synechococcus sp. (strain WH8102) OX=84588 GN=prmA PE=3 SV=1	Q7TTX0	31	5	0.999988	541018	276181	233818	506501	269298	1148855	253070	299264	644321	982871	435270	857535	415837	882036	118186	813078	897101	1473804	367662	1142629	418024	777084	645609	752386	355143	596244	685284	629876	1053971	1307892
636	tr|Q7U779|Q7U779_SYNPX Uncharacterized protein OS=Synechococcus sp. (strain WH8102) OX=84588 GN=SYNW1107 PE=4 SV=1	Q7U779	18	4	0.999988	2727036	5295622	3772064	7198004	4684537	8667748	2193771	4243695	2898297	5866753	4050967	9576575	2070569	5660028	3105034	5357115	3493901	8546250	2808990	4125020	2855043	6840581	3401531	6110054	2789440	4247798	4128609	7300767	4689225	10937040
637	tr|Q7U7Z4|Q7U7Z4_SYNPX Uncharacterized protein OS=Synechococcus sp. (strain WH8102) OX=84588 GN=SYNW0834 PE=4 SV=1	Q7U7Z4	35	6	0.999987	1475952	3169824	1923801	3849272	3190229	2021957	2067411	3288485	7172451	10574970	10315120	11966820	8340437	11854740	8132400	10083590	8322883	8751191	8295386	8489976	4540394	10499330	8168939	6552280	1371552	7541920	6645080	917270	7394858	4348906
638	tr|Q7U3P0|Q7U3P0_SYNPX Putative alkaline phosphatase/5' nucleotidase OS=Synechococcus sp. (strain WH8102) OX=84588 GN=SYNW2390 PE=3 SV=1	Q7U3P0	80	3	0.999987	438.349	55741.1	4189.59	230223	51939.6	50873.6	19530.1	81251.8	NaN	942819	40977	38347.6	10100.5	54261.3	71649.3	609546	92561.7	71511.3	NaN	143950	NaN	124275	NaN	32407.5	45348.3	20173.8	21952.1	266301	8619.1	119747
639	sp|Q7U841|LPXD_SYNPX UDP-3-O-acylglucosamine N-acyltransferase OS=Synechococcus sp. (strain WH8102) OX=84588 GN=lpxD PE=3 SV=1	Q7U841	36	4	0.999987	34124950	37597470	30353030	43098520	30295260	42398810	30900090	41975820	39978030	54568950	33163210	45380760	46554950	56306230	36206330	34223780	33693080	47230650	43051460	50751860	38987700	55251110	33967610	55917910	23397130	36265770	25044850	40289260	29040950	43696170
640	tr|Q7U5I6|Q7U5I6_SYNPX BMC domain-containing protein OS=Synechococcus sp. (strain WH8102) OX=84588 GN=SYNW1721 PE=4 SV=1	Q7U5I6	28	8	0.999987	10871020	13876540	10414550	16419550	8000237	17482070	9188547	11810190	10613300	16866560	6478121	10467850	8644956	13242550	9727054	14908690	7223156	14528680	7878185	15508880	8872036	12403630	8782705	12394100	7346182	14498830	10003230	14906380	10055080	14809610
641	sp|Q7U8R9|Y543_SYNPX Probable transcriptional regulatory protein SYNW0543 OS=Synechococcus sp. (strain WH8102) OX=84588 GN=SYNW0543 PE=3 SV=1	Q7U8R9	27	2	0.999987	NaN	NaN	NaN	NaN	NaN	NaN	NaN	NaN	NaN	NaN	NaN	NaN	NaN	NaN	NaN	NaN	NaN	NaN	NaN	NaN	NaN	NaN	NaN	NaN	NaN	NaN	NaN	NaN	NaN	NaN
642	tr|Q7U3D3|Q7U3D3_SYNPX Phospho-2-dehydro-3-deoxyheptonate aldolase OS=Synechococcus sp. (strain WH8102) OX=84588 GN=aroF PE=3 SV=1	Q7U3D3	38	4	0.999987	8084592	8460459	5144168	6661933	4501142	4666949	8576075	9124927	8405949	9966798	6359457	6809206	12950050	15479840	8272211	7101925	5949152	7558400	12233110	11836330	7522304	11040340	4194463	10517800	9297765	7737061	6016799	4665361	5622061	6089681
643	tr|Q7U8R8|Q7U8R8_SYNPX Conserved hypothetical OS=Synechococcus sp. (strain WH8102) OX=84588 GN=SYNW0545 PE=4 SV=1	Q7U8R8	28	2	0.999987	7459525	3814684	4082204	2524032	1554505	396513	8377691	5702795	4230748	695124	1239503	634395	9117446	3060959	4297189	1312366	1606189	684656	9144173	3096975	4752497	2090759	1254186	627745	7137696	4229290	3402494	2005866	279422	263798
644	tr|Q7U644|Q7U644_SYNPX Epimerase domain-containing protein OS=Synechococcus sp. (strain WH8102) OX=84588 GN=SYNW1496 PE=4 SV=1	Q7U644	38	9	0.999987	10206470	10590130	9506448	7605326	3202477	2894824	8726704	10154470	7793588	8276745	2203920	3086560	8056794	9391870	7240354	7245460	3218487	3736807	5135438	9837562	5483334	7328901	2874687	2896211	8072679	8854160	7186009	7207003	2812499	1321031
645	tr|Q7U4W1|Q7U4W1_SYNPX Putative glycosyl hydrolase family OS=Synechococcus sp. (strain WH8102) OX=84588 GN=SYNW1952 PE=4 SV=1	Q7U4W1	53	4	0.999987	484310	899555	471711	1068943	370904	1213616	526561	1123117	586773	2846148	398097	1182382	482936	4204995	706462	2411123	503091	2941080	212758	1375829	246710	2548294	254424	4403489	458256	948343	871504	1201796	534792	1729679
646	tr|Q7U6Y6|Q7U6Y6_SYNPX Uncharacterized protein OS=Synechococcus sp. (strain WH8102) OX=84588 GN=SYNW1200 PE=4 SV=1	Q7U6Y6	17	4	0.999986	6147117	153960	622884	381094	841436	895718	496147	438055	735338	2748797	1126753	1355267	544810	1459152	252392	878062	1304191	1338269	701289	735432	939541	5470345	893622	4963264	660658	396771	1242506	710738	1357712	6983779
647	tr|Q7U9R2|Q7U9R2_SYNPX UDP-glucose 4-epimerase OS=Synechococcus sp. (strain WH8102) OX=84588 GN=galE PE=3 SV=1	Q7U9R2	37	7	0.999986	6695864	6080561	4007265	4517594	5440677	5186077	5605469	5353969	4639911	4046944	5524687	6133095	5764571	1801463	5237756	5116044	5498876	5521806	4469398	3067853	4349465	2713286	5328207	1006697	6574056	6413612	6090249	5497476	6053775	6829445
648	tr|Q7U8N6|Q7U8N6_SYNPX Uncharacterized protein OS=Synechococcus sp. (strain WH8102) OX=84588 GN=SYNW0578 PE=4 SV=1	Q7U8N6	35	5	0.999986	9606283	4403605	17140670	12576830	24688390	26687110	11344460	13857780	22960610	16253490	24755240	28233840	12863800	7021152	17244150	15493900	27058130	31973900	9457040	8302356	17875840	10155510	22768240	11807580	10289530	9923612	15705480	15630250	23418850	29492290
649	tr|Q7U5E1|Q7U5E1_SYNPX Uncharacterized protein OS=Synechococcus sp. (strain WH8102) OX=84588 GN=SYNW1766 PE=4 SV=1	Q7U5E1	58	5	0.999986	2269506	2133324	1404575	1702231	1417127	2620488	2438467	1960899	1521550	2439335	1875531	2315702	2847420	3956003	2029151	2399574	2206695	3076032	1477797	3024827	1469324	2227873	1826830	2308528	2194082	2002864	1887415	1936027	1728276	2452610
650	tr|Q7U7H4|Q7U7H4_SYNPX Cell wall hydrolase/autolysin OS=Synechococcus sp. (strain WH8102) OX=84588 GN=SYNW1009 PE=4 SV=1	Q7U7H4	40	3	0.999986	1134131	475131	895830	631855	1076569	830806	826068	437884	1033502	1349104	1341092	1174828	1282705	1873304	1033702	1054665	1173968	1724894	1494841	1486694	861707	978267	951182	3092395	683964	502003	879378	609142	1026247	1362542
651	sp|Q7U923|HIS62_SYNPX Putative imidazole glycerol phosphate synthase subunit hisF2 OS=Synechococcus sp. (strain WH8102) OX=84588 GN=hisF2 PE=3 SV=1	Q7U923	30	2	0.999985	1908.19	19730.3	7938.2	3043.59	15811.4	4482.47	2258.23	27667.4	2831.64	NaN	5822.56	16215.6	NaN	NaN	33327.4	6092.42	53909.5	5932.19	NaN	NaN	5102.46	NaN	6993.17	NaN	4546.65	25786.9	22554.3	20194.9	22401.2	52082.2
652	tr|Q7U6I6|Q7U6I6_SYNPX Uncharacterized protein OS=Synechococcus sp. (strain WH8102) OX=84588 GN=SYNW1352 PE=4 SV=1	Q7U6I6	9	2	0.999985	9724427	364869	98689.8	765563	2743617	1279146	372573	808690	107989	526515	996667	1129248	53393.7	569550	511009	1962829	125027	1885524	560299	1162113	349994	1476498	137751	2009768	49326.1	939191	868236	1775768	2589038	1941594
653	sp|Q7U807|DAPB_SYNPX 4-hydroxy-tetrahydrodipicolinate reductase OS=Synechococcus sp. (strain WH8102) OX=84588 GN=dapB PE=3 SV=1	Q7U807	29	5	0.999985	23041670	17208180	17752320	14209410	20618530	15650600	22844530	17071370	23283530	17935490	26607090	17299200	28385930	20842170	23809670	13102590	26567710	17374220	25473120	22558870	18709160	16523410	25547930	17403720	19487590	15376660	16424770	11856510	21909590	15448190
654	sp|Q7U6V9|SYFB_SYNPX Phenylalanine--tRNA ligase beta subunit OS=Synechococcus sp. (strain WH8102) OX=84588 GN=pheT PE=3 SV=1	Q7U6V9	87	17	0.999985	33059240	26207790	24245070	27807680	24469740	22353700	30959420	25546780	30164760	30150090	25651140	21335650	39623670	26917730	22353120	32514590	20755920	28290870	38001030	30900870	32028110	28905720	24852390	25625270	33073650	28630760	30762650	26959290	22227030	23367810
655	sp|Q7U4U6|CYB6_SYNPX Cytochrome b6 OS=Synechococcus sp. (strain WH8102) OX=84588 GN=petB PE=3 SV=1	Q7U4U6	25	4	0.999985	68422190	83932410	77366870	82583170	56766330	96471880	72269320	73431740	71718370	75118800	54639400	67591210	71302160	33434780	76919830	81627430	58933330	72989080	53239730	50788320	62035970	61703180	63793040	29234950	69912280	85677270	86117330	101983900	47092130	75908600
656	sp|Q7U8W7|ATPF_SYNPX ATP synthase subunit b OS=Synechococcus sp. (strain WH8102) OX=84588 GN=atpF PE=3 SV=1	Q7U8W7	17	8	0.999985	14472400	11393940	14177870	8653513	6016773	7016775	32511730	46581180	19411950	24340590	6037194	24313830	31013480	10119530	18949940	38687710	3380380	36119100	32808110	17564140	22384750	23955090	8267807	13889260	23202020	31912550	13519940	40869710	15029690	33638520
657	tr|Q7U3L2|Q7U3L2_SYNPX Dienelactone hydrolase family protein OS=Synechococcus sp. (strain WH8102) OX=84588 GN=SYNW2419 PE=4 SV=1	Q7U3L2	27	3	0.999985	244038	414458	415560	111373	390779	163533	310451	498720	211305	206867	207602	617217	216011	50254	117623	413708	48079.2	500644	303857	173650	198935	355253	181690	84249.4	227445	241161	326637	183770	122325	635936
658	tr|Q7U623|Q7U623_SYNPX YCII domain-containing protein OS=Synechococcus sp. (strain WH8102) OX=84588 GN=SYNW1517 PE=3 SV=1	Q7U623	10	2	0.999985	870382	45242.6	232945	67646.3	23911.2	469352	608150	590940	228595	191629	33827.6	76208.9	446954	72996.3	327574	259550	27572.5	1347.57	5227.81	32257.5	120168	26701.4	105621	6592.37	161959	444171	329676	414888	97000.7	681720
659	tr|Q7U7L7|Q7U7L7_SYNPX Possible LytR-membrane bound transcriptional regulator OS=Synechococcus sp. (strain WH8102) OX=84588 GN=SYNW0964 PE=3 SV=1	Q7U7L7	34	6	0.999984	138454	425760	972278	909469	1105457	356458	608014	1137868	2148207	3650679	3004708	1421699	1323190	3465979	2233665	2760199	492830	2070460	2014914	3248173	1169170	4614068	1076981	3436928	457072	693128	764132	1854094	181043	1121148
660	tr|Q7U5T7|Q7U5T7_SYNPX Putative circadian phase modifier CpmA homolog OS=Synechococcus sp. (strain WH8102) OX=84588 GN=SYNW1608 PE=4 SV=1	Q7U5T7	22	3	0.999984	517247	357946	481353	418208	949365	673783	515584	329225	709669	493070	1129755	943707	505354	383792	808436	465017	1073238	795486	412144	245118	492410	467384	973827	771306	462477	431207	764242	609575	910776	1219546
661	tr|Q7U7M1|Q7U7M1_SYNPX Uncharacterized protein OS=Synechococcus sp. (strain WH8102) OX=84588 GN=SYNW0960 PE=4 SV=1	Q7U7M1	27	3	0.999984	659979	1916203	1074650	1838915	920378	1688948	1302515	1761308	1870821	4514094	1894156	2888887	2244559	4488597	2049437	3749984	1594757	3543717	2525540	4298005	1893214	4615613	1456115	3735363	1487561	2308173	1449696	1830081	1249680	1765414
662	sp|Q7U795|RS2_SYNPX 30S ribosomal protein S2 OS=Synechococcus sp. (strain WH8102) OX=84588 GN=rpsB PE=3 SV=1	Q7U795	27	9	0.999984	69063440	56323550	65556980	45452720	49965240	26688010	56963560	61501010	70507080	43972180	53683370	30528970	106747400	70876150	67667620	38187490	58464080	20578160	98528250	71387230	73825520	47146090	67929050	41005000	81158000	54307870	63607910	41096180	37399140	23790330
663	tr|Q7U6T9|Q7U6T9_SYNPX Flavin_Reduct domain-containing protein OS=Synechococcus sp. (strain WH8102) OX=84588 GN=SYNW1247 PE=4 SV=1	Q7U6T9	17	3	0.999984	1273338	581037	749596	1257114	724638	1693135	528986	525294	2784841	3648167	2628331	2533681	2232785	3489872	2740429	3442680	2718098	4444441	833336	1937914	1824968	2503764	2266030	2078146	724565	1247028	846755	1171056	2115060	1557476
664	sp|Q7U8R4|KAIB_SYNPX Circadian clock protein KaiB OS=Synechococcus sp. (strain WH8102) OX=84588 GN=kaiB PE=3 SV=1	Q7U8R4	12	7	0.999983	18785930	7606595	16077950	25365390	32053330	35149330	18884000	11636680	16678170	24930770	28304390	31244860	15267130	7978606	24923490	19354280	31904320	30311800	13102980	11678810	24268270	25652270	32377370	23633520	14966550	12833840	29912880	23875110	45133650	57413890
665	tr|Q7U495|Q7U495_SYNPX Possible serine protease OS=Synechococcus sp. (strain WH8102) OX=84588 GN=SYNW2176 PE=3 SV=1	Q7U495	38	10	0.999983	1651236	12895520	4331099	7350394	9851517	11540620	2055855	10870070	4341221	10081650	14228490	15860690	3027405	20514180	5068120	9212215	12857870	17692660	2935080	16190760	4995087	12180290	11822510	28540150	1439597	12824100	3816825	6818461	26050830	13949600
666	tr|Q7U830|Q7U830_SYNPX Phosphoribosylformylglycinamidine synthase subunit PurS OS=Synechococcus sp. (strain WH8102) OX=84588 GN=purS PE=3 SV=1	Q7U830	10	3	0.999983	13157030	4170574	14895180	5551697	21687560	10688550	12734650	9526321	15130770	11458260	22499330	13730900	14764560	14925040	16085030	11013240	21373090	17312030	13999970	13429540	14947110	11860240	20402320	21287980	11439420	7080063	13426400	6708212	17341570	11676130
667	tr|Q7U843|Q7U843_SYNPX Uncharacterized protein OS=Synechococcus sp. (strain WH8102) OX=84588 GN=SYNW0781 PE=4 SV=1	Q7U843	19	2	0.999983	1482593	2320999	1350134	2352352	872095	1735771	1648023	2126850	1746595	1732507	1392542	2156101	2212741	3585232	1493072	1878849	1108950	1636774	2395509	2338385	1911902	3179124	455106	3653590	1689245	2270191	1334906	2022805	1281020	1912924
668	tr|Q7U7S0|Q7U7S0_SYNPX Uncharacterized protein OS=Synechococcus sp. (strain WH8102) OX=84588 GN=SYNW0911 PE=4 SV=1	Q7U7S0	12	2	0.999982	3726916	2879374	4522443	3404613	4834913	3941397	6944507	6444006	7624430	10534900	7643482	5707700	9216707	7699114	7525600	10603540	8715587	8967483	6845773	7619928	7346029	7066394	6374522	8065300	5556710	4910410	7803487	2985588	4215474	6329087
669	tr|Q7U5J2|Q7U5J2_SYNPX Possible carbon dioxide concentrating mechanism protein CcmK OS=Synechococcus sp. (strain WH8102) OX=84588 GN=ccmK2 PE=4 SV=1	Q7U5J2	18	2	0.999982	NaN	NaN	NaN	NaN	NaN	NaN	NaN	NaN	NaN	NaN	NaN	NaN	NaN	NaN	NaN	NaN	NaN	NaN	NaN	NaN	NaN	NaN	NaN	NaN	NaN	NaN	NaN	NaN	NaN	NaN
670	tr|Q7U8L8|Q7U8L8_SYNPX Possible N-terminal part of IF-2 OS=Synechococcus sp. (strain WH8102) OX=84588 GN=SYNW0598 PE=4 SV=1	Q7U8L8	49	4	0.999982	19396910	11941040	11379640	10664170	10099040	11087850	15888950	10640040	12834060	9227946	11191960	5039360	17816780	12921300	12069090	10345620	11365870	9053424	18256110	14288590	13001980	12412620	11612230	12208450	11572680	9108931	8999589	7638775	8274846	6609295
671	tr|Q7U9C0|Q7U9C0_SYNPX Peptide methionine sulfoxide reductase MsrB OS=Synechococcus sp. (strain WH8102) OX=84588 GN=msrB PE=3 SV=1	Q7U9C0	15	4	0.999982	9592297	8702219	5419773	7124112	2513912	4979005	9039121	8199203	6050938	9959983	4382936	6047052	9732117	11572140	4422240	6184731	2987356	5716248	8238095	9541238	5523164	8167091	3808871	7374977	8011418	7896380	6428121	6639764	4096653	5395691
672	sp|Q7U7F1|RS15_SYNPX 30S ribosomal protein S15 OS=Synechococcus sp. (strain WH8102) OX=84588 GN=rpsO PE=3 SV=1	Q7U7F1	10	2	0.999981	32202620	19546690	20467500	14681980	16735400	14217520	23849670	16674070	21493720	15323910	16703020	10374930	29980510	22975280	21934650	15442150	17661730	11484890	30792960	23718010	20045160	14643960	24668100	11793530	26061410	19791520	19437180	13565710	20248890	9920594
673	tr|Q7U8V4|Q7U8V4_SYNPX Uncharacterized protein OS=Synechococcus sp. (strain WH8102) OX=84588 GN=SYNW0505 PE=4 SV=1	Q7U8V4	36	4	0.999981	1526833	1717132	2307613	2442948	2956472	2056269	1771949	1590621	2919803	3568012	3795254	2738588	2810508	3888800	2946096	2988563	3394848	4146699	3422153	3095857	3248893	4722629	2811162	5309904	1931117	1681929	1823786	1835397	2127880	3240906
674	tr|Q7U4N2|Q7U4N2_SYNPX Conserved hypothetical OS=Synechococcus sp. (strain WH8102) OX=84588 GN=SYNW2035 PE=4 SV=1	Q7U4N2	9	2	0.999981	957419	44964.2	357566	101236	489056	85999.3	1770522	1397735	868136	599028	743248	799354	1804063	940482	751884	1204901	919304	1702242	1725556	701228	551074	615386	511580	1739732	1361223	224040	932671	146577	555774	575122
675	sp|Q7U9J4|LEUC_SYNPX 3-isopropylmalate dehydratase large subunit OS=Synechococcus sp. (strain WH8102) OX=84588 GN=leuC PE=3 SV=1	Q7U9J4	50	4	0.999981	8084929	4071170	2373596	3106207	2395062	3483062	6474395	1612818	4253669	1782889	2742328	2277444	5001464	3499979	2861809	1399979	1536515	1058375	3634789	2980332	3318813	1099685	3660476	1913830	6762358	4612032	5150481	3642491	6874471	3835662
676	tr|Q7U3W2|Q7U3W2_SYNPX Para-aminobenzoate synthase component II OS=Synechococcus sp. (strain WH8102) OX=84588 GN=pabA PE=4 SV=1	Q7U3W2	22	2	0.999981	9391922	7591669	9939794	9301890	13389880	12250680	8838056	7711203	14383170	10565220	16469500	12752270	11965990	10431170	13610790	10507120	15449750	13383740	11091690	9751402	13607970	10333850	15116590	15036820	8144758	7581864	11197390	8665873	14587260	12420990
677	tr|Q7U8C7|Q7U8C7_SYNPX NAD(P) transhydrogenase subunit beta OS=Synechococcus sp. (strain WH8102) OX=84588 GN=pntB PE=3 SV=1	Q7U8C7	48	5	0.99998	3297253	5788660	5270587	5333955	3064402	2692143	6458052	5731004	3130719	605955	1451811	2368683	1956181	434212	3227454	714504	2059197	613636	1341942	469680	2401160	390080	2854225	81918.9	5536419	5974170	4166611	4919012	1958519	2375063
678	sp|Q7U5L3|MURE_SYNPX UDP-N-acetylmuramoyl-L-alanyl-D-glutamate--2,6-diaminopimelate ligase OS=Synechococcus sp. (strain WH8102) OX=84588 GN=murE PE=3 SV=1	Q7U5L3	53	6	0.99998	866226	806545	1379511	1236545	1468381	2560784	898755	596116	1454237	1838120	1851872	2734520	861057	445079	1948143	1579089	1752138	2761269	843350	606120	1189695	1211160	1355283	681654	837916	756719	1728514	1326299	1878253	2903036
679	tr|Q7U8U6|Q7U8U6_SYNPX Uncharacterized protein OS=Synechococcus sp. (strain WH8102) OX=84588 GN=SYNW0515 PE=4 SV=1	Q7U8U6	26	2	0.999979	2729058	4304135	3128066	3016714	3294387	5160897	3261567	5129667	4017816	5110262	3458171	3897991	4078284	6558469	4035736	4354243	4583434	5016170	2345181	4767025	3840715	4337733	3586417	4591291	2510081	4264967	3490956	3598171	4473900	5428594
680	sp|Q7U669|PSBA2_SYNPX Photosystem II protein D1 2 OS=Synechococcus sp. (strain WH8102) OX=84588 GN=psbA2 PE=3 SV=1	Q7U669	39	5	0.999979	4923053	992115	573763	1721220	203480	4667333	2339461	607250	242466	208948	74991.3	1177588	2446198	996477	21403.3	453792	69505.1	20169.8	640114	1165918	1362997	250521	389787	14833	3675296	1682601	2265483	2072900	4215433	905823
681	tr|Q7U8B7|Q7U8B7_SYNPX Ribosome-binding ATPase YchF OS=Synechococcus sp. (strain WH8102) OX=84588 GN=ychF PE=3 SV=1	Q7U8B7	39	10	0.999978	26148260	25344210	32500350	25873020	36959590	29708930	25486380	24547970	34424570	28791560	38698040	32634760	34835860	33026880	34408630	27574610	34793540	34760290	37797420	31461770	39913960	29207840	26446840	38089710	28456360	28984820	32869870	25088300	24908360	22367480
682	tr|Q7U5J5|Q7U5J5_SYNPX Putative CO2 hydration protein ChpX OS=Synechococcus sp. (strain WH8102) OX=84588 GN=chpX PE=4 SV=1	Q7U5J5	43	5	0.999978	1643322	2334030	3464354	3427534	5210500	3805748	1830684	2207158	4590051	2264542	6135924	4864823	2390292	2318022	3751356	2187998	4671860	1761610	3538615	2232927	5496625	3341515	5835819	5110716	2796696	2516627	3243771	4397541	4737035	6338698
683	tr|Q7U9B4|Q7U9B4_SYNPX DUF883_C domain-containing protein OS=Synechococcus sp. (strain WH8102) OX=84588 GN=SYNW0344 PE=4 SV=1	Q7U9B4	15	6	0.999978	26645350	19345000	24969780	22355910	19935950	24424730	26934170	21503920	28010410	32818450	29797820	28097370	30196500	21136760	30259330	26007300	29628050	35101780	24582410	24162450	24680230	26131070	21982050	14108900	27167170	23993210	26821640	19861010	21470350	27350690
684	tr|Q7UA81|Q7UA81_SYNPX Peptide-methionine (R)-S-oxide reductase OS=Synechococcus sp. (strain WH8102) OX=84588 GN=SYNW0016 PE=4 SV=1	Q7UA81	19	5	0.999978	3720040	3076383	5799519	5020291	5878417	3634493	2746031	3602650	5256168	5977345	6462527	4573114	3181865	4385670	5488935	5560683	5392825	5424161	4150010	4590233	5798341	5467294	5512248	4249062	3736984	4257140	5649467	4420133	4296887	4314222
685	tr|Q7UA10|Q7UA10_SYNPX HTH gntR-type domain-containing protein OS=Synechococcus sp. (strain WH8102) OX=84588 GN=SYNW0091 PE=4 SV=1	Q7UA10	37	4	0.999977	18039210	20540230	23391580	26023160	20637010	27668170	21566980	19823280	28981130	16551060	21518940	28013490	17648040	14390230	26839940	14402050	22025510	13551800	12009990	11992290	23445760	16545340	22900060	16309230	19489370	19117440	25849480	24225760	24422050	25687980
686	tr|Q7U608|Q7U608_SYNPX Probable glutathione reductase (NADPH) OS=Synechococcus sp. (strain WH8102) OX=84588 GN=gshR PE=3 SV=1	Q7U608	48	7	0.999977	31018210	43245040	33963690	45542340	33908620	41795320	30682910	39659320	28206290	18587350	23876080	40780290	23906250	11186310	29220380	21255030	28207250	19404110	18660310	14840070	24526340	19043820	29441200	13912020	28492530	36490440	34217880	39817830	35071150	37976210
687	sp|Q7U8T1|MURD_SYNPX UDP-N-acetylmuramoylalanine--D-glutamate ligase OS=Synechococcus sp. (strain WH8102) OX=84588 GN=murD PE=3 SV=1	Q7U8T1	50	4	0.999977	298002	143666	144126	126578	126875	101301	152057	84467.2	114091	194737	82916.9	60375.7	140450	378449	141234	167162	26314.3	111019	158273	307493	59678.4	139701	27875.7	162041	106528	64834.4	110428	66428.6	19141.5	39637.8
688	tr|Q7U4Q2|Q7U4Q2_SYNPX Uncharacterized protein OS=Synechococcus sp. (strain WH8102) OX=84588 GN=SYNW2015 PE=4 SV=1	Q7U4Q2	16	2	0.999977	1319082	2003236	1801215	2175642	850795	1108830	932993	2501698	3101171	3797542	1823654	1770395	2511666	2355669	2532963	3568702	1891261	3119406	1955496	3291780	2396438	3478006	2034760	1385049	1220859	2047356	220512	1261961	1233736	737241
689	sp|Q7U5L9|LEPA_SYNPX Elongation factor 4 OS=Synechococcus sp. (strain WH8102) OX=84588 GN=lepA PE=3 SV=1	Q7U5L9	67	12	0.999976	8793908	6453267	11087310	6786226	12744220	8164366	7467720	4961630	7417872	8375851	11840760	7165328	4619613	604985	11629320	10123400	15427630	10172720	6002751	8520587	6944721	1508426	12619120	6739454	9609638	8358580	10403310	7235316	12051590	8028448
690	sp|Q7U3P1|DNLJ_SYNPX DNA ligase OS=Synechococcus sp. (strain WH8102) OX=84588 GN=ligA PE=3 SV=1	Q7U3P1	73	12	0.999975	1379493	959077	1377851	921267	1279788	585722	1095916	516654	1091546	777718	1174901	627149	929562	1277508	1361652	1008830	1058709	1148543	1507405	859326	1144101	658904	597054	871718	1404747	752959	1456553	860072	752626	849193
691	sp|Q7U8C3|DXR_SYNPX 1-deoxy-D-xylulose 5-phosphate reductoisomerase OS=Synechococcus sp. (strain WH8102) OX=84588 GN=dxr PE=3 SV=1	Q7U8C3	44	12	0.999975	1643870	2627431	755958	1711953	790720	1583969	1540684	2425991	620518	429070	764402	1522406	1011455	1331029	812183	389996	1128977	508921	649432	549741	409745	337772	931446	491268	1250601	2535723	936813	2406658	1117869	1672894
692	tr|Q7U9C1|Q7U9C1_SYNPX Lipid-A-disaccharide synthase OS=Synechococcus sp. (strain WH8102) OX=84588 GN=SYNW0337 PE=4 SV=1	Q7U9C1	46	3	0.999975	565187	693229	601794	448241	833916	596003	760211	526183	937369	1020028	1255898	682400	1741255	1939204	707681	880616	936497	1095975	1058234	1921384	1380805	1456449	1063474	2667829	806889	657455	842778	611341	1026369	851456
693	tr|Q7U5I7|Q7U5I7_SYNPX Ham1 protein homolog OS=Synechococcus sp. (strain WH8102) OX=84588 GN=ham1 PE=3 SV=1	Q7U5I7	21	5	0.999974	3635052	3127970	5095426	3682312	5606361	2618305	3661763	2661749	5057691	2503022	6811293	4110394	5619198	3313668	5979104	4091164	6226272	5024195	5102855	3528176	3794291	3191308	4883752	6562777	4858722	2438904	4711178	3383997	5121069	2509762
694	sp|Q7U9K2|SFSA_SYNPX Sugar fermentation stimulation protein homolog OS=Synechococcus sp. (strain WH8102) OX=84588 GN=sfsA PE=3 SV=1	Q7U9K2	28	2	0.999974	2785.07	10013.6	10783.1	1786.52	22762.6	9256.36	4480.08	3524.42	NaN	526.191	11891.1	16583.4	NaN	NaN	NaN	1245.91	NaN	NaN	4838.21	NaN	3685.51	NaN	NaN	NaN	9760.73	6501.8	7664.53	5822.8	17492.2	6064.42
695	tr|Q7U9J9|Q7U9J9_SYNPX Uncharacterized protein OS=Synechococcus sp. (strain WH8102) OX=84588 GN=SYNW0257 PE=4 SV=1	Q7U9J9	11	2	0.999974	2846207	2288777	3084155	1623972	2586623	1696695	3555365	3920030	4064971	2995968	5476276	4597269	5683093	5669090	4230158	4201344	5204165	5146394	5316549	3703429	5208183	4051755	4549536	10645440	3785116	2504221	3445165	1564252	2662231	3780224
696	tr|Q7U658|Q7U658_SYNPX Putative NADH dehydrogenase I chain 4 (Or M) OS=Synechococcus sp. (strain WH8102) OX=84588 GN=ndhD3 PE=3 SV=1	Q7U658	56	3	0.999974	4503495	3022453	3614857	2148697	1018018	870063	4396566	1725341	1570124	98725.4	310161	242361	1667899	223991	1661703	312637	551181	83431.5	1041455	318280	723991	247756	977916	45935.5	5063342	2343744	2893455	2053187	93834.9	174719
697	sp|Q7TTS8|RBFA_SYNPX Ribosome-binding factor A OS=Synechococcus sp. (strain WH8102) OX=84588 GN=rbfA PE=3 SV=1	Q7TTS8	15	5	0.999974	3619619	3783114	4869472	2867005	5410938	2604911	3754034	3337478	3687588	1428377	3998370	4199315	2768962	1603485	3770582	1240752	3872150	1578133	3018513	1440216	3320621	1272188	3066745	2142829	4317966	3218413	3944856	2567041	4392508	3825602
698	sp|Q7U4U1|MINE_SYNPX Cell division topological specificity factor OS=Synechococcus sp. (strain WH8102) OX=84588 GN=minE PE=3 SV=1	Q7U4U1	10	4	0.999973	18717130	3065496	11134460	3569478	12399690	8084636	20831950	10848800	13143210	3382771	8991589	14061870	10967950	3815258	11831350	2952744	18019220	10261130	6384588	3094178	10426200	3684003	11368720	4716473	17814920	7289330	21513670	6762046	14804020	14636130
699	tr|Q7TTT2|Q7TTT2_SYNPX Bilin biosynthesis protein MpeU (PBS lyase HEAT-like repeat) OS=Synechococcus sp. (strain WH8102) OX=84588 GN=mpeU PE=3 SV=1	Q7TTT2	32	4	0.999973	6909605	8011568	2373945	5001519	2684424	3191199	6489932	7317982	4069780	5159905	3544082	3951454	8391361	8095615	4916452	3438559	486100	3019653	8401751	8189522	4256467	4677789	3857243	2641657	8037542	7493131	3911547	5091467	2505742	3168474
700	sp|Q7U3P8|MNMG_SYNPX tRNA uridine 5-carboxymethylaminomethyl modification enzyme MnmG OS=Synechococcus sp. (strain WH8102) OX=84588 GN=mnmG PE=3 SV=1	Q7U3P8	70	8	0.999973	3717921	4403363	2693204	3728291	2273042	2893986	3576092	4172599	3858683	5118404	3728598	3622569	4981061	6957535	3424039	5557131	2401954	5353569	6078458	6498060	3479702	5470014	2584076	5618081	4010874	4744619	2869613	3641344	2282082	3481234
701	tr|Q7U732|Q7U732_SYNPX Possible ABC transporter, ATP-binding component OS=Synechococcus sp. (strain WH8102) OX=84588 GN=SYNW1154 PE=4 SV=1	Q7U732	23	2	0.999973	261812	256037	62771.3	149486	562433	279641	490287	531354	642310	257521	1284200	1133011	953825	176424	684580	504659	850116	1056889	1217930	154947	481278	212574	648022	149097	440389	466837	363691	280956	621715	606296
702	tr|Q7U7C2|Q7U7C2_SYNPX Uncharacterized protein OS=Synechococcus sp. (strain WH8102) OX=84588 GN=SYNW1063 PE=3 SV=1	Q7U7C2	36	2	0.999973	2602073	2060017	2316445	2024829	2133527	1970226	1790456	1448569	1953556	1620945	2156942	1838600	1746319	1516122	1990380	1471602	1845681	1718211	1864917	1796590	2078879	1639830	1776769	1432523	2092977	1721083	2355831	1697709	919442	1570905
703	tr|Q7U3T0|Q7U3T0_SYNPX Possible kinase OS=Synechococcus sp. (strain WH8102) OX=84588 GN=SYNW2349 PE=4 SV=1	Q7U3T0	61	6	0.999972	11991650	5303804	6692461	6550827	13487900	10892030	10706450	7740460	8936159	8989842	13346990	14737560	13283590	7066774	9041543	10272230	17971820	17128520	13027450	7912184	9967958	9311485	12925640	16979320	10848020	6649963	12427430	7530022	19191220	16863260
704	tr|Q7U7G8|Q7U7G8_SYNPX Possible DNA polymerase III, epsilon subunit OS=Synechococcus sp. (strain WH8102) OX=84588 GN=dnaQ PE=4 SV=1	Q7U7G8	29	2	0.999972	84214.3	140749	269713	256472	527728	457699	76016.9	149104	242660	161091	605199	586597	36724.7	10998.2	324437	76266.1	356353	358675	32185.7	5183.95	218060	69919	414106	28922.6	79758.8	132447	185271	248838	270951	604709
705	tr|Q7U3C7|Q7U3C7_SYNPX Uncharacterized protein OS=Synechococcus sp. (strain WH8102) OX=84588 GN=SYNW2505 PE=4 SV=1	Q7U3C7	16	7	0.999971	65732050	56485060	55090410	62412950	46350180	82068670	55116360	59604240	43034680	63958420	34382340	54775870	47571750	56242900	39646390	62101660	39831610	56939610	39446010	65520350	42076040	45957600	50295160	44437720	51732640	63533860	54027280	71701280	50620360	64617970
706	tr|Q7U4V9|Q7U4V9_SYNPX Putative glycerol-3-phosphate dehydrogenase OS=Synechococcus sp. (strain WH8102) OX=84588 GN=SYNW1954 PE=3 SV=1	Q7U4V9	57	8	0.999971	1679772	2221519	4404408	3813206	4409885	3043309	1544700	2167978	2680728	993301	3079651	3166767	772866	187718	3363106	2109158	3789487	2403711	682195	197604	2115615	541410	2705043	163945	1244309	2261280	3471833	3253616	1628561	3393786
707	tr|Q7U475|Q7U475_SYNPX Elp3 domain-containing protein OS=Synechococcus sp. (strain WH8102) OX=84588 GN=SYNW2196 PE=4 SV=1	Q7U475	60	6	0.999971	6665782	5645685	3218116	2968005	1024871	1220460	5977726	5908234	2964761	3411824	870227	1098011	6330393	8201535	2560772	2398496	660211	1958988	7133450	6611502	3603662	3896057	600921	2236866	5209584	4425402	2019647	2314934	837260	848686
708	tr|Q7U517|Q7U517_SYNPX Zinc metalloprotease OS=Synechococcus sp. (strain WH8102) OX=84588 GN=SYNW1895 PE=3 SV=1	Q7U517	38	3	0.999971	5953883	4354664	3598594	2491358	2787334	1999917	6161294	3605942	3517141	4100181	3404329	1755940	7170782	6301691	4048931	3816649	2823988	2331863	8003875	6267046	3543055	4000737	2820282	2652137	5526197	3935827	4225307	2738922	2031534	1599920
709	tr|Q7U860|Q7U860_SYNPX Uncharacterized protein OS=Synechococcus sp. (strain WH8102) OX=84588 GN=SYNW0764 PE=4 SV=1	Q7U860	23	2	0.999971	19976.7	3558.75	47142.6	11005.6	25557.4	9948.35	16854.1	8552.66	19544.3	13379.5	10243.5	3746.38	11026.4	NaN	5721.06	16835.3	25944.1	116046	21970.3	9520.91	13761.4	9899.3	14178.6	NaN	34557.5	11927.4	16834.9	10475.8	29014	33674.9
710	tr|Q7U6C6|Q7U6C6_SYNPX Putative agmatine ureohydrolase OS=Synechococcus sp. (strain WH8102) OX=84588 GN=SYNW1412 PE=3 SV=1	Q7U6C6	47	2	0.999971	2499345	255141	1606703	437479	2269752	1024088	2814229	166998	1705031	653875	1409217	1408371	2871444	313177	2055729	570179	1751479	955903	1848583	84093.7	1292980	491989	1286136	230643	2043810	144641	1940577	495465	708822	1621164
711	tr|Q7TTX3|Q7TTX3_SYNPX Adenylosuccinate lyase OS=Synechococcus sp. (strain WH8102) OX=84588 GN=purB PE=3 SV=1	Q7TTX3	48	12	0.999971	50826750	36320720	33156590	30893850	33975630	33555710	54854050	34300560	33500410	17240580	33254000	27240170	47307040	25817930	30222900	22496490	31393070	22612180	39644870	25916030	29022680	22028900	34418000	18899640	47745520	33100720	39138840	28801360	38945260	30350200
712	tr|Q7U8U4|Q7U8U4_SYNPX Uncharacterized protein OS=Synechococcus sp. (strain WH8102) OX=84588 GN=SYNW0517 PE=4 SV=1	Q7U8U4	40	6	0.99997	926735	1938384	1261871	1524192	806238	1124784	943932	1453676	2307646	2959219	2012303	2013275	1574355	2128936	2418300	2491720	1591949	2955099	2384876	2714501	1566779	3224511	1185368	1612092	1156207	1499167	1505094	1579866	1195026	1649890
713	tr|Q7U667|Q7U667_SYNPX Putative cation efflux transporter (CDF family) OS=Synechococcus sp. (strain WH8102) OX=84588 GN=SYNW1472 PE=4 SV=1	Q7U667	34	3	0.99997	1187909	1566351	1148374	2400942	1554243	3098295	1017435	1135646	757759	667330	661663	3048840	486224	14817.1	1209302	1332605	1132570	1968723	175305	109228	470030	218850	992022	118360	817403	1377305	1236698	1903356	974432	3272116
714	Group of sp|Q7TTJ7|PSBA1_SYNPX Photosystem II protein D1 1 OS=Synechococcus sp. (strain WH8102) OX=84588 GN=psbA1 PE=3 SV=1	Q7TTJ7	39	5	0.99997	24902560	14046010	15226970	21292260	7946669	25836000	21181130	10725620	26502740	18616090	8240357	10327490	20745400	19079150	17581530	19125800	12270900	13233350	14890220	22248660	20316660	16085240	16567060	16798310	21568780	16117240	27354840	24963670	18349100	20078490
715	tr|Q7U766|Q7U766_SYNPX 6-phosphogluconolactonase OS=Synechococcus sp. (strain WH8102) OX=84588 GN=pgl PE=3 SV=1	Q7U766	25	7	0.999969	11969400	44152490	30187290	35951970	30478700	20085300	15691150	40824010	39319440	56330220	24012000	26047280	11731820	51469080	30708080	56624650	24110990	36176530	17333140	56776800	34727480	53641190	24131430	36753120	18140440	49858870	22567640	45132560	25158810	22083000
716	sp|Q7U4N8|PUR5_SYNPX Phosphoribosylformylglycinamidine cyclo-ligase OS=Synechococcus sp. (strain WH8102) OX=84588 GN=purM PE=3 SV=1	Q7U4N8	36	2	0.999967	1918532	364170	1944194	366498	3375428	2146679	2066905	913708	917241	1341849	3899425	1911606	963050	506686	398352	1113449	1327181	2443498	1756484	422328	1690521	881692	2503698	1305865	2471844	1474747	2462377	1769332	4256159	2817964
717	tr|Q7U6B9|Q7U6B9_SYNPX Uncharacterized protein OS=Synechococcus sp. (strain WH8102) OX=84588 GN=SYNW1420 PE=4 SV=1	Q7U6B9	18	3	0.999967	32336440	3653329	44533460	4418032	34646170	13471860	29860700	4207022	21229090	3010725	16841890	9518950	22116530	2805772	29157470	2264570	34340310	6084488	12129700	3204739	26793890	3760742	27441680	4963973	21652110	3213639	33432440	3017062	28701070	9882533
718	tr|Q7U6N0|Q7U6N0_SYNPX N5-carboxyaminoimidazole ribonucleotide synthase OS=Synechococcus sp. (strain WH8102) OX=84588 GN=purK PE=3 SV=1	Q7U6N0	44	6	0.999966	5153190	4891356	5169454	6230395	4229322	5578925	4080859	6210077	5029737	6134516	4275554	5194894	4771576	5402485	4953291	6175577	4620907	6443405	3813825	4398343	4821141	5216378	3422036	4828488	3802152	5005606	3757213	4499062	2479915	5726311
719	tr|Q7U870|Q7U870_SYNPX Conserved hypothetical OS=Synechococcus sp. (strain WH8102) OX=84588 GN=SYNW0754 PE=4 SV=1	Q7U870	23	3	0.999966	6090938	6848683	5231515	5033184	6337139	6196898	5306582	6646941	4462945	4155340	5159163	5701963	4867168	4532872	5227518	3604743	5140481	4063842	5853319	4737181	4464944	3889069	2668599	3631203	5325107	5350766	5041358	4949746	3992995	6195333
720	tr|Q7U6Q7|Q7U6Q7_SYNPX Putative glucosyl-glycerol-phosphate synthase [UI:98406036] OS=Synechococcus sp. (strain WH8102) OX=84588 GN=ggpS PE=3 SV=1	Q7U6Q7	56	10	0.999965	24283890	16105230	23243780	12024270	15661550	12514060	18694170	13557000	25992600	11424870	14930720	10611830	21594610	16852060	22418150	10757070	13989820	8874618	23686620	17496240	22356750	10312950	12637570	9335029	26620240	14407490	18526820	11309050	8002047	9222092
721	sp|Q7U4P7|PEBA_SYNPX 15,16-dihydrobiliverdin:ferredoxin oxidoreductase OS=Synechococcus sp. (strain WH8102) OX=84588 GN=pebA PE=3 SV=1	Q7U4P7	27	5	0.999965	2197259	1687714	2010370	929518	2214241	1000671	1848007	1703308	1486722	2272026	2952439	1360370	2609239	6059740	2358047	1421490	3137932	1884078	3483119	2854222	2341214	1596889	2775122	1746204	2643944	2117541	1883451	1242536	2102102	1387251
722	tr|Q7U5H2|Q7U5H2_SYNPX Putative short-chain dehydrogenase OS=Synechococcus sp. (strain WH8102) OX=84588 GN=SYNW1735 PE=3 SV=1	Q7U5H2	25	2	0.999965	2887495	1449732	2223274	1421404	2106307	2248315	1956999	816750	1038352	18510.6	906654	849461	244813	9065.7	594941	20474.9	1505375	29650.4	45958.2	5805.76	681940	9912.43	1536824	NaN	1719853	1416013	3736073	1226576	3707416	1089326
723	tr|Q7U7Y5|Q7U7Y5_SYNPX ABC transporter for amino acids, ATP binding component OS=Synechococcus sp. (strain WH8102) OX=84588 GN=SYNW0843 PE=4 SV=1	Q7U7Y5	27	3	0.999964	351359	281177	200809	328238	151480	612052	441476	144564	157784	770864	1209265	432461	137401	15420.4	725414	838923	211051	135752	22815.2	109124	95059.9	37467.9	619305	8986.41	455874	461192	515565	401430	524840	424290
724	tr|Q7U582|Q7U582_SYNPX Uncharacterized protein OS=Synechococcus sp. (strain WH8102) OX=84588 GN=SYNW1825 PE=4 SV=1	Q7U582	7	3	0.999964	52608970	28483900	44689950	29343190	47445880	35243040	54377740	34513470	48596180	24180820	35711480	34979430	43824590	30807370	40490200	21299650	42406210	24905160	35862950	24957610	40867380	22220070	52686020	26277140	51276230	41146660	48175480	35847440	62559360	42353450
725	tr|Q7U9H9|Q7U9H9_SYNPX Alternative thymidylate synthase OS=Synechococcus sp. (strain WH8102) OX=84588 GN=thyX PE=4 SV=1	Q7U9H9	28	4	0.999964	676912	968182	2276209	2594200	1711544	3252327	1116856	1334671	1213265	403150	1454899	2518592	517770	283952	1772782	779996	1920869	308546	824529	497492	1044933	536202	1585265	450067	950916	1229408	2100279	2726991	2803275	3376893
726	tr|Q7U6K5|Q7U6K5_SYNPX Conserved hypothetical OS=Synechococcus sp. (strain WH8102) OX=84588 GN=SYNW1333 PE=4 SV=1	Q7U6K5	26	4	0.999963	2997541	6988634	1301117	6198354	1210725	2803173	3956698	10505480	2430400	11042280	1191591	7465482	5786582	11947920	1574325	3240429	748554	6702999	6046010	9206027	2317292	11737450	594523	13463430	3894021	6494551	2195491	7996610	76136.8	7810833
727	tr|Q7U8Z2|Q7U8Z2_SYNPX HEPN domain-containing protein OS=Synechococcus sp. (strain WH8102) OX=84588 GN=SYNW0467 PE=4 SV=1	Q7U8Z2	15	2	0.999963	1012215	3426.57	53475.2	2622.86	309473	17795.7	1728362	345449	1198374	545237	1284695	1065336	1956868	1660330	1316696	370486	244667	1711438	2933021	847824	1586223	1256057	580541	5382295	1362859	8164.83	1373905	50304.6	1096087	990953
728	tr|Q7U9X6|Q7U9X6_SYNPX Two-component response regulator OS=Synechococcus sp. (strain WH8102) OX=84588 GN=SYNW0126 PE=4 SV=1	Q7U9X6	28	4	0.999963	1331271	549809	1566793	985699	1955386	1096553	1730431	629767	2294785	240061	2891121	1799158	322948	34795.3	61914	552914	1554082	781766	258992	211181	1557233	712041	4670850	249647	850001	1275627	2094870	2255005	3666671	1939129
729	sp|Q7U6R1|HISZ_SYNPX ATP phosphoribosyltransferase regulatory subunit OS=Synechococcus sp. (strain WH8102) OX=84588 GN=hisZ PE=3 SV=2	Q7U6R1	43	10	0.999963	19018810	17715640	16951330	16191310	21367930	18038670	18055000	17251800	16634120	14535030	21698380	20387250	19733370	16199810	18969510	14283610	23683500	20376750	21998880	16486800	16416030	13050980	20556930	14290080	19977200	16563640	18324010	15981400	24779120	17390230
730	tr|Q7TTV6|Q7TTV6_SYNPX UDP-N-acetylmuramoyl-tripeptide--D-alanyl-D-alanine ligase OS=Synechococcus sp. (strain WH8102) OX=84588 GN=murF PE=3 SV=1	Q7TTV6	47	3	0.999962	568186	680189	434965	651739	826818	742604	897594	660288	1144354	614693	1607940	1431482	1225926	34361.9	1303524	829796	1299817	1107251	1132096	155109	1139040	298878	959235	12232.8	799966	565014	936161	684344	881762	1195680
731	tr|Q7U7A7|Q7U7A7_SYNPX G domain-containing protein OS=Synechococcus sp. (strain WH8102) OX=84588 GN=SYNW1078 PE=4 SV=1	Q7U7A7	58	3	0.999961	174103	129521	226510	165553	425143	142926	176586	266597	375715	702201	1239718	419415	345336	748995	112121	51390.7	79826.7	131923	521854	154994	335749	633985	866702	1943059	121859	82375.2	121471	147829	163518	811177
732	tr|Q7U3J6|Q7U3J6_SYNPX Uncharacterized protein OS=Synechococcus sp. (strain WH8102) OX=84588 GN=SYNW2436 PE=4 SV=1	Q7U3J6	47	7	0.999959	4533953	239165	11313460	581954	5478255	3477395	6779486	167252	11436330	924110	11742840	7610588	7892687	291778	8123556	798054	7491157	3985724	10961650	321109	11450150	495551	8610352	5853062	9068496	238638	9094940	443154	7804043	8193137
733	tr|Q7U6U9|Q7U6U9_SYNPX Uncharacterized protein OS=Synechococcus sp. (strain WH8102) OX=84588 GN=SYNW1237 PE=4 SV=1	Q7U6U9	10	3	0.999959	9681866	1438720	6256431	2204659	4525284	2415314	11659670	3274265	3198731	127817	985652	2935512	2483395	44007.2	2961211	507623	2562308	552208	1356553	295181	2648104	129302	2068946	93195.9	9931907	2658708	11419060	3312078	3942289	3573984
734	tr|Q7U7R4|Q7U7R4_SYNPX DNA helicase OS=Synechococcus sp. (strain WH8102) OX=84588 GN=recB PE=3 SV=1	Q7U7R4	132	5	0.999959	453455	606514	292644	597574	268795	362966	425386	565283	371593	747752	303271	506708	508507	1129766	343782	887005	308520	515865	828203	1086998	298484	1059598	202368	646136	449134	578033	390498	600161	34696	450693
735	tr|Q7U6T4|Q7U6T4_SYNPX DUF1995 domain-containing protein OS=Synechococcus sp. (strain WH8102) OX=84588 GN=SYNW1252 PE=4 SV=1	Q7U6T4	25	2	0.999959	1886.49	1702.6	12744.7	1505.91	12776.9	NaN	1323.06	1089.05	NaN	17089.6	2082.17	NaN	1466.07	3900.86	5416.64	23941.5	6433.59	15051.2	NaN	11085.2	NaN	NaN	NaN	NaN	NaN	2051.39	2491.08	1187.9	NaN	1502.68
736	sp|Q7U5R6|MURA_SYNPX UDP-N-acetylglucosamine 1-carboxyvinyltransferase OS=Synechococcus sp. (strain WH8102) OX=84588 GN=murA PE=3 SV=1	Q7U5R6	45	3	0.999958	6298177	4423109	5002541	5518170	4633079	3279302	6607757	4506468	5085701	6036121	4503406	3652419	7223116	5942030	6100670	5959409	4359505	5222418	8025505	6573594	6141046	6705207	4954471	6663967	5929029	5429470	5066189	5957224	4931390	3660159
737	tr|Q7U9T4|Q7U9T4_SYNPX 5'-methylthioadenosine/S-adenosylhomocysteine nucleosidase OS=Synechococcus sp. (strain WH8102) OX=84588 GN=pfs PE=4 SV=1	Q7U9T4	26	2	0.999958	827079	190487	693740	258010	1172693	687742	782324	503003	794001	430064	1310121	999113	782068	152863	985808	770870	1518583	1556606	1065647	240972	887728	351267	967476	340281	654247	398114	1101944	424686	1207714	1037642
738	tr|Q7U7M7|Q7U7M7_SYNPX Uncharacterized protein OS=Synechococcus sp. (strain WH8102) OX=84588 GN=SYNW0954 PE=4 SV=1	Q7U7M7	18	5	0.999957	5079802	3201085	6177958	5689205	5591306	4799761	4068619	5181729	7445852	7534016	5896038	6432350	4672091	2117376	5754611	6863625	6610826	6956152	5101001	4788575	7441112	6684588	5379040	1256227	3114502	4135936	5050743	5774453	5180671	6145012
739	sp|Q7TTU6|SYFA_SYNPX Phenylalanine--tRNA ligase alpha subunit OS=Synechococcus sp. (strain WH8102) OX=84588 GN=pheS PE=3 SV=1	Q7TTU6	37	9	0.999957	22716650	19240690	18409550	20316280	17078020	16155150	21352520	21155400	24803750	28521670	23895570	20631750	32608440	33024740	17793200	20813660	17227690	21200170	36804290	31822600	28010810	29822140	23105490	33711540	23216620	19947640	20252230	20632160	21938530	20352020
740	tr|Q7U3A7|Q7U3A7_SYNPX DUF1400 domain-containing protein OS=Synechococcus sp. (strain WH8102) OX=84588 GN=SYNW2525 PE=4 SV=1	Q7U3A7	21	7	0.999957	6428071	1361908	3606049	902187	4241501	1778561	9893477	7549965	9440710	1585620	4954727	5122385	11201410	1929932	7910976	2859705	8481730	5162699	10689870	2409307	9189233	1750502	3318933	3713502	8072662	2582522	7547736	1452297	4278748	3215873
741	tr|Q7U563|Q7U563_SYNPX Uncharacterized protein OS=Synechococcus sp. (strain WH8102) OX=84588 GN=SYNW1845 PE=4 SV=1	Q7U563	27	5	0.999956	987222	645386	1335684	1452194	938915	1879101	986914	706923	1828817	2765435	1252334	2348010	1589570	586535	2601999	2578649	1452425	3601111	1296951	468081	1694874	1542197	1205218	992889	820852	622334	1331501	1307845	730377	1289563
742	tr|Q7U707|Q7U707_SYNPX Uncharacterized protein OS=Synechococcus sp. (strain WH8102) OX=84588 GN=SYNW1179 PE=4 SV=1	Q7U707	21	4	0.999956	3973717	539247	1463178	170222	1042116	51926.3	3881288	984492	2198656	388594	691642	185762	3939100	892022	2041204	262765	1211826	138654	2402060	638779	1721806	483949	637475	837512	3905599	379940	2796487	88548.2	351822	69766.1
743	tr|Q7U3Z1|Q7U3Z1_SYNPX Putative N-acetyl-glucosamine-6-phosphate deacetylase OS=Synechococcus sp. (strain WH8102) OX=84588 GN=SYNW2286 PE=3 SV=1	Q7U3Z1	41	2	0.999956	19163.1	30683	25086.6	18743.3	23156	24781.3	22695.7	80106.3	72611.6	227528	20296.7	47330.5	102723	404483	24757.9	66672.2	66044.9	125410	72381.3	422289	31939.7	120119	12376	100766	21361.4	10244.4	12717.1	23740.9	34291.4	34789.3
744	tr|Q7U5H0|Q7U5H0_SYNPX Long-chain acyl-[acyl-carrier-protein] reductase OS=Synechococcus sp. (strain WH8102) OX=84588 GN=SYNW1737 PE=3 SV=1	Q7U5H0	38	6	0.999955	12021410	8828872	6441863	2649241	5003375	2871040	9595289	7202352	5347947	2667738	5684934	2592494	11586090	6573955	5878301	3379203	5239407	3829998	11716160	6402278	5416591	2830125	4839034	3637583	12391770	6918981	6479743	3356400	6040516	2877772
745	tr|Q7U6Q3|Q7U6Q3_SYNPX ABC transporter possibly for trehalose/maltose, ATP binding component OS=Synechococcus sp. (strain WH8102) OX=84588 GN=SYNW1285 PE=4 SV=1	Q7U6Q3	36	6	0.999954	3389842	1942705	3013417	1695466	3509765	2109380	2240934	1903400	2560857	1090594	3093892	2221256	2141980	1321648	2910687	1599598	2469566	2265520	3708303	1272839	2794569	812282	2510343	1810171	3424618	1899379	2979962	1648126	2636476	2820075
746	tr|Q7U8U1|Q7U8U1_SYNPX Bifunctional protein PyrR OS=Synechococcus sp. (strain WH8102) OX=84588 GN=pyrR PE=3 SV=1	Q7U8U1	29	5	0.999953	6401132	4471081	6657868	6105977	10376820	9067321	5077800	4500302	6214532	5628905	9297918	10029930	5255730	1843439	7494127	5210442	10055590	8443857	3975384	3022712	5332479	3958558	8734824	3960336	5069945	4288455	7302964	6338983	9116955	9446766
747	sp|Q7U9W2|THIC_SYNPX Phosphomethylpyrimidine synthase OS=Synechococcus sp. (strain WH8102) OX=84588 GN=thiC PE=3 SV=1	Q7U9W2	53	7	0.999953	1680742	3608968	613268	2121474	953282	1108311	1305155	2463624	423122	2787799	659966	1251369	1086627	5374471	79809.1	2319761	63742.9	2200183	1746737	4194353	401640	2868721	594352	1268050	1311474	2381403	595588	1831753	688663	817533
748	sp|Q7UA76|DNAJ_SYNPX Chaperone protein DnaJ OS=Synechococcus sp. (strain WH8102) OX=84588 GN=dnaJ PE=3 SV=1	Q7UA76	40	5	0.999953	28963440	44689460	31767400	44521330	36936420	70149180	29369490	41003250	42250570	59100570	48090500	66160260	36830770	54520980	41235440	53162160	48862410	71028680	37613820	53420080	41049780	52086750	51988250	84246690	33548340	47089390	31668150	46354650	64140420	78411300
749	tr|Q7U7G1|Q7U7G1_SYNPX ABC transporter, multidrug efflux family OS=Synechococcus sp. (strain WH8102) OX=84588 GN=SYNW1023 PE=4 SV=1	Q7U7G1	64	3	0.999952	13091	48226.9	6153.23	9710.85	7060.46	18044.5	2991.77	25936.4	NaN	13176	17323.9	8284.21	9115.16	4134.49	35680.5	86115.1	27136.5	65036.3	9368.18	NaN	NaN	3891.25	NaN	12598.6	36809.1	58475.9	25894.3	27300.4	NaN	10762.4
750	tr|Q7U955|Q7U955_SYNPX Uncharacterized protein OS=Synechococcus sp. (strain WH8102) OX=84588 GN=SYNW0403 PE=4 SV=1	Q7U955	34	3	0.999951	9103212	8814179	9075010	7089763	6123184	3130386	10974390	4237684	6399860	7853511	3850798	3176702	7965118	11297190	5927538	6145612	3818975	4364429	4789837	8512723	4980093	5444328	1776956	4283457	8916675	5985738	6454769	1915753	2840435	899510
751	sp|Q7U9G2|PYRB_SYNPX Aspartate carbamoyltransferase OS=Synechococcus sp. (strain WH8102) OX=84588 GN=pyrB PE=3 SV=1	Q7U9G2	38	6	0.999951	1984795	2430670	1890093	2019736	2775683	2515152	1773448	2259392	2274617	2993489	3140355	3821395	2849660	3603560	2691386	2287031	3261578	4484193	3136940	2720421	2298800	3506499	2610612	5593591	2070119	1847922	2138309	1812782	2498055	3088530
752	tr|Q7UA11|Q7UA11_SYNPX Serine acetyltransferase OS=Synechococcus sp. (strain WH8102) OX=84588 GN=cysE PE=3 SV=1	Q7UA11	27	5	0.999949	1411324	2483378	3041248	3388443	4099946	3416161	1666805	2310970	3394107	4999460	5560384	4787739	2697619	4585840	2693053	5278921	4404374	6984530	2431983	3007434	3504036	4871338	3886691	8978853	1163026	2210782	2475231	2847655	2808620	4424488
753	tr|Q7U7B3|Q7U7B3_SYNPX SAM (And some other nucleotide) binding motif:Generic methyl-transferase OS=Synechococcus sp. (strain WH8102) OX=84588 GN=SYNW1072 PE=4 SV=1	Q7U7B3	40	6	0.999949	6822924	7168483	8857602	10353460	9783436	7187911	6443313	7845574	9310636	11885540	11642190	8638400	7325651	10787290	10299240	8655185	10591880	6799591	8726618	11261180	10163060	11582030	11345210	12605450	6486705	8153947	8114998	9781867	9428249	9354123
754	tr|Q7U9K0|Q7U9K0_SYNPX Uncharacterized protein OS=Synechococcus sp. (strain WH8102) OX=84588 GN=SYNW0256 PE=4 SV=1	Q7U9K0	10	4	0.999949	88243.5	19015.6	75809.2	9195.52	229920	40002.6	43222	75895.1	510427	1789051	892210	2139519	89265.3	851555	1091159	1607461	1163864	2544450	211532	380541	641734	1558397	1114501	4104523	9404.15	208849	99390.5	160462	916552	1561992
755	tr|Q7U520|Q7U520_SYNPX AAA domain-containing protein OS=Synechococcus sp. (strain WH8102) OX=84588 GN=SYNW1892 PE=4 SV=1	Q7U520	55	6	0.999948	4630135	4917159	5386990	7740579	7359276	4874067	8361352	8272729	9660257	7701972	11790420	9165110	12287300	14529320	6523452	5699828	6813716	6707939	14270990	11305070	8736368	7281419	9685364	16599030	6273380	7512787	4561149	6086893	7309863	8284773
756	tr|Q7UA60|Q7UA60_SYNPX Uncharacterized protein OS=Synechococcus sp. (strain WH8102) OX=84588 GN=SYNW0040 PE=4 SV=1	Q7UA60	15	2	0.999947	1234091	497101	300747	409996	205282	1471550	287169	264742	371962	496738	260569	149492	330316	472035	90874.9	467840	729743	644745	103205	482911	229576	154096	599219	335448	68212.4	233484	87208.4	337963	735056	495187
757	sp|Q7UA53|GUAA_SYNPX GMP synthase [glutamine-hydrolyzing] OS=Synechococcus sp. (strain WH8102) OX=84588 GN=guaA PE=3 SV=1	Q7UA53	59	8	0.999945	15793720	12621620	14041210	16666470	16051000	17590080	14993860	13000850	18300080	19783770	21238960	18391210	19863410	25433380	16498840	15626780	18993040	18967620	23037070	20118410	19975450	22200760	21029260	30948740	14758120	15160800	16206070	15373150	20536450	19570230
758	sp|Q7U618|PYRC_SYNPX Dihydroorotase OS=Synechococcus sp. (strain WH8102) OX=84588 GN=pyrC PE=3 SV=1	Q7U618	38	4	0.999945	2249552	965145	1281581	652458	1310708	871501	1323595	738572	1350742	1205603	1612274	1017066	1984357	1551242	1556933	1366869	1602351	1778162	1977721	1277942	1549531	918192	1222468	1437562	1443943	857398	1244761	612963	1112828	829381
759	tr|Q7U4B2|Q7U4B2_SYNPX Uncharacterized protein OS=Synechococcus sp. (strain WH8102) OX=84588 GN=SYNW2159 PE=4 SV=1	Q7U4B2	21	5	0.999945	4241445	4070187	3762604	3816393	2823164	3060374	4005066	3444321	3215143	1520169	2853294	3613453	4015642	1499618	2222771	2483204	1653929	2049504	3103306	1646625	2466382	1928197	2119090	1298645	4312687	3504875	3832665	3229298	2294224	2861134
760	sp|Q7U3T6|RL11_SYNPX 50S ribosomal protein L11 OS=Synechococcus sp. (strain WH8102) OX=84588 GN=rplK PE=3 SV=1	Q7U3T6	15	4	0.999945	17568890	18123320	21844720	12294100	16033120	9720285	20302410	21175180	14560220	18852140	18734990	12904880	26869540	9036035	22309370	15575070	20009940	14120790	21702230	16194080	21737510	13736060	23948100	5019371	20804910	15398300	14922810	13522450	18781690	12649720
761	sp|Q7U4M7|HEM6_SYNPX Oxygen-dependent coproporphyrinogen-III oxidase OS=Synechococcus sp. (strain WH8102) OX=84588 GN=hemF PE=3 SV=2	Q7U4M7	41	7	0.999945	5048271	7823621	7795009	10773430	10328330	11018270	5196114	7520446	8449375	12712320	10117790	11759510	6346407	10655060	8580671	9575093	10448420	10041020	6309722	8928578	7901931	9574262	11027480	15445420	5491220	8452687	8747915	10172240	10356730	11634670
762	tr|Q7U8F1|Q7U8F1_SYNPX Putative long-chain-fatty-acid--CoA ligase OS=Synechococcus sp. (strain WH8102) OX=84588 GN=fadD PE=4 SV=1	Q7U8F1	69	10	0.999944	1882211	2724899	2996110	1998870	4490701	2544089	1468926	2358969	5140498	1857040	6806971	3368021	3214048	9650377	4925194	4344220	6131438	6827098	2111862	2401920	5684610	6051316	5331970	12175540	2242177	2306377	2694588	2016419	4371450	3869442
763	sp|Q7U9P5|NDHK_SYNPX NAD(P)H-quinone oxidoreductase subunit K OS=Synechococcus sp. (strain WH8102) OX=84588 GN=ndhK PE=3 SV=1	Q7U9P5	27	5	0.999941	13505880	14410360	14703650	14422960	15582750	13008560	12508810	13977990	10292600	8678108	12039670	12629390	13498580	10744390	12633230	10198690	15492440	11046440	11886480	7721980	11646740	7063920	10743880	9821137	13159740	12408230	12402130	12033020	11151440	11854650
764	sp|Q7UA54|CBID_SYNPX Cobalt-precorrin-5B C(1)-methyltransferase OS=Synechococcus sp. (strain WH8102) OX=84588 GN=cbiD PE=3 SV=1	Q7UA54	38	4	0.99994	403540	284186	215965	113855	350871	186104	346615	207023	210310	370739	490589	301793	485412	693552	489810	398354	454510	545318	798583	369414	329747	308624	261570	1078435	579184	225670	395856	183757	513844	520214
765	tr|Q7U881|Q7U881_SYNPX Geranylgeranyl pyrophosphate synthase OS=Synechococcus sp. (strain WH8102) OX=84588 GN=crtE PE=3 SV=1	Q7U881	33	4	0.99994	477004	983399	810172	1556972	432308	912962	307935	775001	782238	2320984	871786	907362	375728	2689215	744924	1946279	1122959	1881465	736362	1992096	568999	2621967	721320	2646799	522068	1782400	828715	1459585	1122435	724598
766	tr|Q7U9X3|Q7U9X3_SYNPX Uncharacterized protein OS=Synechococcus sp. (strain WH8102) OX=84588 GN=SYNW0129 PE=4 SV=1	Q7U9X3	19	6	0.999939	1386195	7165029	821963	466434	1041867	638896	9309287	758162	455813	757591	3934941	762119	957953	1871230	540697	800816	719877	1112828	743211	1170421	399275	725765	636191	1145294	1066572	776662	660130	524273	797129	779751
767	tr|Q7UA39|Q7UA39_SYNPX DNA polymerase III subunit gamma/tau OS=Synechococcus sp. (strain WH8102) OX=84588 GN=dnaX PE=3 SV=1	Q7UA39	63	8	0.999939	210900	355918	72941.6	137282	294976	288971	151818	209528	242163	56791.2	305039	521716	187349	433368	375720	65959.1	234240	77058.7	207055	174430	152692	306094	157541	579546	241355	354400	220230	152187	368677	472175
768	tr|Q7U680|Q7U680_SYNPX Uncharacterized protein OS=Synechococcus sp. (strain WH8102) OX=84588 GN=SYNW1459 PE=4 SV=1	Q7U680	19	5	0.999938	9035837	25112780	10447070	21532460	11382710	23259150	10254170	30982330	10745590	33896670	12801950	27822370	11377150	37329650	11208810	30151510	11209450	33243230	12942000	31548600	10913160	30471400	11280270	40767440	11254880	28030380	11447770	25978590	14346480	35384170
769	tr|Q7U9R9|Q7U9R9_SYNPX Putative CTP:CMP-3-deoxy-D-manno-octulosonate transferase OS=Synechococcus sp. (strain WH8102) OX=84588 GN=kdsB2 PE=4 SV=1	Q7U9R9	28	2	0.999934	238798	230337	269905	466283	534085	838951	290803	224932	164296	55342.9	212081	672483	65291.7	4401.81	298091	172752	374077	224092	6793.11	2641.78	70795.6	1576.55	288383	3693.48	278368	452488	635142	482993	594428	807933
770	tr|Q7U3Z0|Q7U3Z0_SYNPX Possible magnesium protoprophyrin IX methyltransferase OS=Synechococcus sp. (strain WH8102) OX=84588 GN=SYNW2287 PE=4 SV=1	Q7U3Z0	26	5	0.999933	2291656	2322450	2126175	4113198	3579018	2597728	859915	3467764	4387245	6032722	4919681	4408893	3543129	5102385	3887093	5996717	5045500	7048851	4532235	5703315	3269067	6724435	4288855	5826587	3213988	4329849	3167980	3621929	3983861	4912616
771	tr|Q7U9D0|Q7U9D0_SYNPX HIT (Histidine triad) family protein OS=Synechococcus sp. (strain WH8102) OX=84588 GN=SYNW0328 PE=4 SV=1	Q7U9D0	12	3	0.999933	6416211	1970055	3262083	1690067	4535924	2828624	7196700	2485266	4941205	3065836	5199932	2616969	7319195	1798814	4043813	2699483	6072002	6193939	6318179	2477292	4274897	2306554	3163983	2202871	4748955	1645958	4160174	1482175	3354793	2555408
772	tr|Q7U7G5|Q7U7G5_SYNPX Possible transcriptional regulator OS=Synechococcus sp. (strain WH8102) OX=84588 GN=SYNW1019 PE=4 SV=1	Q7U7G5	25	4	0.999933	105777	12067610	177380	17375710	191108	8843803	95128.3	10642470	119764	8870030	19013.7	8766895	234434	4176871	57491.7	9078797	127793	7032949	131724	5024432	81873.7	7370322	97567.7	3634753	203683	11340470	93684.1	15639660	219105	3761316
773	sp|Q7U8Q6|FABZ_SYNPX 3-hydroxyacyl-[acyl-carrier-protein] dehydratase FabZ OS=Synechococcus sp. (strain WH8102) OX=84588 GN=fabZ PE=3 SV=1	Q7U8Q6	17	2	0.999933	4499630	1777799	4843361	4468667	6325516	5505570	4132604	2164372	6996749	4759594	9352952	5688169	7960204	3041364	3602658	3131489	3889381	4575550	8717147	2563189	9038317	5003991	9393366	4227112	4659238	2830283	4962992	3680251	7635061	5385594
774	tr|Q7U9D9|Q7U9D9_SYNPX ABC transporter, membrane component OS=Synechococcus sp. (strain WH8102) OX=84588 GN=SYNW0319 PE=3 SV=1	Q7U9D9	53	4	0.999932	480142	354836	333599	734977	774429	800846	887438	1117176	526812	282231	471580	785440	404880	78877.8	826529	337199	1047821	463120	206542	151818	333620	198415	600968	15585.5	481360	428993	585154	1051427	638213	704683
775	tr|Q7U762|Q7U762_SYNPX Conserved hypothetical OS=Synechococcus sp. (strain WH8102) OX=84588 GN=SYNW1124 PE=4 SV=1	Q7U762	10	3	0.999932	2680575	2633516	4250382	3103221	7589760	2378871	3490558	4582951	4189041	1844628	5611904	4533599	4891329	3648888	3779236	2269785	8624090	4254159	6779806	1316123	5595814	2347200	5508442	3088584	1979400	2854422	2069321	3114294	2999915	1995796
776	sp|Q7U3S1|NDK_SYNPX Nucleoside diphosphate kinase OS=Synechococcus sp. (strain WH8102) OX=84588 GN=ndk PE=3 SV=1	Q7U3S1	16	5	0.999931	35165810	102959300	53921320	161731800	50538280	115942700	53445720	146384400	96267990	291034500	85505390	164540700	84674380	194660600	74736010	223304200	76705110	183970700	60647060	208716700	90594500	221395600	103328500	178478500	47084640	160118700	51176460	131343700	90135030	159083100
777	tr|Q7U7C8|Q7U7C8_SYNPX Protein-export membrane protein SecF OS=Synechococcus sp. (strain WH8102) OX=84588 GN=secF PE=3 SV=1	Q7U7C8	35	3	0.999931	2263700	3923509	2530678	2682586	2286122	3392933	4433592	6138572	6074455	5054044	2486369	2532223	7372937	7328499	6508478	5737237	2047898	3745355	6883307	5991518	5922900	6537448	4013857	5413475	3381894	3702571	2959365	4938959	2451823	4418760
778	tr|Q7U595|Q7U595_SYNPX Uncharacterized protein OS=Synechococcus sp. (strain WH8102) OX=84588 GN=SYNW1812 PE=4 SV=1	Q7U595	19	3	0.999931	275442	638582	1075544	1083428	1469685	1359550	524256	837955	2024542	3361013	3894235	3229078	1102814	4898284	1842974	2190996	2903122	3727497	1298849	2451247	1131866	4285410	2412081	8421349	482696	756172	998454	1133288	1242537	2230048
779	tr|Q7UA14|Q7UA14_SYNPX Glyco_trans_2-like domain-containing protein OS=Synechococcus sp. (strain WH8102) OX=84588 GN=SYNW0087 PE=4 SV=1	Q7UA14	36	3	0.999927	2322993	1870702	2381275	2192649	2545327	2909955	1635890	1278551	2348247	1197909	2403009	3037400	1743311	374833	2414230	1980848	2689469	2714132	918323	456555	1912439	661372	1935224	125188	2250842	1912899	2646642	2440594	2267538	2836219
780	tr|Q7U6D6|Q7U6D6_SYNPX Protein adenylyltransferase SelO OS=Synechococcus sp. (strain WH8102) OX=84588 GN=selO PE=3 SV=1	Q7U6D6	64	4	0.999927	850960	960618	1511362	1375124	1113158	668630	985760	899864	1448218	1454105	1008336	768798	1235451	1946022	1117848	1161845	1018010	697056	1769624	1553011	1495277	1811598	976781	1865988	1360083	1178364	1320925	1307846	901016	930038
781	tr|Q7U6M5|Q7U6M5_SYNPX Possible muramidase, COG4678 OS=Synechococcus sp. (strain WH8102) OX=84588 GN=SYNW1313 PE=4 SV=1	Q7U6M5	27	2	0.999927	66501	30244	40032.4	48834.8	258474	79465	45273.9	12601.2	46444.8	59658.7	1183838	750604	185051	192795	69013.6	96225.9	1407454	1314637	73651.6	35893.8	296208	173008	1333702	2431134	17290.8	27073.3	101855	53053	3089398	1530281
782	tr|Q7U5M9|Q7U5M9_SYNPX 2-phytyl-1,4-naphtoquinone methyltransferase OS=Synechococcus sp. (strain WH8102) OX=84588 GN=menG PE=3 SV=1	Q7U5M9	25	5	0.999926	149390	250514	322618	460452	589453	477648	311446	453821	615671	987824	1090985	894569	771761	820264	602278	511778	801824	1092500	1172451	951294	754933	1512512	887814	2238487	343907	355358	408154	419215	758542	994486
783	sp|Q7U5L7|MQO_SYNPX Probable malate:quinone oxidoreductase OS=Synechococcus sp. (strain WH8102) OX=84588 GN=mqo PE=3 SV=1	Q7U5L7	54	6	0.999925	2260523	2090357	2289033	1361567	2333930	746396	2163747	1789343	2467798	2623084	2863438	1399738	3520951	4912875	2940227	1872794	2296416	1963404	4142599	3620645	3180160	3394196	2132621	3361836	2586231	1973493	2173082	1617418	1793052	1311506
784	tr|Q7U8B8|Q7U8B8_SYNPX Possible membrane fusion protein OS=Synechococcus sp. (strain WH8102) OX=84588 GN=SYNW0703 PE=3 SV=1	Q7U8B8	40	11	0.999925	2378498	1443714	1737888	1658116	3134898	1801890	2162322	1172156	2171258	278015	3251477	2481947	2449846	330366	1902416	580375	3124095	1081231	2222239	497074	2111535	1212942	2418504	608039	1670262	1178435	2509367	1546377	3001464	1275538
785	tr|Q7U8S7|Q7U8S7_SYNPX Ferredoxin OS=Synechococcus sp. (strain WH8102) OX=84588 GN=petF4 PE=3 SV=1	Q7U8S7	11	2	0.999924	43648260	154846500	605815000	52884410	120988400	203307800	139045800	50139840	111124700	83121800	85985900	33319570	22423000	148910100	551290700	593081300	460746100	464692600	54106350	148548800	31793920	38954410	43383140	118533000	77255840	115551300	159723600	613940100	12736470	36153730
786	tr|Q7U4Y2|Q7U4Y2_SYNPX Endonuclease MutS2 OS=Synechococcus sp. (strain WH8102) OX=84588 GN=mutS PE=3 SV=1	Q7U4Y2	89	3	0.999924	101214	275848	51575.9	58057.9	9951.19	14588.1	139174	287489	9730.27	332975	4266.38	4968.74	165886	186224	126871	378485	83695.4	126856	7147.73	770459	57147.6	32417.9	25786.2	12738.9	84284.4	404537	134451	246779	63789.2	140140
787	tr|Q7U963|Q7U963_SYNPX Uncharacterized protein OS=Synechococcus sp. (strain WH8102) OX=84588 GN=SYNW0395 PE=4 SV=1	Q7U963	49	8	0.999924	1764054	3527320	1517924	4678744	1529713	4868424	1685151	3853133	1743769	6210105	2498483	5093653	2112704	7467433	2162037	5767147	1605413	6411704	2583710	6495449	2064147	7580199	1745491	7599983	2159734	4039078	2134760	4476514	1873460	5389362
788	tr|Q7U936|Q7U936_SYNPX GDP-L-fucose synthase OS=Synechococcus sp. (strain WH8102) OX=84588 GN=fcl PE=3 SV=1	Q7U936	36	6	0.999923	4466768	5704655	862571	4235307	1279350	1655751	4486212	5429720	3833212	7678406	3860667	3272414	4740105	11565370	1682710	8724070	1396749	6046057	7285217	6618670	5604023	6600528	5657232	7251922	4666713	5130124	963728	355874	2380324	2131245
789	sp|Q7U6P6|DXS_SYNPX 1-deoxy-D-xylulose-5-phosphate synthase OS=Synechococcus sp. (strain WH8102) OX=84588 GN=dxs PE=3 SV=1	Q7U6P6	69	7	0.999923	4335943	3638115	1591533	2843365	2131872	2335232	3761440	3048024	1579679	4093609	1747207	2283616	3698504	3665604	2118178	3978589	1556633	3725194	4435189	5160857	1505506	1997802	1978275	1538142	4722443	4017133	2397264	2799237	2005615	2215513
790	tr|Q7U9U6|Q7U9U6_SYNPX Putative Na+/H+ antiporter, CPA2 family OS=Synechococcus sp. (strain WH8102) OX=84588 GN=SYNW0157 PE=4 SV=1	Q7U9U6	47	3	0.999923	2088164	3731420	4071242	3853903	2582375	1692403	3309621	3115888	3471280	182082	1875877	1333568	3338930	68777.5	2787677	167360	1701291	123761	3273683	349905	3206576	934653	2799433	162935	3806714	3119670	2369471	2461012	1248131	1847311
791	tr|Q7U4Q8|Q7U4Q8_SYNPX Uncharacterized protein OS=Synechococcus sp. (strain WH8102) OX=84588 GN=SYNW2006 PE=4 SV=1	Q7U4Q8	13	4	0.999923	473095	546674	654515	273692	899094	254423	803739	1148298	769184	711051	1076261	1098721	1111396	528696	827146	921177	1318109	1383055	1794819	908168	1137036	684042	831874	427472	963694	797855	688852	374942	256744	1118953
792	tr|Q7U5F7|Q7U5F7_SYNPX Possible cob(I)alamin adenosyltransferase OS=Synechococcus sp. (strain WH8102) OX=84588 GN=cobO PE=4 SV=1	Q7U5F7	24	8	0.999922	8037268	8103414	7146283	6816956	10703220	9021849	7554194	7016474	9157405	9511240	11889360	11087440	9137439	8377332	9034557	7629513	9716647	11183500	9465205	7363010	7792254	9094720	10444310	11625320	6909620	6246108	8287684	6263627	9192654	10757970
793	tr|Q7U6B5|Q7U6B5_SYNPX Elp3 domain-containing protein OS=Synechococcus sp. (strain WH8102) OX=84588 GN=SYNW1424 PE=4 SV=1	Q7U6B5	39	4	0.999921	593696	9327.57	369086	1283.86	262340	47130.9	444099	383.547	385164	11532.6	203191	31129.1	210239	20405.1	1034289	9431.56	468328	41655.8	147925	19290.4	326887	19092.6	148441	61869	632356	2818.49	1000131	4975.32	284295	77450.8
794	tr|Q7U9D6|Q7U9D6_SYNPX Cysteine desulfurase OS=Synechococcus sp. (strain WH8102) OX=84588 GN=SYNW0322 PE=3 SV=1	Q7U9D6	46	5	0.99992	3397201	3041461	3418439	2091346	4694774	3123540	2360922	3631673	3680097	4150653	5911679	4143126	3723534	4076207	3682870	3766357	5249784	4253431	3380688	3551078	3671404	3863385	4743530	5067652	3218247	3529466	4032839	3372287	4261008	3773183
795	tr|Q7U4Q7|Q7U4Q7_SYNPX Similar to cpeY OS=Synechococcus sp. (strain WH8102) OX=84588 GN=SYNW2007 PE=4 SV=1	Q7U4Q7	45	4	0.99992	878628	2092017	1134640	1932037	866624	1621570	811203	1903433	779574	697515	831050	1877381	624203	235497	233969	529655	221331	500202	452975	507839	870622	473809	1621531	132784	1097469	1522274	960255	1988973	1581748	1984937
796	sp|Q7U518|SYS_SYNPX Serine--tRNA ligase OS=Synechococcus sp. (strain WH8102) OX=84588 GN=serS PE=3 SV=1	Q7U518	48	11	0.999917	22354640	30377970	34059260	40065430	45321060	38533530	20580190	31841780	42539070	51962800	49980170	41474450	24427220	38168370	30848390	36500980	30672260	37618650	26144610	40907240	41997990	46956710	47408120	54448420	22748320	33146760	37376490	39634250	44908440	42368520
797	tr|Q7U7F6|Q7U7F6_SYNPX Possible tRNA/rRNA methyltransferase OS=Synechococcus sp. (strain WH8102) OX=84588 GN=SYNW1029 PE=4 SV=1	Q7U7F6	53	6	0.999916	5394572	2627195	1637621	1012021	1274540	1016415	5938978	2825415	994615	713055	825442	1370805	5133161	2593721	1404805	523880	1033999	613670	4928732	2144789	800046	711540	1322331	1877055	5393061	2365294	2196557	945344	1532411	499618
798	tr|Q7U9L4|Q7U9L4_SYNPX Probable oxidoreductase OS=Synechococcus sp. (strain WH8102) OX=84588 GN=SYNW0240 PE=4 SV=1	Q7U9L4	37	2	0.999916	2089113	3565302	3606746	3254638	4324945	4175876	1612522	3110190	3771480	4148170	4542917	4795004	2386033	3687815	4242535	4580632	4165142	4564175	2575681	3540512	3819982	3629214	4039712	5245940	2486268	3854364	3968001	4086468	3519061	4683221
799	tr|Q7U8Q5|Q7U8Q5_SYNPX UDP-N-acetylglucosamine acyltransferase OS=Synechococcus sp. (strain WH8102) OX=84588 GN=lpxA PE=4 SV=1	Q7U8Q5	29	3	0.999916	5814521	6362258	5598537	5534243	5725136	6202384	5768965	6942990	5112378	5073988	5958827	6289035	5695474	3917835	5490683	4604872	5287314	5434402	5608695	3942410	5837614	3981250	6308080	3585386	4906918	7642895	5750638	6064752	7301232	8705727
800	tr|Q7U6R5|Q7U6R5_SYNPX Phosphate transport system permease protein PstA OS=Synechococcus sp. (strain WH8102) OX=84588 GN=pstA,phoT PE=3 SV=1	Q7U6R5	32	2	0.999915	103522	3267772	127759	5967063	57795.5	2382154	16184.5	2691773	57294.2	5077956	34390.2	1801676	94101.3	5143626	76822	5765558	53943.8	4049935	120798	3249764	50106.2	7277854	3530.31	4741583	123606	2246097	66521.2	5411918	12671.3	2467579
801	tr|Q7U828|Q7U828_SYNPX Small mechanosensitive ion channel, MscS family OS=Synechococcus sp. (strain WH8102) OX=84588 GN=SYNW0796 PE=3 SV=1	Q7U828	38	4	0.999913	3507489	4687274	4509462	6068123	5302115	7304143	2924069	3231181	2722184	3476086	2882943	7299773	1678640	2663023	3238526	871667	3873374	3917509	1684487	3056113	2207451	4012310	3817952	6457109	3262280	3601368	4704438	4770319	4609050	6140136
802	sp|Q7U6X4|Y1212_SYNPX UPF0182 protein SYNW1212 OS=Synechococcus sp. (strain WH8102) OX=84588 GN=SYNW1212 PE=3 SV=1	Q7U6X4	99	5	0.999913	458848	227491	708430	242055	497396	201851	163796	296633	609112	184355	401135	180301	208211	86556.9	701038	158009	380050	120396	315407	168788	285492	218224	234691	133530	385428	194387	770060	249980	92701.5	337648
803	tr|Q7U425|Q7U425_SYNPX Putative 1-acyl-sn-glycerol-3-phosphate acyltransferase OS=Synechococcus sp. (strain WH8102) OX=84588 GN=plsC PE=4 SV=1	Q7U425	23	5	0.999912	312570	216507	376384	321345	463778	170446	344652	563040	733012	2140581	997356	318278	315325	3766837	380374	1701226	419385	480189	971282	2478766	772199	2674551	302104	2704262	164642	328529	358180	553224	386580	580086
804	sp|Q7U7F9|CARA_SYNPX Carbamoyl-phosphate synthase small chain OS=Synechococcus sp. (strain WH8102) OX=84588 GN=carA PE=3 SV=1	Q7U7F9	41	4	0.999911	4910415	5329810	3503390	3380023	4809266	3855854	3633875	5133121	4394718	2154864	5151154	4396180	5562143	1534333	4496232	2958329	4993755	3358460	5799392	2614424	4692552	2289963	5009196	1840276	6823966	4930090	4100883	3818837	5014353	4773279
805	tr|Q7U5S9|Q7U5S9_SYNPX PhoH-like phosphate starvation-inducible protein OS=Synechococcus sp. (strain WH8102) OX=84588 GN=phoH,psiH PE=4 SV=1	Q7U5S9	36	4	0.999911	806768	897443	1237744	738968	851507	549153	852456	985168	1404797	1545508	972033	884166	1005440	2306458	1346857	570391	666328	671059	1077631	1785175	1284377	1532226	810526	2156435	1011842	1048648	963196	912991	640738	721618
806	tr|Q7U813|Q7U813_SYNPX Uncharacterized protein OS=Synechococcus sp. (strain WH8102) OX=84588 GN=SYNW0812 PE=4 SV=1	Q7U813	22	4	0.999911	2583257	2721816	3115799	3427285	2281235	3637212	2234023	2111368	1045136	1284564	642478	2672003	503012	520303	1380305	1105653	767214	505899	452321	895213	729837	377076	957846	109208	2378819	2624951	3151169	2931257	2314258	2442840
807	tr|Q7U9X4|Q7U9X4_SYNPX Uncharacterized protein OS=Synechococcus sp. (strain WH8102) OX=84588 GN=SYNW0128 PE=4 SV=1	Q7U9X4	10	2	0.99991	70754850	18240810	18604950	16384840	14160430	60741750	41449780	10255760	19222340	8054167	12362750	16867480	18700800	10182680	2998944	14754200	20553160	9606589	7051815	13944610	2460788	2796625	20676060	8084166	48101380	28719890	50376340	28800890	52771240	30718740
808	tr|Q7UA58|Q7UA58_SYNPX Uncharacterized protein OS=Synechococcus sp. (strain WH8102) OX=84588 GN=SYNW0042 PE=4 SV=1	Q7UA58	15	3	0.999909	136977	2758.28	21282.6	71388.6	52559.7	142482	23861.9	111478	257447	1056778	355410	108475	103682	453184	231986	755387	699476	2388421	97778.9	99112.4	56080.4	569118	164578	1732958	34599.2	54853.9	54289.4	84526.8	29142.8	276756
809	tr|Q7U866|Q7U866_SYNPX Uncharacterized protein OS=Synechococcus sp. (strain WH8102) OX=84588 GN=SYNW0758 PE=4 SV=1	Q7U866	27	4	0.999907	4708634	1190530	1267794	741727	545996	1091871	3305844	1343845	1116169	694008	1013958	972901	2945041	1516432	1030133	446942	772844	568385	2993085	1507203	1684992	1040588	1007516	1057348	3618900	1664502	2341612	862880	891810	817833
810	tr|Q7U4R1|Q7U4R1_SYNPX Chromophore lyase CpcT/CpeT OS=Synechococcus sp. (strain WH8102) OX=84588 GN=cpeT PE=3 SV=1	Q7U4R1	24	3	0.999906	193176	296619	191854	326563	237746	120146	168619	165853	265092	539464	248218	190178	484800	1837714	316966	224958	181158	333394	629878	914388	287640	767381	127022	1245403	329852	230196	222688	258396	12548.5	137353
811	tr|Q7UA93|Q7UA93_SYNPX Uncharacterized protein OS=Synechococcus sp. (strain WH8102) OX=84588 GN=SYNW0002 PE=4 SV=1	Q7UA93	28	2	0.999906	20409	96069.8	156050	88236.9	149149	13701.7	120890	43718.1	4455.1	21759.9	41227.5	315609	18533	NaN	10718.4	1027.8	21425.5	13892.5	17890	NaN	41932	NaN	94716.5	NaN	40244.4	8470.62	59707	59521.6	373749	169306
812	tr|Q7U9N6|Q7U9N6_SYNPX NUDIX hydrolase OS=Synechococcus sp. (strain WH8102) OX=84588 GN=SYNW0218 PE=4 SV=1	Q7U9N6	21	3	0.999904	2987435	569719	1702179	1547292	3092694	4359491	2394387	1684781	2702508	3269254	4016136	3794295	2093582	1893225	3234120	3592297	2660417	5859003	1927844	2354179	2188764	2646191	3494542	3080811	2096462	1375316	3709782	1445049	4869141	4495738
813	tr|Q7U3J3|Q7U3J3_SYNPX Putative ATP-binding subunit of urea ABC transport system OS=Synechococcus sp. (strain WH8102) OX=84588 GN=urtD PE=4 SV=1	Q7U3J3	28	5	0.999901	6973856	2364803	11983360	4205041	10267250	6919041	6519728	1926471	16202940	3928997	12604060	6592915	8538202	5230739	13444060	3545628	12128550	2092164	9110281	3907474	15631490	5983176	10844680	10122450	7349385	2552155	10619720	2659824	8898640	6243214
814	tr|Q7U470|Q7U470_SYNPX 6-carboxy-5,6,7,8-tetrahydropterin synthase OS=Synechococcus sp. (strain WH8102) OX=84588 GN=SYNW2201 PE=3 SV=1	Q7U470	34	5	0.999898	3891940	4412045	697185	4314397	973497	1945497	3562008	4052342	2094389	4861251	1555550	2259947	3485966	5380859	2018960	5045085	603548	2016837	3414376	6486341	1957227	5563957	961025	2926588	3310490	5140504	846630	3769932	463431	1336768
815	tr|Q7TTS5|Q7TTS5_SYNPX Quinolinate phosphoribosyltransferase [decarboxylating] OS=Synechococcus sp. (strain WH8102) OX=84588 GN=nadC PE=3 SV=1	Q7TTS5	30	5	0.999894	313962	234283	544086	387986	1234059	589969	167663	218907	341312	73196.1	833883	946321	179941	75366.6	549778	155219	1024850	492936	53637.8	37883.6	314708	60987.1	632210	13842.7	143842	129713	375386	229274	191667	103442
816	tr|Q7U8Q7|Q7U8Q7_SYNPX UDP-3-O-acyl-N-acetylglucosamine deacetylase OS=Synechococcus sp. (strain WH8102) OX=84588 GN=lpxC PE=3 SV=1	Q7U8Q7	29	7	0.999893	7498193	4013654	8632067	5649306	9521689	9589633	6623046	5887473	10752160	12285550	11082100	8810773	9430268	18901980	9566938	9231878	7753363	10572160	15200190	12896100	11682160	19828630	8385476	19062360	7757680	8605967	10634600	7927941	11107420	11852390
817	tr|Q7U3F7|Q7U3F7_SYNPX Uroporphyrinogen III methylase OS=Synechococcus sp. (strain WH8102) OX=84588 GN=cobA PE=3 SV=1	Q7U3F7	28	4	0.999892	3350556	3142573	2182149	2581079	3841879	3573591	4037703	2641628	5471234	4186246	8785184	5776882	6544277	3862969	5699327	2814510	7415266	5276562	5877133	3784227	5490460	4380367	6390128	6990737	3778921	1992732	3935054	2730910	5966605	5369841
818	tr|Q7U9N5|Q7U9N5_SYNPX Probable deoxyribodipyrimidine photolyase OS=Synechococcus sp. (strain WH8102) OX=84588 GN=SYNW0219 PE=3 SV=1	Q7U9N5	54	4	0.999892	1138705	998624	1534128	1394880	1671162	504514	1511053	1464468	2433514	1988136	2427256	1788850	1839345	2568536	2245352	1509316	2101961	1842049	1892026	5320596	2325644	3240781	2245646	3829901	571255	1153774	2005280	1026530	2170290	1798170
819	tr|Q7U724|Q7U724_SYNPX Uncharacterized protein OS=Synechococcus sp. (strain WH8102) OX=84588 GN=SYNW1162 PE=4 SV=1	Q7U724	40	6	0.999888	16850030	18128660	21998610	22916990	20324620	12905860	17501750	16416050	23136940	17195490	15814320	15195820	23479860	20060620	24924040	14854220	16392870	8514929	23209120	19417130	26543190	20009980	21065170	21265420	19648210	17790450	22163760	20177610	16521860	16461410
820	tr|Q7U7X3|Q7U7X3_SYNPX Uncharacterized protein OS=Synechococcus sp. (strain WH8102) OX=84588 GN=SYNW0856 PE=4 SV=1	Q7U7X3	56	5	0.999888	2625897	1082207	345423	545964	1234624	1403861	2059029	1188132	1285567	1721689	1979092	1080965	2093977	1693155	1331805	1173269	1661482	1619063	1807521	1967610	685768	1264333	946384	1893368	1829679	225315	1306996	888658	1964677	746085
821	tr|Q7U5Y6|Q7U5Y6_SYNPX Uncharacterized protein OS=Synechococcus sp. (strain WH8102) OX=84588 GN=SYNW1555 PE=4 SV=1	Q7U5Y6	19	2	0.999887	569285	801320	214262	19678.2	38981.4	29686.2	249005	548009	54001.4	4083.33	17773.6	29273	915438	24701.8	166927	46310.3	56789.1	16718.3	782433	48391.9	246369	15720.5	28309.5	49324.5	3088591	541640	73828.9	94106.3	6820.94	34122.3
822	tr|Q7U665|Q7U665_SYNPX Uncharacterized protein OS=Synechococcus sp. (strain WH8102) OX=84588 GN=SYNW1474 PE=4 SV=1	Q7U665	20	3	0.999886	12044180	14958750	17038800	20290200	17037610	20103390	14691770	17958110	22365170	28935030	21750990	26936300	20899830	27454670	20486760	17347970	19296570	26719060	21234130	24151630	21438340	29761690	19868620	30841750	17339670	23077680	16016420	22038840	20727070	26285740
823	tr|Q7U9Y1|Q7U9Y1_SYNPX Single-stranded DNA-binding protein OS=Synechococcus sp. (strain WH8102) OX=84588 GN=ssb PE=3 SV=1	Q7U9Y1	14	3	0.999885	4450687	9778517	8647928	10660910	9739932	11773090	5585373	10810380	10701690	9082217	11530700	16572940	6310941	6355514	9536378	7853097	10019800	12544380	7909126	5624055	8166015	9568756	10862010	9362743	6813454	9842046	6802332	10220300	9622867	16559130
824	tr|Q7U8D5|Q7U8D5_SYNPX Translation initiation factor IF-1 OS=Synechococcus sp. (strain WH8102) OX=84588 GN=infA PE=4 SV=1	Q7U8D5	10	2	0.999885	19841200	18863670	19170010	16908200	15987610	16978150	24628880	20983040	23438290	5958193	19438980	18354700	23304320	2467121	24993530	7299934	19350310	7824858	7785310	4799782	9440887	4792888	15807630	2656307	28148190	23814190	23742710	18931410	19704860	10451310
825	tr|Q7U9W9|Q7U9W9_SYNPX Conserved hypothetical OS=Synechococcus sp. (strain WH8102) OX=84588 GN=SYNW0133 PE=4 SV=1	Q7U9W9	37	5	0.999883	389916	136878	502731	396476	1677431	779944	379013	220527	628429	264843	1680152	1153288	462048	94546	650703	523293	1622414	1300456	540002	96776.9	379619	345529	1412006	212779	404608	276834	790634	473923	1900232	1494276
826	tr|Q7UA40|Q7UA40_SYNPX Putative glycosyltransferase OS=Synechococcus sp. (strain WH8102) OX=84588 GN=SYNW0060 PE=4 SV=1	Q7UA40	49	5	0.999883	22732340	16437930	9254987	12597130	13195700	10908720	20222850	14848300	16915830	14665100	15573620	10667740	25202960	19457400	20009100	16089710	15208570	10013820	24276640	22403460	17575910	3677880	15339600	11830650	20069540	18460640	12267580	14092940	8087992	3341376
827	sp|Q7U9X5|SYK_SYNPX Lysine--tRNA ligase OS=Synechococcus sp. (strain WH8102) OX=84588 GN=lysS PE=3 SV=1	Q7U9X5	56	8	0.999881	11488580	13562800	17385820	17879470	16254090	20487530	10458310	13024080	16995680	14321100	16876840	20643100	11937660	10361880	14647000	14245980	16658920	17205950	11382250	11375850	16142870	12864580	18474610	21469590	12141910	13676710	16510010	16258090	16882810	20972220
828	tr|Q7U450|Q7U450_SYNPX Cysteine synthase OS=Synechococcus sp. (strain WH8102) OX=84588 GN=cysK2 PE=3 SV=1	Q7U450	34	3	0.99988	1642708	1493612	1492448	2555666	1574987	2906379	1818464	1985063	1992966	4622612	2755124	4610158	2501116	3672477	2341715	3887314	2249150	5122666	2603905	2406817	1825337	4278029	1681803	6539795	1523549	1698947	1667286	2568014	2088272	4548387
829	tr|Q7U849|Q7U849_SYNPX Uncharacterized protein OS=Synechococcus sp. (strain WH8102) OX=84588 GN=SYNW0775 PE=4 SV=1	Q7U849	60	5	0.99988	NaN	NaN	NaN	NaN	NaN	NaN	NaN	NaN	NaN	NaN	NaN	NaN	NaN	NaN	NaN	NaN	NaN	NaN	NaN	NaN	NaN	NaN	NaN	NaN	NaN	NaN	NaN	NaN	NaN	NaN
830	tr|Q7U648|Q7U648_SYNPX Predicted acyl esterase (COG2936) OS=Synechococcus sp. (strain WH8102) OX=84588 GN=SYNW1492 PE=4 SV=1	Q7U648	58	5	0.99988	1265361	995123	1335456	954670	721213	616980	989239	658551	1109173	967382	676004	428389	1272813	1329341	315939	1392915	754653	1081162	1758087	1161365	1212364	1081322	470036	633596	1133737	1073352	1315469	847799	172670	672692
831	sp|Q7UA67|EFP_SYNPX Elongation factor P OS=Synechococcus sp. (strain WH8102) OX=84588 GN=efp PE=3 SV=1	Q7UA67	21	4	0.999878	27573760	25994660	23850560	22678920	23399470	28564380	22635980	22869880	24272830	16993420	21382430	24911010	24826370	6795046	27307990	20391390	22655970	20130560	18976090	12664250	21249500	12124040	26224450	6733337	23329660	26573510	29330920	24637050	24097470	28576520
832	tr|Q7U3M1|Q7U3M1_SYNPX Uncharacterized protein OS=Synechococcus sp. (strain WH8102) OX=84588 GN=SYNW2410 PE=4 SV=1	Q7U3M1	26	2	0.999877	3439303	2936305	3701717	2615932	2811409	2609199	3321897	2146309	2305298	420123	1952505	2716395	2396835	168354	3134237	371756	1236032	961177	2534435	435468	2191722	542242	2080194	536334	3623293	2477643	3684120	2451094	2325093	2318658
833	tr|Q7U9L7|Q7U9L7_SYNPX Uncharacterized protein OS=Synechococcus sp. (strain WH8102) OX=84588 GN=SYNW0237 PE=4 SV=1	Q7U9L7	29	2	0.999877	NaN	NaN	NaN	NaN	NaN	NaN	NaN	NaN	NaN	NaN	NaN	NaN	NaN	NaN	NaN	NaN	NaN	NaN	NaN	NaN	NaN	NaN	NaN	NaN	NaN	NaN	NaN	NaN	NaN	NaN
834	tr|Q7UA17|Q7UA17_SYNPX Putative glycosyltransferase OS=Synechococcus sp. (strain WH8102) OX=84588 GN=rsfA PE=4 SV=1	Q7UA17	46	3	0.999877	7577.11	11352.9	18357.7	7527.65	8787.54	10318.2	55485	59632.2	46814.1	127846	81652.8	79155.3	132369	396440	31100.6	119137	105509	167726	27237.7	97423.9	10731.4	41212.4	26522.5	134694	29570.4	30548.2	43268	23945.2	15158.4	22742.2
835	tr|Q7U4K9|Q7U4K9_SYNPX Prephenate dehydrogenase OS=Synechococcus sp. (strain WH8102) OX=84588 GN=SYNW2058 PE=4 SV=1	Q7U4K9	31	2	0.999875	531357	154750	389666	110287	540235	299250	364979	182356	435637	316501	744309	379467	664700	362272	525004	380195	715546	682046	679513	340987	412823	394524	533816	439243	371481	262365	359437	194172	506185	392283
836	tr|Q7U931|Q7U931_SYNPX Uncharacterized protein OS=Synechococcus sp. (strain WH8102) OX=84588 GN=SYNW0428 PE=4 SV=1	Q7U931	33	5	0.999871	4337271	5582620	4809451	4651556	6043408	4434137	3482408	5395128	4951649	3491485	5710703	5571849	2908380	3673130	4752398	3553133	5976144	4725861	3078739	3218212	4631680	3347409	5963651	4378314	3352393	3725161	5181547	4772419	5925807	5167400
837	sp|Q7U4I9|RL24_SYNPX 50S ribosomal protein L24 OS=Synechococcus sp. (strain WH8102) OX=84588 GN=rplX PE=3 SV=1	Q7U4I9	13	5	0.999871	51699600	41678780	25561960	24318900	33923000	22318810	68661350	17526370	45726170	22149480	29548490	11033470	40815180	17591130	24433210	23641930	28729830	16337180	44221090	30959790	36071180	16832680	35349960	10422240	42100670	47045520	37829770	36790110	62329130	27547010
838	tr|Q7U3H5|Q7U3H5_SYNPX Alpha-E domain-containing protein OS=Synechococcus sp. (strain WH8102) OX=84588 GN=SYNW2457 PE=4 SV=1	Q7U3H5	38	6	0.999867	4342260	167751	4397884	87360.3	2791085	702193	3916519	147737	5156852	238067	2700396	1031438	4757969	402607	5720442	172397	2714588	967359	3823385	135359	4851600	279902	1595487	1770405	4748496	76205.2	5321390	137417	632120	1319768
839	tr|Q7U7D5|Q7U7D5_SYNPX Uncharacterized protein OS=Synechococcus sp. (strain WH8102) OX=84588 GN=SYNW1050 PE=4 SV=1	Q7U7D5	17	5	0.999867	6700173	9419609	7700441	9013750	11376520	9442918	4901216	10234260	7445533	12882080	12595390	11464770	6899583	14108380	8359332	12209840	11939060	13716920	9319944	11108230	8751681	12697840	13123150	13321630	7369877	10553080	8602812	10045680	12341140	11744170
840	tr|Q7U610|Q7U610_SYNPX Uncharacterized protein OS=Synechococcus sp. (strain WH8102) OX=84588 GN=SYNW1531 PE=4 SV=1	Q7U610	55	8	0.999865	4380660	16050130	7103024	18486200	4532758	10221930	4578369	15316960	7734547	24440800	5543200	8984316	7152838	26770770	9273154	21633690	5719839	13953400	9111172	19130590	9745483	28224510	5492390	22525330	4472102	14104640	6762217	20252470	4536572	11870270
841	tr|Q7U917|Q7U917_SYNPX Uncharacterized protein OS=Synechococcus sp. (strain WH8102) OX=84588 GN=SYNW0442 PE=4 SV=1	Q7U917	60	8	0.999863	3295230	4434507	3508451	4487946	806439	1156994	2455881	4386696	2890819	3975711	1144101	495344	2820462	5652638	4104009	4520909	1145753	1036496	3105658	5395188	3675389	5355086	1162565	1412708	3053892	4318577	3670715	4417135	1310671	1007847
842	sp|Q7U4H5|RL13_SYNPX 50S ribosomal protein L13 OS=Synechococcus sp. (strain WH8102) OX=84588 GN=rplM PE=3 SV=1	Q7U4H5	17	7	0.999863	79904140	57686860	65278510	37072080	52472310	35668530	82805080	52230610	65507830	38663680	47934620	29508350	76728940	44457390	50014750	26510940	41740330	21548610	66710540	51913750	55898030	34116260	62088370	25501550	76467050	54368670	64062220	39462170	74777300	31528960
843	sp|Q7U7D2|ISPE_SYNPX 4-diphosphocytidyl-2-C-methyl-D-erythritol kinase OS=Synechococcus sp. (strain WH8102) OX=84588 GN=ispE PE=3 SV=2	Q7U7D2	33	3	0.999861	1401428	660570	1262373	611708	1882153	1433644	1164541	799336	1030928	517684	1556657	1220728	1098095	182685	30361.3	8357.97	1257962	238280	834195	355300	1284486	719765	1962624	742165	1505466	1130379	1525964	898070	2273728	1689907
844	tr|Q7U7I8|Q7U7I8_SYNPX Uncharacterized protein OS=Synechococcus sp. (strain WH8102) OX=84588 GN=SYNW0994 PE=4 SV=1	Q7U7I8	44	6	0.99986	1678061	2744189	3148672	5027716	7045856	7207502	2337985	2801724	5009136	7601227	9108591	9544853	3684363	6688171	2892499	6163249	6739913	11267400	4518165	5325189	4998346	8775592	7367321	14655280	1580290	2147532	2660864	4870435	7930169	10050910
845	tr|Q7U7E0|Q7U7E0_SYNPX Uncharacterized protein OS=Synechococcus sp. (strain WH8102) OX=84588 GN=SYNW1045 PE=4 SV=1	Q7U7E0	14	2	0.999857	667462	81875.1	187493	30260	683829	172860	714504	499265	517795	188551	1037088	633905	838840	76693.7	696503	600167	973114	753772	419286	61980.3	419636	103974	453204	35136.9	617375	258265	651510	76940.9	298583	376044
846	tr|Q7U861|Q7U861_SYNPX Uncharacterized protein OS=Synechococcus sp. (strain WH8102) OX=84588 GN=SYNW0763 PE=4 SV=1	Q7U861	8	2	0.999857	5130259	622387	2707833	850907	4559853	1915631	5769579	3691052	4071372	3456380	3726892	3940791	5481624	3265268	4706096	4206533	6122619	5715269	7522089	3812595	6211660	3038144	4122548	3927319	6867492	2764084	7288601	3485483	6155992	5363412
847	sp|Q7U8M8|GLUQ_SYNPX Glutamyl-Q tRNA(Asp) synthetase OS=Synechococcus sp. (strain WH8102) OX=84588 GN=gluQ PE=3 SV=1	Q7U8M8	32	2	0.999856	NaN	57414.9	10590.1	16636.2	7080.76	2667.13	5240.04	90738.6	35924.5	272120	17277.5	94334.9	61131.8	91114	98171.5	275439	21366.3	340116	NaN	254870	45440.1	170687	25436.5	14322	15052.7	98466.1	20204.5	69510.9	19029.2	55810.8
848	sp|Q7U4Y5|OBG_SYNPX GTPase Obg OS=Synechococcus sp. (strain WH8102) OX=84588 GN=obg PE=3 SV=1	Q7U4Y5	35	5	0.999856	1348022	1275205	669963	454534	563046	312305	1260916	789774	799406	557394	876212	437878	2001398	665388	688742	334796	567385	1180839	1421804	729031	626218	995044	379482	1609612	1057302	605782	690888	401101	296575	147158
849	sp|Q7U5Z8|GLO2_SYNPX Hydroxyacylglutathione hydrolase OS=Synechococcus sp. (strain WH8102) OX=84588 GN=gloB PE=3 SV=1	Q7U5Z8	28	2	0.999854	162336	157849	129084	72738.2	257468	260437	119436	62921.6	52854	130247	183603	278745	105395	19727.1	114757	166126	182829	359361	65545	82033.8	23781.6	98386.9	144860	52324.9	98514.3	115064	176878	139666	203805	391202
850	tr|Q7U8H2|Q7U8H2_SYNPX dTDP-glucose 4,6-dehydratase OS=Synechococcus sp. (strain WH8102) OX=84588 GN=rfbB PE=3 SV=1	Q7U8H2	39	8	0.999852	9495380	9417582	12361210	11292320	17092560	17606270	8262344	8919094	13157560	6971414	16875340	19633760	8073273	7544985	13187280	7341916	17280050	10978430	8261256	6412978	11891480	7855366	16974050	11912280	9932256	10422230	13732730	13864930	18765090	21212320
851	tr|Q7U3R7|Q7U3R7_SYNPX SNF2 helicase homolog OS=Synechococcus sp. (strain WH8102) OX=84588 GN=SYNW2362 PE=4 SV=1	Q7U3R7	119	14	0.999851	4472672	3302648	4254248	2692069	7117506	4830583	4128151	3200737	5865452	4170941	7428614	4870199	5529821	5152806	6239925	2514660	7531014	6254137	7134609	2890953	6252757	6339561	7594603	8518464	5008113	4161472	5438079	4419628	5853152	5595734
852	tr|Q7U4D5|Q7U4D5_SYNPX Uncharacterized protein OS=Synechococcus sp. (strain WH8102) OX=84588 GN=SYNW2134 PE=4 SV=1	Q7U4D5	11	2	0.999851	5102615	215899	3557622	222512	5406668	1463100	7285737	4931097	6883459	5217174	6998724	4361870	10121060	8074514	6484362	6402580	10632200	8202264	10311920	7214366	8203129	5180779	5359798	11542280	6706429	2570502	6663579	1110120	4590681	4959615
853	tr|Q7U617|Q7U617_SYNPX Putative sulfate transporter OS=Synechococcus sp. (strain WH8102) OX=84588 GN=SYNW1524 PE=3 SV=1	Q7U617	58	3	0.999851	352273	557811	543767	227400	214964	46774	651029	491595	1126986	237180	238483	35855.9	2053340	2251917	526016	132389	291067	82526.5	2779074	2088026	1766291	473114	294470	50105.8	1053311	953633	257207	351726	45736.4	84006.7
854	tr|Q7U3V4|Q7U3V4_SYNPX ABC transporter, ATP binding component, possibly for oligopeptides OS=Synechococcus sp. (strain WH8102) OX=84588 GN=SYNW2325 PE=4 SV=1	Q7U3V4	60	4	0.99985	66959.4	116542	70743.7	76539.4	137710	48810	126500	105295	86877.1	123931	58138.6	89866.5	91419.9	144648	142870	147756	195963	178286	101349	61359.7	50455.5	67481.6	64542.5	153441	145115	73360.3	118770	301938	4264.17	203631
855	sp|Q7U6W1|RS18_SYNPX 30S ribosomal protein S18 OS=Synechococcus sp. (strain WH8102) OX=84588 GN=rpsR PE=3 SV=1	Q7U6W1	8	3	0.999848	22774290	15323450	23176610	16450600	24053560	10209070	31271810	22718290	59609080	36677020	45176240	21874090	72362140	58414410	44640130	28134570	38242330	29448800	83254510	50193210	65450530	47831840	50378830	51207480	35538390	27755120	25865770	19272320	29785620	16262770
856	tr|Q7U4N3|Q7U4N3_SYNPX Uncharacterized protein OS=Synechococcus sp. (strain WH8102) OX=84588 GN=SYNW2034 PE=4 SV=1	Q7U4N3	44	4	0.999848	1915030	993824	1558220	564753	1519982	511016	2023578	1809902	2214798	962651	1505570	1041888	2770972	849768	426948	235694	215967	190101	2708505	1287650	2594157	1058498	1248118	341899	1486409	1351412	1429048	1304868	69603.3	1219280
857	sp|Q7U8R5|KAIA_SYNPX Circadian clock protein KaiA OS=Synechococcus sp. (strain WH8102) OX=84588 GN=kaiA PE=3 SV=1	Q7U8R5	33	9	0.999842	19061400	11656810	12805290	13412010	16938680	18934240	19892890	13290630	10850580	8788696	15348070	18321560	15972800	7726713	9698452	7626574	15519680	12245850	16065440	8871111	12070390	9131802	16182920	13832620	15630640	11351760	11827300	12032890	19586740	21664360
858	tr|Q7U900|Q7U900_SYNPX Possible UDP-glucose 4-epimerase OS=Synechococcus sp. (strain WH8102) OX=84588 GN=SYNW0459 PE=4 SV=1	Q7U900	35	2	0.999842	NaN	21374.5	17492.2	20205	10059.4	NaN	NaN	43828.4	106339	183972	119706	63795.5	18250.9	133846	21328.9	84195.6	51906.2	31364.2	40366.7	279853	64844.3	283516	21980.1	144029	7960.24	24389.1	31882.3	23950	NaN	21842.8
859	sp|Q7U8C0|SYC_SYNPX Cysteine--tRNA ligase OS=Synechococcus sp. (strain WH8102) OX=84588 GN=cysS PE=3 SV=1	Q7U8C0	54	7	0.999841	1087247	1190393	1538566	1166351	1678144	1355535	1006114	1222684	1925291	1797955	2760899	1691396	1625211	2158605	1464795	1461625	1748929	1826261	2346453	2011432	2177537	2358386	2408427	2457448	1110440	1064238	1116436	1045907	1687795	1875906
860	sp|Q7U8Q9|PUR7_SYNPX Phosphoribosylaminoimidazole-succinocarboxamide synthase OS=Synechococcus sp. (strain WH8102) OX=84588 GN=purC PE=3 SV=1	Q7U8Q9	28	4	0.99984	2848280	2714224	3005955	1475867	3518103	705726	6772775	7639178	7543295	5990327	8433378	2758499	11290900	12276460	5329319	5168007	7145106	1424060	14597070	11610420	4900941	7155163	7154330	3169584	7136623	6761140	2549590	1603740	7245650	1711279
861	tr|Q7U607|Q7U607_SYNPX Uncharacterized protein OS=Synechococcus sp. (strain WH8102) OX=84588 GN=SYNW1534 PE=4 SV=1	Q7U607	47	8	0.999833	5793721	2142405	7943197	1076093	5324786	497053	6542639	1265409	8139761	614795	6886558	819219	9004946	2954207	9034676	865021	7194164	971373	10565550	2555697	8887607	1530055	5102727	2126021	6818072	1239213	8142380	765311	4270525	1060160
862	tr|Q7U4F3|Q7U4F3_SYNPX Glycosyl transferase, family 2 OS=Synechococcus sp. (strain WH8102) OX=84588 GN=SYNW2115 PE=4 SV=1	Q7U4F3	36	3	0.99983	430616	456596	457284	308537	532204	197282	259256	525597	453755	331165	537025	391525	470426	176184	544946	551664	674469	643874	236379	221326	405354	106566	215525	48671.9	259552	343419	267884	101534	364244	451641
863	sp|Q7U4Z8|GSMT_SYNPX Glycine/sarcosine N-methyltransferase OS=Synechococcus sp. (strain WH8102) OX=84588 GN=bsmA PE=1 SV=1	Q7U4Z8	33	6	0.99983	542339	10569400	993881	4264513	1524992	1383443	419292	9008951	782405	4610467	544678	2279815	600793	7673400	487421	3950595	363262	1905311	3647778	7581748	681542	3681112	359506	1442782	2182709	7360432	236251	4913732	154321	1826084
864	tr|Q7U5D7|Q7U5D7_SYNPX Uncharacterized protein OS=Synechococcus sp. (strain WH8102) OX=84588 GN=SYNW1770 PE=4 SV=1	Q7U5D7	17	2	0.99983	2743093	279621	2924901	1358693	522896	4500124	728279	1708609	1869722	5732155	6807764	3400481	1102471	3267255	2112129	1972822	2357684	2706445	1359665	1999577	1772694	3864573	6251452	10431340	907210	2386104	1016040	4484597	4359314	4027723
865	sp|Q7U7F0|RUVA_SYNPX Holliday junction ATP-dependent DNA helicase RuvA OS=Synechococcus sp. (strain WH8102) OX=84588 GN=ruvA PE=3 SV=1	Q7U7F0	23	2	0.99983	NaN	NaN	NaN	NaN	NaN	NaN	NaN	NaN	NaN	NaN	NaN	NaN	NaN	NaN	NaN	NaN	NaN	NaN	NaN	NaN	NaN	NaN	NaN	NaN	NaN	NaN	NaN	NaN	NaN	NaN
866	tr|Q7U9R3|Q7U9R3_SYNPX AIRS_C domain-containing protein OS=Synechococcus sp. (strain WH8102) OX=84588 GN=SYNW0190 PE=4 SV=1	Q7U9R3	72	5	0.999829	286670	51151.3	136635	164568	138551	306229	276367	210226	150735	277244	322976	232026	367181	677392	240914	181143	308713	312221	351737	343982	122717	211009	190218	619413	187230	258843	226362	152764	376056	380671
867	tr|Q7U5Z7|Q7U5Z7_SYNPX ABC transporter, ATP binding component, possibly iron transporter OS=Synechococcus sp. (strain WH8102) OX=84588 GN=futC,sfuC PE=4 SV=1	Q7U5Z7	42	2	0.999827	708373	1279950	838304	45271030	1368852	581996	787065	891840	968748	1071397	1644211	1481973	1587510	3557369	1186625	1613549	1813646	1903304	1553332	1567070	1082199	1837817	862208	3822327	1225245	798632	664214	577931	1233476	225818
868	tr|Q7U995|Q7U995_SYNPX Uncharacterized protein OS=Synechococcus sp. (strain WH8102) OX=84588 GN=SYNW0363 PE=4 SV=1	Q7U995	45	3	0.999827	296934	359853	1550239	326896	1759499	22404.1	89013.2	174994	1449151	913593	878150	234950	128708	334170	2221473	427311	702992	130061	434288	459836	1319609	722643	121316	225573	247923	255670	1878878	416774	45504.8	275000
869	tr|Q7U9M7|Q7U9M7_SYNPX Dioxygenase OS=Synechococcus sp. (strain WH8102) OX=84588 GN=SYNW0227 PE=3 SV=1	Q7U9M7	54	7	0.999827	4023882	2794765	3224153	3117160	3282155	1536918	3324006	2818239	4783383	5290468	4398251	2316765	4676484	5490659	4280035	4564757	4588137	2949562	5249519	5261873	4509769	5542282	3282432	3520796	3186161	3033371	3377582	2669206	3961463	1935743
870	tr|Q7U4A4|Q7U4A4_SYNPX Putative sodium/sulfate transporter, DASS family OS=Synechococcus sp. (strain WH8102) OX=84588 GN=SYNW2167 PE=4 SV=1	Q7U4A4	65	2	0.99982	NaN	NaN	NaN	NaN	NaN	NaN	NaN	NaN	NaN	NaN	NaN	NaN	NaN	NaN	NaN	NaN	NaN	NaN	NaN	NaN	NaN	NaN	NaN	NaN	NaN	NaN	NaN	NaN	NaN	NaN
871	sp|Q7U4H2|RF1_SYNPX Peptide chain release factor 1 OS=Synechococcus sp. (strain WH8102) OX=84588 GN=prfA PE=3 SV=1	Q7U4H2	41	5	0.999819	1735026	498490	2664811	899209	867756	657815	833681	1351792	1030869	1273383	970269	1348839	1002728	1678754	1445733	1869242	942158	1725086	2132010	1807111	1849267	1467351	1015829	1712203	2073686	1705273	2463924	2001695	1231390	1264972
872	tr|Q7U6R6|Q7U6R6_SYNPX Phosphate transport system permease protein OS=Synechococcus sp. (strain WH8102) OX=84588 GN=pstC,phoW PE=3 SV=1	Q7U6R6	34	4	0.999819	64320.2	8682311	155714	15421500	280022	13421020	158195	8413124	159344	17899090	400181	18531330	219340	10748180	255858	18187830	99332.9	20020640	270445	8329904	69107.8	19192730	131016	9597133	338133	7439012	494226	19086440	887558	24787040
873	tr|Q7U8Q3|Q7U8Q3_SYNPX Peptide methionine sulfoxide reductase MsrA OS=Synechococcus sp. (strain WH8102) OX=84588 GN=msrA PE=3 SV=1	Q7U8Q3	24	5	0.999817	897141	1526198	565872	1726706	609532	1572939	836503	1891164	1006054	1515879	1611602	2249676	1302286	670441	1128041	1753287	1545686	2351423	570750	817594	724637	1076545	832350	157795	627101	1184682	585500	1480400	759168	1710497
874	tr|Q7U9Q5|Q7U9Q5_SYNPX Putative nucleoside-diphosphate sugar epimerase OS=Synechococcus sp. (strain WH8102) OX=84588 GN=SYNW0198 PE=4 SV=1	Q7U9Q5	36	8	0.999815	1733632	1880934	1427485	2279132	1864796	2521365	1201554	1539298	1295714	2238699	2401564	2226643	1522956	1503601	1960087	2651895	2388599	3749396	1142135	1357669	1231260	1836451	1860060	1448976	1082396	1204599	1374495	1821131	1994604	2582831
875	tr|Q7U6L8|Q7U6L8_SYNPX DUF218 domain-containing protein OS=Synechococcus sp. (strain WH8102) OX=84588 GN=SYNW1320 PE=4 SV=1	Q7U6L8	28	5	0.999815	205562	230046	179271	193245	601998	681412	59733.1	116851	445554	317422	707120	1298871	216251	10807.6	293251	72775	275798	442225	116663	66846	262003	133498	572654	129703	147488	210876	400460	450504	239330	1151077
876	sp|Q7U5V5|OTC_SYNPX Ornithine carbamoyltransferase OS=Synechococcus sp. (strain WH8102) OX=84588 GN=argF PE=3 SV=1	Q7U5V5	34	7	0.99981	9064574	11138700	7610187	11260310	9545859	13623490	6861877	10041940	6143386	10474140	10161270	10233270	7767303	7620011	8179619	10850370	10561320	11453120	7733350	7887013	6037174	6473073	9344689	8320242	6444480	8803201	7272718	9398617	11005680	10431040
877	tr|Q7U9X7|Q7U9X7_SYNPX Putative sugar-binding protein OS=Synechococcus sp. (strain WH8102) OX=84588 GN=SYNW0125 PE=4 SV=1	Q7U9X7	47	10	0.999808	16028.7	14380.9	62508.2	52680.5	87255.6	21533.6	21379.5	67645	62265.6	307563	81239.9	74304.2	41774.3	499492	52911.7	357056	81093.7	248465	54868.6	202383	57982.6	105345	45599.7	107707	9766.1	89962.2	40848	35863.7	225151	47171.8
878	tr|Q7U6G1|Q7U6G1_SYNPX Uncharacterized protein OS=Synechococcus sp. (strain WH8102) OX=84588 GN=SYNW1377 PE=4 SV=1	Q7U6G1	13	4	0.999805	16755150	7311364	11768070	9626333	15478140	17192710	13579640	14264790	10336880	15853050	11024370	20972630	10248910	9484471	10641200	15347610	12298960	19032720	7375932	12600700	10882280	12155490	9506720	12823380	12054700	10248830	16824020	14495030	14501950	20966670
879	tr|Q7U6E9|Q7U6E9_SYNPX Uncharacterized protein OS=Synechococcus sp. (strain WH8102) OX=84588 GN=SYNW1389 PE=4 SV=1	Q7U6E9	21	2	0.999798	NaN	NaN	NaN	NaN	NaN	NaN	NaN	NaN	NaN	NaN	NaN	NaN	NaN	NaN	NaN	NaN	NaN	NaN	NaN	NaN	NaN	NaN	NaN	NaN	NaN	NaN	NaN	NaN	NaN	NaN
880	tr|Q7U3F2|Q7U3F2_SYNPX ABC transporter,ATP binding component, possibly zinc transport OS=Synechococcus sp. (strain WH8102) OX=84588 GN=SYNW2480 PE=4 SV=1	Q7U3F2	29	7	0.999795	7624916	10209750	9963603	4254346	11782300	5778683	6912192	7402169	6944469	3942349	9120019	6380299	7122259	7910907	8270504	4233810	9186731	5337394	8489873	6703279	7598031	4830986	6796389	6682314	7275912	5635324	7988844	4043449	7088401	8054999
881	tr|Q7UA69|Q7UA69_SYNPX Thiamine-monophosphate kinase OS=Synechococcus sp. (strain WH8102) OX=84588 GN=thiL PE=3 SV=1	Q7UA69	34	3	0.999792	112432	122777	67388.4	16942.7	123016	18915.6	113921	72259.9	58380.8	62620	61936.8	6430.12	202535	410772	170583	87155.3	138105	170536	237034	190353	51575.7	121104	25784.2	333608	152732	59721.6	100993	36873.3	111426	42479.1
882	tr|Q7U5T1|Q7U5T1_SYNPX Uncharacterized protein OS=Synechococcus sp. (strain WH8102) OX=84588 GN=SYNW1614 PE=4 SV=1	Q7U5T1	19	3	0.999789	NaN	NaN	NaN	NaN	NaN	NaN	NaN	NaN	NaN	NaN	NaN	NaN	NaN	NaN	NaN	NaN	NaN	NaN	NaN	NaN	NaN	NaN	NaN	NaN	NaN	NaN	NaN	NaN	NaN	NaN
883	sp|Q7U6Z1|FMT_SYNPX Methionyl-tRNA formyltransferase OS=Synechococcus sp. (strain WH8102) OX=84588 GN=fmt PE=3 SV=1	Q7U6Z1	36	3	0.999786	1315369	1058503	1548921	1155655	816565	668800	1147172	928036	1468851	534167	816221	915758	1155732	424332	1145204	542458	649768	327347	1534424	626355	1657614	810240	955729	283666	1461686	1237375	1826526	1102632	509625	899689
884	tr|Q7U3U0|Q7U3U0_SYNPX Uncharacterized protein OS=Synechococcus sp. (strain WH8102) OX=84588 GN=SYNW2339 PE=4 SV=1	Q7U3U0	28	5	0.999786	5144072	562662	9093013	2987474	7273269	3545515	4883216	2121542	10326140	3184888	8821595	4091632	6171226	4866319	8889832	3132077	8332483	5181262	8734488	3611949	9423995	5795731	10392100	10150050	5358650	2288463	7199474	2737969	8288703	4656538
885	sp|Q7U4J8|RL23_SYNPX 50S ribosomal protein L23 OS=Synechococcus sp. (strain WH8102) OX=84588 GN=rplW PE=3 SV=1	Q7U4J8	11	3	0.999774	28669260	18798270	24614230	15390540	18643480	15162820	31913820	18668570	27822220	14264600	18436860	11167130	35407490	15171960	24917800	11232680	21817580	11268280	28363740	22418350	24894120	15205700	24252020	8200112	27506870	21636400	23820780	11399350	27623610	10973690
886	sp|Q7U4K1|NDHN_SYNPX NAD(P)H-quinone oxidoreductase subunit N OS=Synechococcus sp. (strain WH8102) OX=84588 GN=ndhN PE=3 SV=1	Q7U4K1	17	3	0.999772	21711550	17044530	15971540	19223360	15734270	23316090	18260180	16017300	19885750	23970300	18966200	18900510	22758460	24770960	20177190	22161160	17515340	22521300	18411660	22687710	17909510	20020970	20509140	26237840	18046040	18760910	17683260	18875890	23582900	22772210
887	sp|Q7U3I9|UREG_SYNPX Urease accessory protein UreG OS=Synechococcus sp. (strain WH8102) OX=84588 GN=ureG PE=3 SV=1	Q7U3I9	22	3	0.999772	1969614	1161960	1612085	825370	3051640	1592940	1047461	1098989	1789439	569314	3237065	2053209	1773607	1152152	1281804	629525	1750967	1339606	1727453	566449	1564902	537843	2600682	1715202	1689360	1175737	1273317	606846	2627244	2282763
888	tr|Q7U3H4|Q7U3H4_SYNPX Possible transglutaminase-like enzyme OS=Synechococcus sp. (strain WH8102) OX=84588 GN=SYNW2458 PE=4 SV=1	Q7U3H4	33	2	0.999769	513454	NaN	319259	7518.06	533013	157163	483669	2182.15	462756	39862.1	390796	151089	768579	22766.3	585253	9680.46	512128	215309	990992	5234.6	461066	24647.2	420656	138581	668101	3946.5	575307	2932.4	224127	213201
889	tr|Q7U7M5|Q7U7M5_SYNPX Uncharacterized protein OS=Synechococcus sp. (strain WH8102) OX=84588 GN=SYNW0956 PE=4 SV=1	Q7U7M5	14	2	0.999769	1465414	1985891	1417821	1566903	921077	588205	1142363	1578373	526552	86911.9	210918	457979	262087	55657	587771	167792	368356	86685.2	89042.3	61249.8	31347.2	11772.7	185445	12989.1	979444	1190314	1167271	1246667	2747.96	226982
890	tr|Q7U5D9|Q7U5D9_SYNPX Possible ferredoxin [2Fe-2S] OS=Synechococcus sp. (strain WH8102) OX=84588 GN=SYNW1768 PE=4 SV=1	Q7U5D9	13	2	0.999766	50053100	36052180	47628400	44490840	49176130	48020480	51618150	55011890	78720810	80328040	72194450	49976820	82228230	81845510	71532850	77360930	60058170	71158730	78840000	84336460	79381140	75467910	75754150	86854580	58879060	57603320	65727860	51487000	57439620	52836410
891	tr|Q7U9L5|Q7U9L5_SYNPX Uncharacterized protein OS=Synechococcus sp. (strain WH8102) OX=84588 GN=SYNW0239 PE=3 SV=1	Q7U9L5	47	6	0.999757	387849	404851	548276	420209	922132	880852	474363	390189	515124	364644	1043331	978513	510099	180288	651988	444763	992398	806507	574541	266620	497960	526231	556900	746938	409761	386072	624860	523991	746272	1391497
892	tr|Q7TTY2|Q7TTY2_SYNPX Amidophosphoribosyltransferase OS=Synechococcus sp. (strain WH8102) OX=84588 GN=purF PE=3 SV=1	Q7TTY2	55	9	0.999755	8702047	6210964	4754647	3356930	6059993	3295009	7559546	5942780	4172768	3526421	5832924	2916330	8313102	6360610	4242121	3542686	6089186	3548455	7290506	5408972	3559760	3771178	6241008	4091124	7579908	5579391	4798401	4102401	5836486	3728107
893	tr|Q7U808|Q7U808_SYNPX Uncharacterized protein OS=Synechococcus sp. (strain WH8102) OX=84588 GN=SYNW0818 PE=4 SV=1	Q7U808	25	5	0.999744	4726317	3792367	4592491	3664019	5490876	4287283	3841436	3399320	3892222	3196940	5827284	5096786	4079677	4998373	4886155	3664614	4887029	4984683	4337800	3130217	4169292	3425765	4891845	6750674	4350802	3558283	4831697	3412615	4678405	4251073
894	tr|Q7U6D1|Q7U6D1_SYNPX Uncharacterized protein OS=Synechococcus sp. (strain WH8102) OX=84588 GN=SYNW1407 PE=4 SV=1	Q7U6D1	9	2	0.999738	822097	211361	255219	105822	211752	96132.7	806197	178552	223283	125711	172082	128642	418169	158294	313142	30050.7	192326	71972.4	348801	102761	207652	68798.2	219522	303361	774486	293437	525669	140224	194552	139661
895	tr|Q7TTW0|Q7TTW0_SYNPX Magnesium chelatase OS=Synechococcus sp. (strain WH8102) OX=84588 GN=chlH PE=3 SV=1	Q7TTW0	148	18	0.999721	4613683	6906162	3429728	6432943	5363913	4766873	3692665	5443503	3751430	6411000	5539599	6071168	4146753	8331980	4524325	6574215	4131084	7714913	6740039	8741568	5525269	8754814	7652131	6969944	6899083	8708614	3483154	9301062	4911472	7536556
896	tr|Q7U9F1|Q7U9F1_SYNPX Uncharacterized protein OS=Synechococcus sp. (strain WH8102) OX=84588 GN=SYNW0307 PE=4 SV=1	Q7U9F1	16	3	0.999719	1251094	622365	106205	321263	265976	186953	1520266	469336	921388	251345	207270	87672	1309014	416561	459087	203344	222959	145955	690304	465631	245569	85630.3	165680	56729.4	801487	707988	819375	332152	12716.1	151268
897	tr|Q7U9Z8|Q7U9Z8_SYNPX Possible glycosyltransferase OS=Synechococcus sp. (strain WH8102) OX=84588 GN=SYNW0104 PE=4 SV=1	Q7U9Z8	64	7	0.999718	1765965	930878	1698536	1183466	2586041	2652751	1600672	637526	832523	585581	1629040	2681093	968012	274832	1632748	839309	3172969	2171770	359793	250518	591987	209671	1119966	466441	1560953	860214	1860532	808375	2603547	1942976
898	sp|Q7U5Q9|DDL_SYNPX D-alanine--D-alanine ligase OS=Synechococcus sp. (strain WH8102) OX=84588 GN=ddl PE=3 SV=1	Q7U5Q9	38	5	0.999713	4382666	4691198	9002593	9174756	9219065	14447840	3934190	5417632	8900692	10014700	8639491	13097660	4030833	5894264	9294886	10472490	9216241	14315630	4248698	5163952	7902009	8937445	8662344	12133940	4948127	5509894	9182485	9927535	10073390	16267160
899	tr|Q7U5S2|Q7U5S2_SYNPX Peptidyl-prolyl cis-trans isomerase OS=Synechococcus sp. (strain WH8102) OX=84588 GN=SYNW1625 PE=3 SV=1	Q7U5S2	21	4	0.999711	8390661	2251776	4404877	4947296	4429655	5276614	6445952	3761060	11999140	13603520	8355699	8239922	12298420	8402425	8253966	11626970	10158050	13085460	11089690	11338380	11539960	13277070	11083890	8925941	7385941	6889386	6472902	5348240	10418750	9374449
900	tr|Q7U757|Q7U757_SYNPX Protochlorophyllide reductase OS=Synechococcus sp. (strain WH8102) OX=84588 GN=pcr PE=3 SV=1	Q7U757	34	3	0.999705	58008.7	101509	14026.4	159862	41438.8	154842	83485.4	111901	26716	44987.8	16043.1	230799	70959.9	57105.7	4057.22	23978.6	19876.8	24709.4	11585.2	83119.2	14378.8	24807.5	5267.29	31030.3	53367.1	66424.4	91863.2	7307.84	153057	240891
901	tr|Q7U6Z6|Q7U6Z6_SYNPX Conserved hypothetical OS=Synechococcus sp. (strain WH8102) OX=84588 GN=SYNW1190 PE=4 SV=1	Q7U6Z6	29	3	0.999684	752789	511915	697533	630451	883337	681723	612357	376695	382405	334447	616533	626927	202666	660635	210614	387513	210728	366479	330853	65800.8	186710	177902	298103	489222	553367	340380	475483	345190	540648	471901
902	tr|Q7U9H2|Q7U9H2_SYNPX Uncharacterized protein OS=Synechococcus sp. (strain WH8102) OX=84588 GN=SYNW0286 PE=4 SV=1	Q7U9H2	45	7	0.999682	5404899	4791925	6571841	3780087	8502168	4014280	5455703	5493319	6961103	4362752	9745013	6214757	6945346	6768523	8203813	3466976	9793441	6104609	8264340	5641459	7515402	4845201	7980805	6694702	6951617	5070062	6051782	4512751	8287757	7012415
903	tr|Q7U800|Q7U800_SYNPX Uncharacterized protein OS=Synechococcus sp. (strain WH8102) OX=84588 GN=SYNW0827 PE=4 SV=1	Q7U800	10	7	0.99968	12000580	7313853	7877485	7185654	9358519	8183796	13616460	17603010	9724630	17497660	6415788	17732530	9499499	8457970	9300399	35509840	16047240	18931210	9143962	12685030	14037220	11228470	5756734	16022630	10481940	8134811	12739600	6885001	4159320	9593245
904	tr|Q7U958|Q7U958_SYNPX Similar to capsule polysaccharide protein kpsS OS=Synechococcus sp. (strain WH8102) OX=84588 GN=SYNW0400 PE=4 SV=1	Q7U958	77	6	0.999679	NaN	NaN	NaN	NaN	NaN	NaN	NaN	NaN	NaN	NaN	NaN	NaN	NaN	NaN	NaN	NaN	NaN	NaN	NaN	NaN	NaN	NaN	NaN	NaN	NaN	NaN	NaN	NaN	NaN	NaN
905	sp|Q7U3D7|PPK1_SYNPX Polyphosphate kinase OS=Synechococcus sp. (strain WH8102) OX=84588 GN=ppk PE=3 SV=1	Q7U3D7	81	14	0.999677	3573972	8013767	4805186	9241472	7558674	10691210	3428271	5528625	6513482	10884340	8030141	5982217	6085417	8645697	8345677	13933740	9363771	14764610	7619509	7275776	5570907	13588710	6206840	13049400	4305222	5431372	6366010	7804146	6295522	11744450
906	sp|Q7U9M0|IXTPA_SYNPX dITP/XTP pyrophosphatase OS=Synechococcus sp. (strain WH8102) OX=84588 GN=SYNW0234 PE=3 SV=1	Q7U9M0	20	3	0.999675	792844	1880983	812804	1502325	596888	447172	915684	1808560	895006	1457361	653118	900567	1350659	2659675	819988	1293879	516318	794287	1259706	2320966	1034035	2507255	636801	1235728	1350378	1985261	988566	1525099	785050	844630
907	tr|Q7U6S1|Q7U6S1_SYNPX S-methyl-5'-thioadenosine phosphorylase OS=Synechococcus sp. (strain WH8102) OX=84588 GN=mtnP PE=3 SV=1	Q7U6S1	33	4	0.999668	12722550	9091815	8124278	11007830	10246900	17520710	9922599	8062971	9231463	11096290	11622970	14363440	10941220	7603606	9903171	11154660	11624760	14399540	9833707	9227916	9897768	10202770	10878550	10529470	10642020	8231757	12173540	10599640	15681110	15822790
908	tr|Q7U3Z2|Q7U3Z2_SYNPX N5-carboxyaminoimidazole ribonucleotide mutase OS=Synechococcus sp. (strain WH8102) OX=84588 GN=purE PE=3 SV=1	Q7U3Z2	17	2	0.999656	NaN	NaN	NaN	NaN	NaN	NaN	NaN	NaN	NaN	NaN	NaN	NaN	NaN	NaN	NaN	NaN	NaN	NaN	NaN	NaN	NaN	NaN	NaN	NaN	NaN	NaN	NaN	NaN	NaN	NaN
909	tr|Q7U462|Q7U462_SYNPX Uroporphyrinogen-III synthase OS=Synechococcus sp. (strain WH8102) OX=84588 GN=hemD PE=3 SV=1	Q7U462	28	2	0.999654	134363	89064.5	1803.65	35123.7	129464	77822.9	154577	57614.8	129355	52086.6	105418	89638.1	211517	32562.2	107272	21479	86371.6	101503	205156	10715.2	113151	61269.6	152836	12394.3	129008	133552	114465	44025.5	192627	53775.2
910	tr|Q7U3I2|Q7U3I2_SYNPX Uncharacterized protein OS=Synechococcus sp. (strain WH8102) OX=84588 GN=SYNW2450 PE=4 SV=1	Q7U3I2	6	2	0.999653	7304456	4602.25	28782.3	NaN	145846	NaN	2938.11	NaN	2688.46	3080.62	NaN	6871.23	NaN	17391.8	16469.8	10773.1	15702	46906.5	6003	17978.2	NaN	5575.95	NaN	NaN	NaN	72674.4	NaN	11166.7	17095	NaN
911	tr|Q7U631|Q7U631_SYNPX Possible type II alternative RNA polymerase sigma factor OS=Synechococcus sp. (strain WH8102) OX=84588 GN=SYNW1509 PE=4 SV=1	Q7U631	34	3	0.999652	5248.31	11528	NaN	2201.51	NaN	885.168	1863.08	108953	NaN	81036.2	NaN	NaN	NaN	228372	NaN	172733	NaN	18970.3	NaN	2288.01	NaN	43668.2	NaN	NaN	1154.59	10700.6	NaN	5617.96	1493.19	5570.66
912	tr|Q7UA49|Q7UA49_SYNPX SqdX OS=Synechococcus sp. (strain WH8102) OX=84588 GN=sqdX PE=4 SV=1	Q7UA49	41	4	0.999645	715926	162635	408684	212736	267335	993386	325361	119834	508250	384373	801674	401886	485982	622564	26937.5	77056.9	719823	19308.2	380916	736450	523515	469334	1195095	261623	548941	469787	1152464	559282	1481750	833376
913	tr|Q7U978|Q7U978_SYNPX GAF domain-containing protein OS=Synechococcus sp. (strain WH8102) OX=84588 GN=SYNW0380 PE=4 SV=1	Q7U978	27	3	0.999641	811539	1553359	658600	1062371	1328217	1470195	978231	1702259	598579	1413132	1160470	1841534	1024175	700058	653111	1001997	1216906	1602916	1185783	1221597	778325	1101423	1078436	655720	914810	1451994	656116	1580028	1493026	2095139
914	tr|Q7U6Q6|Q7U6Q6_SYNPX ABC transporter, likely sugar solute binding protein OS=Synechococcus sp. (strain WH8102) OX=84588 GN=SYNW1282 PE=4 SV=1	Q7U6Q6	46	2	0.999635	321888	122774	395802	106634	568296	169559	221752	76830	451046	304861	632173	305759	602904	754481	449403	348869	556756	652174	822529	489404	477048	418614	310847	1319161	496078	143932	368552	119820	346619	336893
915	tr|Q7U968|Q7U968_SYNPX Uncharacterized protein OS=Synechococcus sp. (strain WH8102) OX=84588 GN=SYNW0390 PE=4 SV=1	Q7U968	11	2	0.999632	7832483	4719229	7145828	4215113	6122283	7408121	7570909	5907157	5080700	2885885	2658084	5513858	5421863	4376800	4692712	3137408	6434327	3715423	2361467	4789474	3763580	2588566	5196285	2608002	8011744	7174995	8328907	6366898	8730049	8321329
916	tr|Q7U933|Q7U933_SYNPX Possible haloacid dehalogenase-like hydrolase family protein OS=Synechococcus sp. (strain WH8102) OX=84588 GN=SYNW0426 PE=4 SV=1	Q7U933	23	2	0.999614	NaN	NaN	NaN	NaN	NaN	NaN	NaN	NaN	NaN	NaN	NaN	NaN	NaN	NaN	NaN	NaN	NaN	NaN	NaN	NaN	NaN	NaN	NaN	NaN	NaN	NaN	NaN	NaN	NaN	NaN
917	tr|Q7U7Z7|Q7U7Z7_SYNPX Uncharacterized protein OS=Synechococcus sp. (strain WH8102) OX=84588 GN=SYNW0831 PE=4 SV=1	Q7U7Z7	24	4	0.999611	8455602	8931010	7794384	8408220	10468120	9756007	6558671	7577279	7077428	7895660	9930413	11465940	7562933	9417717	8217931	8491598	10186440	11845910	8005316	8543266	7464834	9503902	9235122	13114550	7320320	7787977	7433828	8297973	5245612	8970300
918	tr|Q7U3E0|Q7U3E0_SYNPX Glutamine amidotransferase-phosphoribosyl anthranilate transferase OS=Synechococcus sp. (strain WH8102) OX=84588 GN=SYNW2492 PE=4 SV=1	Q7U3E0	39	4	0.999611	3253959	599598	8309707	1329152	8393434	2045485	3528493	518828	9086177	844125	7502549	3579525	3789749	636486	6521847	786982	5719155	1774053	4731676	384796	9115774	953713	6661919	2416497	4608230	543541	6539688	1277208	3342829	2870410
919	tr|Q7U6R3|Q7U6R3_SYNPX Ferredoxin OS=Synechococcus sp. (strain WH8102) OX=84588 GN=petF2 PE=4 SV=1	Q7U6R3	14	2	0.99961	383420	114433	19035.5	45360.9	8029.93	151278	113977	337340	80949.2	650676	34783.3	39759.9	152108	2187842	12196.3	6709.26	38243.5	41165.5	70613.4	1762573	42275.9	571743	96302.8	348967	16244.9	7447.03	NaN	21018.7	NaN	19552.7
920	tr|Q7U3H0|Q7U3H0_SYNPX Nitrate transporter, MFS family OS=Synechococcus sp. (strain WH8102) OX=84588 GN=SYNW2462 PE=4 SV=1	Q7U3H0	25	3	0.999608	73542680	14691790	73419810	17415510	16383110	16587040	87707080	6807711	95740000	3196238	10686780	4329045	70761770	3236621	81618740	5613414	17898150	4860818	57955660	3855977	68575990	6449102	24012180	3196045	112395000	15189330	66891920	16109370	13795080	6909438
921	tr|Q7U3K5|Q7U3K5_SYNPX RNA polymerase sigma factor OS=Synechococcus sp. (strain WH8102) OX=84588 GN=SYNW2427 PE=3 SV=1	Q7U3K5	53	4	0.999602	94228.2	317018	387696	796032	419795	381685	192861	369386	527226	975880	369179	675583	425577	1393553	391234	812445	121988	949796	684914	823816	489862	1218773	268984	2544673	164302	165663	217874	137707	75131.2	507801
922	tr|Q7U8I2|Q7U8I2_SYNPX Putative DNA helicase OS=Synechococcus sp. (strain WH8102) OX=84588 GN=SYNW0636 PE=4 SV=1	Q7U8I2	101	6	0.999598	1527574	236894	150873	166321	41373.9	132561	869533	269927	96636.5	646220	41566.1	141436	626684	1131246	28457.4	120055	43351.9	179932	301808	799239	124293	821953	75784.4	458148	276801	102310	302966	259389	40906.4	259209
923	tr|Q7U5M7|Q7U5M7_SYNPX Uncharacterized protein OS=Synechococcus sp. (strain WH8102) OX=84588 GN=SYNW1676 PE=4 SV=1	Q7U5M7	8	3	0.999598	6010883	10923220	10981760	12915670	12317480	10882480	8900028	8481823	10630180	5047500	11632760	16101820	6320462	3034193	8503512	5017238	10186530	6484333	7063540	3222257	9025337	6051376	13431610	4148880	7177461	11163110	9803081	9698655	14597530	12858690
924	tr|Q7U802|Q7U802_SYNPX ABC transporter, possibly multidrug efflux OS=Synechococcus sp. (strain WH8102) OX=84588 GN=SYNW0825 PE=4 SV=1	Q7U802	60	11	0.999597	1607512	2339954	2180398	1674536	2516624	1269318	1080966	1677153	970862	1170942	1362685	986861	460815	3037690	1129859	1104858	973580	867296	584187	2277314	694629	851036	1108358	927439	1832922	2240088	2574380	1693150	264190	577492
925	tr|Q7U6K2|Q7U6K2_SYNPX NAD(P)-bd_dom domain-containing protein OS=Synechococcus sp. (strain WH8102) OX=84588 GN=SYNW1336 PE=4 SV=1	Q7U6K2	25	3	0.999593	3293989	2010785	3412495	2151856	5283316	3109616	2592437	1840691	3845259	3778975	6718988	3700149	3616167	5515904	4849278	3672586	6182185	5227323	4720265	4174670	4478210	4425756	5482581	7465187	3261635	2325706	4395210	2543073	5112748	3268174
926	tr|Q7U9C5|Q7U9C5_SYNPX Uncharacterized protein OS=Synechococcus sp. (strain WH8102) OX=84588 GN=SYNW0333 PE=4 SV=1	Q7U9C5	34	3	0.999586	7697795	6531988	5359321	7091561	3278204	7746990	5696425	5082636	6541576	7926174	3699357	3465252	7336276	6871988	6708955	8575199	4371925	6517946	6821988	6741586	5997777	6685330	5219787	5512205	6744843	6184215	6096217	5123076	3084165	4527312
927	tr|Q7U3W7|Q7U3W7_SYNPX Glutaredoxin OS=Synechococcus sp. (strain WH8102) OX=84588 GN=SYNW2310 PE=3 SV=1	Q7U3W7	9	3	0.999584	33646420	17873350	31991590	19810590	34133040	32447970	33515940	23071110	24356550	16187890	26619910	24833840	27658320	9714086	24644350	11398300	26048030	12679280	18230840	12986010	20881660	10593810	27081900	7976565	33600680	24262680	27925690	21464930	31166130	19907930
928	tr|Q7U921|Q7U921_SYNPX Possible polysaccharide deacetylase (Xylanase, chitin deacetylase) OS=Synechococcus sp. (strain WH8102) OX=84588 GN=SYNW0438 PE=4 SV=1	Q7U921	39	2	0.999576	1156137	6086512	1509087	4355271	1551431	2061463	1152548	5494579	1705033	2805366	1422664	2401213	1556635	691715	1775784	3155393	1499996	2291842	1645517	2236922	1537104	2010765	770179	426106	2014279	4752894	1593049	4393661	928936	2464103
929	sp|Q7U4D9|LIPA1_SYNPX Lipoyl synthase 1 OS=Synechococcus sp. (strain WH8102) OX=84588 GN=lipA1 PE=3 SV=1	Q7U4D9	32	5	0.999572	1844514	1662380	1413386	1204442	1572689	1211271	1180511	1479957	1049557	2065201	1439933	1497748	1548205	1156365	1569925	2118197	993352	2025220	1469111	1769727	1286509	1415382	1118770	1106896	1353873	1575683	1672456	1335215	1098975	1416299
930	tr|Q7U4A3|Q7U4A3_SYNPX Possible sodium transporter, Trk family OS=Synechococcus sp. (strain WH8102) OX=84588 GN=SYNW2168 PE=4 SV=1	Q7U4A3	51	3	0.999569	1039405	774248	188012	346540	149045	301964	368267	336461	88187.2	87410.9	64203.8	197540	577850	112258	374401	226586	146937	217440	486184	126514	144584	133837	114035	86387.8	802642	444218	438281	396261	74226.1	260542
931	sp|Q7U9G6|GATC_SYNPX Aspartyl/glutamyl-tRNA(Asn/Gln) amidotransferase subunit C OS=Synechococcus sp. (strain WH8102) OX=84588 GN=gatC PE=3 SV=1	Q7U9G6	11	5	0.999544	15764220	8277472	16484250	11666440	31201500	18222610	14978930	16507340	24350270	11941200	23713970	30059030	13963360	2397807	23827060	14488250	29595180	11606670	5330208	8290169	20858750	9791270	23510740	8663942	15349280	14692320	28013550	18053770	26269230	24224110
932	tr|Q7U5Z2|Q7U5Z2_SYNPX Conserved hypothetical OS=Synechococcus sp. (strain WH8102) OX=84588 GN=SYNW1549 PE=4 SV=1	Q7U5Z2	20	4	0.999532	1002078	305645	562738	57498.4	330753	579094	748636	401666	419151	836805	536232	758632	986087	309238	719740	977710	72935.6	1340100	932471	392945	244521	376080	236152	200533	620030	86496.9	562778	317306	134867	498662
933	tr|Q7U5S6|Q7U5S6_SYNPX Pyruvate dehydrogenase E1 component subunit alpha OS=Synechococcus sp. (strain WH8102) OX=84588 GN=pdhA PE=4 SV=1	Q7U5S6	40	8	0.999529	25788190	24836970	27641990	31683490	30805540	31815430	24597340	21337990	28127430	15648140	27413230	27306340	22148460	15750320	24411270	17126470	32951280	14926710	21819400	17067980	28220390	18037330	36581180	17447670	28484830	26726430	29932720	26848540	42104000	29315180
934	tr|Q7U4M4|Q7U4M4_SYNPX Histidine kinase domain-containing protein OS=Synechococcus sp. (strain WH8102) OX=84588 GN=SYNW2043 PE=4 SV=1	Q7U4M4	49	3	0.999528	57308.5	156290	107178	224191	315541	423029	87762.5	107703	79568.4	425590	337582	554779	176758	35451.9	194630	484436	223352	826757	216508	62669.3	212812	185866	265990	203304	130039	114320	246798	277753	356513	533710
935	sp|Q7U8R6|RL21_SYNPX 50S ribosomal protein L21 OS=Synechococcus sp. (strain WH8102) OX=84588 GN=rplU PE=3 SV=1	Q7U8R6	15	3	0.999526	22317920	9860412	9608963	7543817	5817376	9022929	19099960	5508539	6050167	2878015	2636384	7526145	8803259	3616179	5660674	3029467	5102211	13208190	4156066	5710370	5791578	15970850	7546650	15821190	15467810	10538310	12410740	7604065	13355230	4983961
936	sp|Q7U7D3|RSMA_SYNPX Ribosomal RNA small subunit methyltransferase A OS=Synechococcus sp. (strain WH8102) OX=84588 GN=rsmA PE=3 SV=1	Q7U7D3	33	4	0.999505	20534.4	61162.8	79668.1	52251.1	49858.5	66104.1	24984.9	51476.9	20447.6	18174.8	126478	40704.3	13459.9	185340	233489	194663	364509	502821	185185	24472.2	90174.5	83943.8	78836.7	63283.8	37373.7	76123	33665.4	13502.3	244888	88181.3
937	tr|Q7U6E2|Q7U6E2_SYNPX NTP_transf_9 domain-containing protein OS=Synechococcus sp. (strain WH8102) OX=84588 GN=SYNW1396 PE=4 SV=1	Q7U6E2	11	2	0.999492	1821739	1252570	644278	1667733	343595	1712937	1386067	767014	629210	782437	412564	641275	658502	1188880	421132	1144868	406920	660887	169061	724767	170287	317450	323814	170667	1567230	1735338	1149497	1769968	354008	721548
938	tr|Q7U8M0|Q7U8M0_SYNPX Conserved hypothetical OS=Synechococcus sp. (strain WH8102) OX=84588 GN=SYNW0596 PE=4 SV=1	Q7U8M0	34	3	0.999483	924510	997025	1097689	983946	1706635	1261574	977723	757833	936219	231554	1830633	2316717	1045211	206315	1020077	9095.48	1557794	364150	1048397	162678	618561	184509	1357597	249418	925450	782434	928015	836596	9465.76	1196228
939	tr|Q7U9F7|Q7U9F7_SYNPX Coenzyme A biosynthesis bifunctional protein CoaBC OS=Synechococcus sp. (strain WH8102) OX=84588 GN=dfp (coaBC) PE=3 SV=1	Q7U9F7	46	2	0.999483	493206	482511	7003.51	243122	19577.6	15793.8	319879	315264	330528	649132	25297.3	40417.2	744621	1482150	417850	451405	254622	494508	727820	841308	9887.76	719570	3653.9	1025928	437812	297797	173508	23911.9	133981	11944.7
940	tr|Q7U5E3|Q7U5E3_SYNPX Putative dihydroorotase OS=Synechococcus sp. (strain WH8102) OX=84588 GN=SYNW1764 PE=4 SV=1	Q7U5E3	44	2	0.999476	5210.33	3864.7	NaN	NaN	NaN	9267.75	NaN	14119.1	NaN	177904	NaN	NaN	NaN	4348.93	NaN	228974	7717.31	11169.1	NaN	59187.7	NaN	NaN	NaN	NaN	NaN	2651.77	NaN	NaN	NaN	767.15
941	tr|Q7U6D0|Q7U6D0_SYNPX Cytochrome P450 family protein OS=Synechococcus sp. (strain WH8102) OX=84588 GN=SYNW1408 PE=3 SV=1	Q7U6D0	46	6	0.999475	329724	480302	364344	248336	312505	213021	314821	422398	472166	395667	548978	378827	440374	744830	496164	485400	433077	695369	454804	557578	443150	601898	381885	786579	188617	233282	251232	240237	163906	456600
942	tr|Q7UA84|Q7UA84_SYNPX PPM-type phosphatase domain-containing protein OS=Synechococcus sp. (strain WH8102) OX=84588 GN=SYNW0012 PE=4 SV=1	Q7UA84	53	3	0.999468	235774	653496	417418	601130	163781	252084	254361	349638	268182	977934	647805	566267	720313	1797703	100554	273623	213492	306331	483734	1003001	118188	442636	43724.9	207528	369619	521740	276163	434292	115856	556969
943	tr|Q7U463|Q7U463_SYNPX Possible glycosyltransferase 2 fused to TPR-repeat domain OS=Synechococcus sp. (strain WH8102) OX=84588 GN=SYNW2209 PE=4 SV=1	Q7U463	43	7	0.999461	4446501	7249916	2806817	4919584	2878869	4053392	4480015	7527162	2688657	6821419	2755242	4890459	4658006	8310784	3634996	5304759	2436441	3169974	4303993	7076938	2597092	5499239	2825620	6042586	5294082	6373564	4138403	5947878	3352882	5221753
944	tr|Q7U904|Q7U904_SYNPX Possible glycosyltransferase OS=Synechococcus sp. (strain WH8102) OX=84588 GN=SYNW0455 PE=4 SV=1	Q7U904	30	2	0.999459	436437	894918	647017	1022189	585370	1277290	327843	425905	218323	5719.01	116722	854542	44634.7	20661.5	141474	6605.36	516768	21719.4	13912.4	4412.89	204950	2603.46	521865	12495	297389	499398	645993	590563	720916	807374
945	tr|Q7U8G0|Q7U8G0_SYNPX Uncharacterized protein OS=Synechococcus sp. (strain WH8102) OX=84588 GN=SYNW0659 PE=4 SV=1	Q7U8G0	10	3	0.999459	3515446	876421	1738359	788441	4386176	1514493	4200583	2307301	4108382	2700144	4195628	2861033	5035196	3735733	2897763	3439767	7420486	4882047	4250546	2818413	3723194	2937220	3770938	5278208	4352150	1638344	4797969	1128257	4126415	2851735
946	tr|Q7UA41|Q7UA41_SYNPX Possible amidase enhancer OS=Synechococcus sp. (strain WH8102) OX=84588 GN=SYNW0059 PE=4 SV=1	Q7UA41	55	2	0.999457	1589160	759737	832252	368044	378338	108816	1395317	756167	1076893	632370	274932	113735	2158726	2246312	1003368	681793	278169	280889	2872667	1663132	1191040	1323903	166973	569526	1851006	729466	680043	396726	358596	70795.8
947	tr|Q7U7W4|Q7U7W4_SYNPX Conserved hypothetical OS=Synechococcus sp. (strain WH8102) OX=84588 GN=SYNW0866 PE=4 SV=1	Q7U7W4	12	2	0.999448	6069789	10491620	10775260	11554880	12279170	9488908	8036721	16034160	17696510	23761640	19637840	17355160	16641110	32613130	14837330	20805980	19084430	28866420	17729180	24968540	14588750	22697800	15264160	40018080	10751510	11052180	10295290	10939730	6006456	18016250
948	tr|Q7U4H0|Q7U4H0_SYNPX Alanine racemase OS=Synechococcus sp. (strain WH8102) OX=84588 GN=alr PE=3 SV=1	Q7U4H0	40	4	0.999443	1445112	1449705	2242783	1945580	2163531	2202430	1682273	1201586	1790265	1301006	2423023	2380603	1454158	230731	2123973	1658209	2559176	2055084	1027344	405614	2417174	654200	2412762	248449	2156454	1871176	2800543	2145578	3410319	2253955
949	tr|Q7U4X7|Q7U4X7_SYNPX Putative sulfate transporter OS=Synechococcus sp. (strain WH8102) OX=84588 GN=SYNW1936 PE=3 SV=1	Q7U4X7	59	7	0.999438	6087107	6694364	9586064	8067585	3017721	4850998	6593827	6141255	11164200	5700498	3365433	1887906	7558052	8447492	10746730	7011676	3779219	4134488	10082410	8800119	12525320	8065370	4001839	3759334	8722279	8226625	7999781	8061307	835456	2329260
950	tr|Q7U9V1|Q7U9V1_SYNPX Ribonuclease 3 OS=Synechococcus sp. (strain WH8102) OX=84588 GN=rnc PE=3 SV=1	Q7U9V1	26	2	0.999437	380953	423558	176353	379034	276311	277908	480008	352288	118566	390932	113375	132733	406217	523208	250857	122905	134706	144733	463265	508676	421964	300827	475261	666582	526090	392478	346793	250422	496835	217570
951	tr|Q7U4Z0|Q7U4Z0_SYNPX GST C-terminal domain-containing protein OS=Synechococcus sp. (strain WH8102) OX=84588 GN=SYNW1923 PE=4 SV=1	Q7U4Z0	36	3	0.999433	782584	660746	NaN	8074.05	6505.58	9927.08	113264	262706	219142	1161005	63211.1	3879.25	143256	2590235	5819.36	1128923	352316	1600494	1600442	581499	424824	1584341	272233	3744364	18204.3	49319.6	5826.49	110098	101250	924532
952	tr|Q7U3U1|Q7U3U1_SYNPX Ribonuclease H OS=Synechococcus sp. (strain WH8102) OX=84588 GN=rnhA PE=3 SV=1	Q7U3U1	27	4	0.999413	1562088	2315755	2396480	2273534	1955451	2169442	1618706	2311381	3097142	4265169	2899956	2578527	2453937	5887932	3175077	4029621	2850839	4965336	3082588	4167745	2894503	4259787	2718277	7750512	1704719	1873370	1668167	2011404	1751875	3139652
953	tr|Q7U652|Q7U652_SYNPX Uncharacterized protein OS=Synechococcus sp. (strain WH8102) OX=84588 GN=SYNW1488 PE=4 SV=1	Q7U652	157	5	0.999409	513900	335516	692344	440884	117731	488211	101446	67059.6	151388	286163	261253	731438	133395	67477.6	39902.9	504702	77289.4	832086	404639	74928.2	533178	407651	632342	374761	81140.1	177916	614986	324169	222617	928674
954	tr|Q7U6U2|Q7U6U2_SYNPX Photolyase protein family OS=Synechococcus sp. (strain WH8102) OX=84588 GN=SYNW1244 PE=4 SV=1	Q7U6U2	57	6	0.999368	616229	521651	341375	465884	330577	428940	703610	503865	372739	201410	427240	437309	728251	110175	466093	325918	306350	263121	427742	112006	316431	75498.8	262264	92452.1	693058	585887	547871	474904	422962	483987
955	tr|Q7U6B2|Q7U6B2_SYNPX Predicted flavoprotein involved in K+ transport (COG2072) OS=Synechococcus sp. (strain WH8102) OX=84588 GN=SYNW1427 PE=4 SV=1	Q7U6B2	48	3	0.999364	4993442	152408	4639911	171686	3665656	78299.1	5589042	93936.6	4236098	61553.4	4346629	489713	9056118	165970	4271130	109908	3869680	558230	8837484	80150.5	4276559	177703	1814542	969441	5896206	81181.1	3775338	101968	1944948	601352
956	tr|Q7U3G7|Q7U3G7_SYNPX Uncharacterized protein OS=Synechococcus sp. (strain WH8102) OX=84588 GN=SYNW2465 PE=4 SV=1	Q7U3G7	17	3	0.999364	97746.6	8657.02	NaN	11603.4	24320.5	36440.6	32396.9	22355.2	33391.8	100750	83169.9	17265.8	27958.6	214737	17566	117958	12006.8	57069	35899.2	217030	9528.69	11134.8	3914.24	NaN	8556.52	7426.59	3742.59	10641.7	NaN	NaN
957	tr|Q7U7T0|Q7U7T0_SYNPX Prolycopene isomerase OS=Synechococcus sp. (strain WH8102) OX=84588 GN=crtH PE=3 SV=1	Q7U7T0	57	5	0.999363	205479	252513	56683.9	296789	253466	1055172	133350	289883	298054	1621383	631089	657890	52724.4	965225	296954	1676236	198152	362684	1039676	686208	724974	1567794	1066109	1307915	36392.8	1500143	32075.7	1673252	2006203	2059393
958	tr|Q7U419|Q7U419_SYNPX Phytoene synthases OS=Synechococcus sp. (strain WH8102) OX=84588 GN=crtB,pys PE=4 SV=1	Q7U419	35	5	0.999349	1714703	2249145	3126085	2159890	3336961	1958418	1984762	2652044	3296438	3259015	3896502	2223267	2590573	3794791	3314840	2602087	3500932	2065569	4002828	3180447	4209697	3379522	3192521	3307957	2416508	2471258	3247649	2419282	2949290	2742072
959	tr|Q7U6N9|Q7U6N9_SYNPX Possible ABC transporter OS=Synechococcus sp. (strain WH8102) OX=84588 GN=SYNW1299 PE=4 SV=1	Q7U6N9	43	4	0.999345	55696.8	11047	13827.6	32403.9	8358.34	35290.5	26227	3764.36	12886.1	14452.7	4259.7	2732.58	78781.4	121253	17682.6	55283.9	NaN	12270	89295.5	51971.4	17153	50394.3	14277.2	13505.6	44736.3	19408.4	28385.5	16723	9208.79	13891.3
960	tr|Q7U857|Q7U857_SYNPX Possible ligand gated channel (GIC family) OS=Synechococcus sp. (strain WH8102) OX=84588 GN=SYNW0767 PE=4 SV=1	Q7U857	38	3	0.999343	2443074	1431842	3086655	876345	1202577	119914	2022943	960787	3476300	874098	1527945	538294	2953756	2634303	3961402	1694024	1317566	1253207	3343548	1972646	3582021	2000247	318210	1283557	2643079	1200348	3290006	1245207	654334	665065
961	tr|Q7U523|Q7U523_SYNPX bPH_2 domain-containing protein OS=Synechococcus sp. (strain WH8102) OX=84588 GN=SYNW1889 PE=4 SV=1	Q7U523	15	4	0.999342	28191000	22868780	13887100	11450430	16564110	12299560	27241750	21752670	13286800	11929440	17023620	12423500	28640950	19989690	13369420	12176260	16920270	13551480	28866710	24888760	12664380	12537610	18596230	11680830	29195850	21935330	13447650	11660630	17427090	12229900
962	tr|Q7U9P2|Q7U9P2_SYNPX Possible ABC transporter, ATP-binding component OS=Synechococcus sp. (strain WH8102) OX=84588 GN=SYNW0211 PE=4 SV=1	Q7U9P2	28	6	0.99932	2883148	4205184	2520274	3257859	3791971	3341247	3694246	5260504	4566431	6596079	4384582	5205428	3252109	10869020	1900900	6009953	1675956	5797895	5430674	8387658	4733037	8378730	3497813	11214700	2849926	3439960	3958597	4034978	2742235	3698833
963	tr|Q7U3N3|Q7U3N3_SYNPX Fe2OG dioxygenase domain-containing protein OS=Synechococcus sp. (strain WH8102) OX=84588 GN=SYNW2397 PE=4 SV=1	Q7U3N3	24	4	0.999308	366433	166291	143021	133767	214275	176029	437781	132638	157871	162788	177767	180364	314414	276517	135979	191688	278665	234449	154463	148269	88943.2	145696	108997	285945	186344	139795	114885	116555	281131	351111
964	tr|Q7U9W6|Q7U9W6_SYNPX TPR_REGION domain-containing protein OS=Synechococcus sp. (strain WH8102) OX=84588 GN=SYNW0136 PE=4 SV=1	Q7U9W6	28	2	0.999301	35276.7	15761	NaN	3631.66	NaN	8607.13	31963	26437.8	7170.31	26948.2	4465.18	20107.6	52020	91432.3	49517.9	31257.7	9012.41	24083.7	71088.5	36160.6	35718.1	33905.3	NaN	16862.8	48464.6	1466.74	26259.9	9229.85	33548.1	6293.86
965	tr|Q7U7N3|Q7U7N3_SYNPX Two-component sensor histidine kinase, phosphate sensing OS=Synechococcus sp. (strain WH8102) OX=84588 GN=phoR PE=4 SV=1	Q7U7N3	41	3	0.9993	207233	682710	323891	895454	521312	890924	402070	872085	1269554	2593926	1517393	1675191	1137093	4147901	1283950	2084265	1110328	2665955	1474612	2402329	877642	3260235	792124	5442481	328135	627100	443462	829300	631317	1281497
966	tr|Q7U3H8|Q7U3H8_SYNPX Aspartate transcarbamylase OS=Synechococcus sp. (strain WH8102) OX=84588 GN=pyrB PE=3 SV=1	Q7U3H8	37	6	0.999287	1703850	115811	10470110	226030	11226200	343705	2608999	57631.3	13572610	840266	12317670	259922	4240952	382221	13384100	312688	11528460	728494	6817877	137745	14293650	549021	7888546	1525531	4327510	40162.6	8012272	152135	5217209	433658
967	tr|Q7U926|Q7U926_SYNPX Uncharacterized protein OS=Synechococcus sp. (strain WH8102) OX=84588 GN=SYNW0433 PE=4 SV=1	Q7U926	45	5	0.999266	587926	2164714	2327386	2056754	3226597	1387305	874066	2191207	2634101	2689283	4144819	1909112	1561608	3707542	2929272	2486516	4212472	2566867	2372639	3071459	2747792	3944570	4017036	5791520	817157	1378006	1642977	1666543	2062790	2236605
968	sp|Q7U3I7|UREE_SYNPX Urease accessory protein UreE OS=Synechococcus sp. (strain WH8102) OX=84588 GN=ureE PE=3 SV=1	Q7U3I7	16	3	0.999265	292990	93803.5	203750	67436.4	290134	198771	28523.3	14807.8	27741.6	191183	189437	266234	160907	181693	265629	95320.1	226127	396033	385291	177253	190682	141865	177418	451820	355791	38167.2	308980	248860	526751	645269
969	tr|Q7U613|Q7U613_SYNPX Cytochrome c oxidase subunit 2 OS=Synechococcus sp. (strain WH8102) OX=84588 GN=coxB PE=3 SV=1	Q7U613	34	3	0.999259	1835.46	637517	27470.8	638601	64574	359878	7598.4	643657	90087.2	1324024	85045.8	889914	104848	722345	31571.2	1299513	NaN	1052834	219993	1026656	45621	1564261	45232.7	80273.3	5900.31	288978	16895.4	620678	NaN	691438
970	tr|Q7U8J2|Q7U8J2_SYNPX Aldo_ket_red domain-containing protein OS=Synechococcus sp. (strain WH8102) OX=84588 GN=SYNW0625 PE=4 SV=1	Q7U8J2	45	3	0.999252	358608	66408.9	159013	57617.8	199351	135320	260166	98634	52002.9	40014.6	187786	231479	61133.8	5514.38	167570	39902.3	164335	86950.1	34169.5	2641.79	14475.4	11985.2	104340	NaN	195399	96797.4	283599	93694.4	308090	157386
971	tr|Q7TTU7|Q7TTU7_SYNPX Riboflavin biosynthesis protein RibD OS=Synechococcus sp. (strain WH8102) OX=84588 GN=ribD PE=3 SV=1	Q7TTU7	37	3	0.999236	239703	299400	18708.2	356789	469652	199753	134326	276066	438103	297986	523887	297064	266084	673738	NaN	404946	NaN	22969.6	425514	441042	439144	418869	277519	853686	282466	281639	514124	379256	151498	293344
972	tr|Q7U545|Q7U545_SYNPX SpoVT-AbrB domain-containing protein OS=Synechococcus sp. (strain WH8102) OX=84588 GN=SYNW1864 PE=4 SV=1	Q7U545	16	4	0.999211	31776790	27145070	30150450	34467050	23029740	39084350	25597880	24823420	25706380	30732810	21537640	30057740	28183070	29575720	21678400	35082130	20967380	34081920	23638200	29223360	24226710	26556190	20902860	25423270	26887130	30492390	30299720	33445760	24901200	29389750
973	tr|Q7U5G5|Q7U5G5_SYNPX Purine nucleoside phosphorylase OS=Synechococcus sp. (strain WH8102) OX=84588 GN=SYNW1742 PE=3 SV=1	Q7U5G5	30	3	0.999208	2806854	554873	1059321	3307616	3777514	3605131	3188916	3056945	3259483	3170778	4094004	4342584	4024024	5146162	2495635	3368032	2369102	4486695	4846377	3982995	3801935	4404824	2175343	8120586	2756431	2938849	2914947	3419535	3806329	4394057
974	sp|Q7U6S0|MURQ_SYNPX N-acetylmuramic acid 6-phosphate etherase OS=Synechococcus sp. (strain WH8102) OX=84588 GN=murQ PE=3 SV=1	Q7U6S0	33	4	0.999204	168321	821574	411634	568637	386447	298746	158576	754083	211890	1499219	697608	771884	158380	2281969	409986	1289185	419282	1217152	433029	1474513	438514	1522371	506051	1824962	315673	630526	379497	769354	378998	516401
975	tr|Q7U9N4|Q7U9N4_SYNPX Putative pleiotropic regulatory protein OS=Synechococcus sp. (strain WH8102) OX=84588 GN=degT PE=3 SV=1	Q7U9N4	44	3	0.999165	1436500	548806	746234	325956	1159863	865026	1420390	562720	1453755	776820	2101096	704325	2125048	1251119	1526161	774433	2374273	1306597	2556384	1601106	1515912	1676341	1856494	1438235	1617347	778787	1511672	314880	1456521	1031438
976	tr|Q7U8A9|Q7U8A9_SYNPX Possible sufE protein OS=Synechococcus sp. (strain WH8102) OX=84588 GN=SYNW0712 PE=3 SV=1	Q7U8A9	15	2	0.999161	352872	163895	579619	431563	297720	261526	393581	561005	772630	1135430	671169	859361	712412	2271907	597658	747959	497922	1333898	788720	1457578	629295	1844281	444897	2645538	408144	386540	138933	408799	402762	616041
977	tr|Q7U494|Q7U494_SYNPX Uncharacterized protein OS=Synechococcus sp. (strain WH8102) OX=84588 GN=SYNW2177 PE=4 SV=1	Q7U494	9	2	0.999161	985678	674065	252353	346502	704681	431084	915012	999441	589884	1265721	1189167	947106	1859835	1732167	641542	1422421	1031443	1773068	1671544	1667321	725971	1320274	799802	2052351	813988	693192	642670	283390	573937	487319
978	sp|Q7U5J9|COBQ_SYNPX Cobyric acid synthase OS=Synechococcus sp. (strain WH8102) OX=84588 GN=cobQ PE=3 SV=1	Q7U5J9	55	2	0.999143	370440	1178585	1505486	1557220	2020468	576295	473858	1221035	1922304	3148282	1336946	3194067	1541914	1084715	788421	270807	1167891	298325	2280248	3315513	2504757	3342289	1474096	3605123	636886	289060	1289725	1376314	1563914	1099715
979	sp|Q7U733|HSLO_SYNPX 33 kDa chaperonin OS=Synechococcus sp. (strain WH8102) OX=84588 GN=hslO PE=3 SV=1	Q7U733	33	2	0.999133	1170.18	14224	7664.28	17331	NaN	4957.7	2184.16	6690.82	12559	196928	4114.04	5966.88	NaN	236302	19317.2	119401	18135.7	103085	NaN	23477.7	NaN	34536.4	3549.05	35837.8	NaN	16178	5681.91	3506.03	7294.45	18726.6
980	tr|Q7U948|Q7U948_SYNPX Putative multidrug efflux ABC transporter OS=Synechococcus sp. (strain WH8102) OX=84588 GN=SYNW0411 PE=4 SV=1	Q7U948	106	12	0.999119	2721798	2509728	3006946	2384394	3289215	1737308	2454975	2291107	2414132	1072869	3103851	1588199	2257777	595274	2568271	721343	2472786	657713	3432316	967932	2575729	1081152	2693609	311988	3008788	2356905	3058883	2338187	2327535	2184913
981	tr|Q7U928|Q7U928_SYNPX Uncharacterized protein OS=Synechococcus sp. (strain WH8102) OX=84588 GN=SYNW0431 PE=4 SV=1	Q7U928	35	4	0.999116	1792220	4970594	2991028	3579568	3624212	2986661	2879798	3921386	4838099	5337845	2811533	3403881	4024669	7772660	4749607	5535799	3994008	4858439	3565259	6740601	5284238	6314462	5177009	6256939	2197242	2288224	2486382	3870161	5794128	4328779
982	tr|Q7U9D5|Q7U9D5_SYNPX Putative peptidase OS=Synechococcus sp. (strain WH8102) OX=84588 GN=SYNW0323 PE=4 SV=1	Q7U9D5	70	3	0.999116	3080.91	2527.79	NaN	2290.47	NaN	3213.68	5868.39	14883.8	46560.5	67493.8	83011.9	40176.4	52881	168695	3307.69	NaN	NaN	151923	54083.7	61216.2	15607.7	102899	6869.37	174770	2421.39	NaN	8409.19	1636.82	NaN	44136.6
983	sp|Q7U437|KTHY_SYNPX Thymidylate kinase OS=Synechococcus sp. (strain WH8102) OX=84588 GN=tmk PE=3 SV=1	Q7U437	23	2	0.999115	NaN	NaN	NaN	NaN	NaN	NaN	NaN	NaN	NaN	NaN	NaN	NaN	NaN	NaN	NaN	NaN	NaN	NaN	NaN	NaN	NaN	NaN	NaN	NaN	NaN	NaN	NaN	NaN	NaN	NaN
984	tr|Q7U5A9|Q7U5A9_SYNPX Putative iron ABC transporter OS=Synechococcus sp. (strain WH8102) OX=84588 GN=futB,hitB PE=3 SV=1	Q7U5A9	53	4	0.999111	4052386	1053066	7304231	2699231	5113663	1883755	3538048	294869	5763103	2050481	4541167	879344	4060943	1467294	6749688	748654	4251880	622085	4428513	2962262	5797883	1230010	3968489	737943	5233141	3050769	6131506	3460446	2090667	638433
985	sp|Q7U482|UPPP_SYNPX Undecaprenyl-diphosphatase OS=Synechococcus sp. (strain WH8102) OX=84588 GN=uppP PE=3 SV=1	Q7U482	31	2	0.999102	NaN	NaN	NaN	NaN	NaN	NaN	NaN	NaN	NaN	NaN	NaN	NaN	NaN	NaN	NaN	NaN	NaN	NaN	NaN	NaN	NaN	NaN	NaN	NaN	NaN	NaN	NaN	NaN	NaN	NaN
986	sp|Q7U4H6|RL17_SYNPX 50S ribosomal protein L17 OS=Synechococcus sp. (strain WH8102) OX=84588 GN=rplQ PE=3 SV=1	Q7U4H6	13	3	0.999086	33770890	29171910	33009620	25810740	29796380	19560890	42176920	31096950	48261880	29671250	37914800	17621510	60408810	38007460	42074380	27790980	33432470	22556540	60979240	44774040	53890010	27889720	47045160	24709030	45617000	35047250	33808840	24462550	46389940	21811330
987	tr|Q7U8B4|Q7U8B4_SYNPX DUF1400 domain-containing protein OS=Synechococcus sp. (strain WH8102) OX=84588 GN=SYNW0707 PE=4 SV=1	Q7U8B4	57	4	0.999074	101789	55001.8	538790	60786.9	712967	110366	50576.4	45045.8	489359	2846470	962410	263749	484390	4123268	2249661	2537628	750728	234634	1769002	2731990	1430047	4894214	894674	6713332	136027	45155.8	187417	136147	189441	307232
988	tr|Q7U7Z3|Q7U7Z3_SYNPX Probable oxidoreductase OS=Synechococcus sp. (strain WH8102) OX=84588 GN=SYNW0835 PE=4 SV=1	Q7U7Z3	58	3	0.999057	328790	129386	45111	9822.2	114778	43254.1	99199.1	23086.7	24167.6	2269.75	38406.7	34789.8	51658.9	4019.89	165493	9336.66	7095	24130.3	6543.78	876.644	24871.4	NaN	49867.2	NaN	187744	52252.5	192187	48843.3	149230	114174
989	sp|Q7U3V6|MNME_SYNPX tRNA modification GTPase MnmE OS=Synechococcus sp. (strain WH8102) OX=84588 GN=mnmE PE=3 SV=1	Q7U3V6	48	4	0.999055	593346	306235	239670	285666	278693	183481	285636	292102	164120	323648	149332	410532	491454	593066	360965	224850	346907	489306	474334	416522	315100	108006	170355	353211	408940	316125	174740	212013	235150	427646
990	tr|Q7U504|Q7U504_SYNPX Possible Zn-dependent metalloprotease OS=Synechococcus sp. (strain WH8102) OX=84588 GN=SYNW1908 PE=4 SV=1	Q7U504	42	3	0.999028	806239	303243	624432	556804	318739	24291.7	612291	153137	750183	615607	150635	50381.6	837168	221084	1017543	564980	244275	171938	459031	132552	245516	188687	33301.8	80139.9	521754	52951.2	1199718	130050	27438.1	52122.5
991	tr|Q7U5U2|Q7U5U2_SYNPX Riboflavin biosynthesis protein OS=Synechococcus sp. (strain WH8102) OX=84588 GN=ribF PE=3 SV=1	Q7U5U2	33	3	0.999022	162292	162388	171673	129328	99784.3	96118.2	167120	134368	107071	296481	179895	200405	171378	351166	284662	383307	102646	468761	363273	139556	40705.5	205068	114976	233912	214698	112434	170393	124414	159366	223712
992	tr|Q7U660|Q7U660_SYNPX Putative glucokinase OS=Synechococcus sp. (strain WH8102) OX=84588 GN=SYNW1480 PE=3 SV=1	Q7U660	37	2	0.999002	170865	29190.2	10025.7	119440	31071.9	655530	94656.2	6046.8	11730.9	94069.8	37187.6	65272.3	32425.2	103369	41502	139008	40698.8	139692	6527.54	70190.7	6928.76	5209	27134.3	NaN	46059.8	94158.8	194520	207279	514535	544106
993	sp|Q7U6M8|AROB_SYNPX 3-dehydroquinate synthase OS=Synechococcus sp. (strain WH8102) OX=84588 GN=aroB PE=3 SV=1	Q7U6M8	40	6	0.998995	1409040	2228330	1639514	2467611	2504262	1845065	1435996	2752657	1985837	5622956	3595513	2751729	2098610	6463074	1707114	3743468	1736347	3598866	3071392	6286694	2639842	4646263	2664015	4701717	1920665	2302048	1397425	2193357	2949115	3143891
994	tr|Q7U5H5|Q7U5H5_SYNPX Zinc metalloprotease OS=Synechococcus sp. (strain WH8102) OX=84588 GN=SYNW1732 PE=3 SV=1	Q7U5H5	45	3	0.998993	592442	824888	554768	434538	538216	345436	989846	947634	2093311	2042648	407503	940806	1462081	433160	3067162	2231714	152208	2627705	1906190	1473093	2058984	2220461	1111762	1052162	739132	643056	1036410	1196147	120842	882881
995	sp|Q7U635|HIS2_SYNPX Histidine biosynthesis bifunctional protein HisIE OS=Synechococcus sp. (strain WH8102) OX=84588 GN=hisI PE=3 SV=1	Q7U635	25	3	0.998991	969887	40847.6	1067482	175129	1375509	1334582	1641098	1485267	1094816	1316370	1357797	202642	2281616	1318045	49710	26435.1	NaN	4517.5	2462331	1454223	1177216	874678	1338067	1720943	2640152	1549320	1416313	928347	2345183	2341265
996	tr|Q7U7U6|Q7U7U6_SYNPX Uncharacterized protein OS=Synechococcus sp. (strain WH8102) OX=84588 GN=SYNW0884 PE=4 SV=1	Q7U7U6	9	2	0.998987	1870113	609660	1174297	555617	714585	1113624	1247046	897407	1420908	1038211	1208201	2118944	1271008	156028	1434001	1023889	1459180	1847129	885023	206449	1709596	493239	953210	246851	1310741	898362	1311029	951008	249447	1271625
997	tr|Q7U4C0|Q7U4C0_SYNPX Elp3 domain-containing protein OS=Synechococcus sp. (strain WH8102) OX=84588 GN=SYNW2150 PE=4 SV=1	Q7U4C0	59	6	0.998987	3517110	4439349	942633	1612225	1078946	1252609	4342360	3511407	781274	1970408	706768	1107494	5167446	6522263	1019381	2725174	777769	2193496	5613475	3268863	971222	3474025	937850	3697460	2893328	3379960	1405196	1567399	1447936	917017
998	sp|Q7U4I5|RL18_SYNPX 50S ribosomal protein L18 OS=Synechococcus sp. (strain WH8102) OX=84588 GN=rplR PE=3 SV=1	Q7U4I5	13	3	0.998973	15708890	14244300	17277830	10783010	13521070	9529711	20399610	12987180	19874180	11079990	14989050	7977493	23358930	15923260	16062560	8775611	13019450	7044657	23009360	16649430	17522790	11206350	17180730	10702490	20159090	15441120	12529020	10610590	20492370	8563222
999	tr|Q7U4F5|Q7U4F5_SYNPX Uncharacterized protein OS=Synechococcus sp. (strain WH8102) OX=84588 GN=SYNW2113 PE=4 SV=1	Q7U4F5	33	4	0.998965	518027	614490	763913	735793	1386148	1205880	662721	488406	756648	760068	1510201	1637461	977073	1585456	51361.7	NaN	766245	NaN	1478709	929798	965625	1447698	1043976	3230234	314995	34663.3	985422	664000	736624	296285
1000	tr|Q7U7X8|Q7U7X8_SYNPX Homoserine O-acetyltransferase OS=Synechococcus sp. (strain WH8102) OX=84588 GN=metA PE=3 SV=1	Q7U7X8	34	2	0.998947	607769	51156.8	270637	202870	91207.1	1591718	357041	150346	155148	191643	172854	52432.1	186888	82051.2	89537.5	34147.1	97503.4	75214.8	47383.8	85259.1	31183.7	277797	176701	85549.3	247322	316961	293843	121603	733956	961002
1001	tr|Q7U9J1|Q7U9J1_SYNPX Uncharacterized protein OS=Synechococcus sp. (strain WH8102) OX=84588 GN=SYNW0265 PE=4 SV=1	Q7U9J1	103	7	0.998924	2312600	1378896	1678389	1750904	1580600	1423313	2192528	1000032	1711196	1696356	2154802	1935534	2647796	865459	2701929	1859254	2263575	2054569	3235487	1023966	1810765	1696674	7073318	2457599	2224080	1366104	2192625	1350343	1939996	2074665
1002	tr|Q7U554|Q7U554_SYNPX N-acylglucosamine-6-phosphate 2-epimerase OS=Synechococcus sp. (strain WH8102) OX=84588 GN=SYNW1855 PE=4 SV=1	Q7U554	24	3	0.998919	3103122	3459223	6037287	6150560	9138412	7846073	3308458	4240621	6921914	5374607	8938799	8972230	2531125	3459816	7301938	5352458	7631775	7118686	3648964	3584354	7364951	5734850	8580803	8575520	3451726	3443535	7003167	5949733	8919054	10458370
1003	tr|Q7U679|Q7U679_SYNPX Conserved hypothetical OS=Synechococcus sp. (strain WH8102) OX=84588 GN=SYNW1460 PE=4 SV=1	Q7U679	10	2	0.998919	1656821	1957848	3180566	3192478	3154808	2996978	1804359	1111912	3237968	2532229	3556455	2982469	2067375	1828894	4146731	3133783	4687357	3634753	139205	2036857	118161	135159	542511	4139634	1697599	1964252	2927896	2598398	678225	346674
1004	sp|Q7U4J1|RS17_SYNPX 30S ribosomal protein S17 OS=Synechococcus sp. (strain WH8102) OX=84588 GN=rpsQ PE=3 SV=1	Q7U4J1	11	4	0.998911	44581200	37638690	30912440	24243560	24113210	21837160	42203090	33669710	38170550	29603950	24926030	15820260	47949830	26771660	39242370	25882420	25107430	21127530	35258170	38957020	31279500	24631940	32755670	15369720	29969130	32939240	26669060	23042990	23219220	19180310
1005	sp|Q7UA73|Y027_SYNPX Nucleoid-associated protein SYNW0027 OS=Synechococcus sp. (strain WH8102) OX=84588 GN=SYNW0027 PE=3 SV=1	Q7UA73	12	2	0.99891	61096.3	27724.3	18338.3	19287	31821.9	27267.5	72587.6	61625.4	43276	63600.4	34851.6	86581.2	26133.4	88995.2	19645.6	171467	5337.83	3846.9	NaN	102962	34022.7	13201.3	18059.3	9569.73	26366.6	30897.7	88769.6	20311.7	NaN	72133
1006	tr|Q7U9U4|Q7U9U4_SYNPX AB hydrolase-1 domain-containing protein OS=Synechococcus sp. (strain WH8102) OX=84588 GN=SYNW0159 PE=4 SV=1	Q7U9U4	32	5	0.998904	3102611	2252914	4564441	3227359	4288135	2397225	3477349	5214672	4980312	5357974	4450467	3542977	4749080	7666713	4549801	4103806	3237584	3791176	5693405	7470336	5152036	6315689	3434454	5789899	4213873	4527799	3382544	3685803	3312507	3563271
[truncated: 231 more rows]
